# Supplementary material for: Conservation and expansion of a necrosis‐inducing small secreted protein family from host‐variable phytopathogens of the Sclerotiniaceae
Source: Mol Plant Pathol. 2020 Feb 15;21(4):512–26. doi: 10.1111/mpp.12913 (PMC7060139; doi:10.1111/mpp.12913)
Supplement: Supplementary file 7 — TABLE S1 Secreted proteins of Ciborinia camelliae, Botrytis cinerea and Sclerotinia sclerotiorum [file MPP-21-512-s007.xlsx]

## Sheet: Table S1a
Ciborinia camelliae secretome
No.	Query ID	Homology (identity %) of best hit (E value ≤ 1E-03 + ≥ 10% of query length). Ciborinia camelliae aligned to Botrytis cinerea	Homology (identity %) of best hit (E value ≤ 1E-03 + ≥ 10% of query length). Ciborinia camelliae aligned to Sclerotinia sclerotiorum	Seq. Description from Blast2GO	Designated category	Amino acid sequence length	#Hits	min. eValue	mean Similarity	#GOs	GOs	Enzyme Codes	Cysteine counts	Cysteine (%)	SignalP-4.1 Cmax	pos	Ymax	pos	Smax	pos	Smean	D	Passed?	Dmaxcut	Networks-used
1	au623	46	49	endoglucanase a	CAZyme / Glycoside hydrolase	207	12	4.56453e-22	0.7275	4	F:hydrolase activity, hydrolyzing O-glycosyl compounds; P:carbohydrate metabolic process; C:extracellular region; F:cellulose binding	EC:3.2.1.0	6	0.028986	0.74	20	0.689	20	0.766	1	0.622	0.653	Y	0.45	SignalP-noTM
2	au7393	43	0	predicted protein	Predicted protein	98	2	3.08312e-21	0.575	0	-		0	0	0.773	19	0.847	19	0.972	11	0.932	0.893	Y	0.45	SignalP-noTM
3	au9694	0	72	carbohydrate-binding module family 1 protein	CAZyme / Carbohydrate binding module	220	20	2.67497e-99	0.7135	4	F:hydrolase activity, hydrolyzing O-glycosyl compounds; F:cellulose binding; P:carbohydrate metabolic process; C:extracellular region		3	0.013636	0.885	23	0.804	23	0.826	13	0.73	0.764	Y	0.45	SignalP-noTM
4	au8962	87	0	alpha-n-arabinofuranosidase precursor	CAZyme / Glycoside hydrolase	440	20	0	0.871	6	F:xylan 1,4-beta-xylosidase activity; F:alpha-N-arabinofuranosidase activity; P:L-arabinose metabolic process; C:extracellular region; P:arabinan catabolic process; P:xylan catabolic process	EC:3.2.1.37; EC:3.2.1.55	6	0.013636	0.436	27	0.582	27	0.871	16	0.77	0.683	Y	0.45	SignalP-noTM
5	au4809	37	42	tripeptidyl peptidase a	Protease	592	20	0	0.7275	6	F:serine-type endopeptidase activity; F:tripeptide aminopeptidase activity; C:fungal-type cell wall; C:cell septum; C:extracellular region; P:proteolysis	EC:3.4.21.0; EC:3.4.11.4	7	0.011824	0.411	22	0.515	22	0.792	21	0.649	0.587	Y	0.45	SignalP-noTM
6	au920	53	56	cfem domain-containing protein	Membrane protein	202	20	3.01778e-28	0.668	0	-		8	0.039604	0.679	18	0.8	18	0.98	12	0.944	0.877	Y	0.45	SignalP-noTM
7	comp33728_c0_seq1_len=2150	0	0	hypothetical protein BofuT4_P064800.1	Predicted protein	469	20	0	0.506	4	F:hydrolase activity; F:molecular_function; P:biological_process; C:cellular_component		4	0.008529	0.422	24	0.628	24	0.964	8	0.934	0.793	Y	0.45	SignalP-noTM
8	au9065	73	63	ephrin type-a receptor 8-like protein	Protein Kinase	230	13	2.42512e-39	0.6538	7	P:organic substance metabolic process; P:neuron development; C:membrane; F:protein tyrosine kinase activity; P:phosphorylation; P:signal transduction; P:primary metabolic process	EC:2.7.10.0	0	0	0.537	19	0.645	19	0.882	15	0.792	0.724	Y	0.45	SignalP-noTM
9	au6852	43	43	predicted protein	SSP	155	11	5.5466e-31	0.5555	0	-		8	0.051613	0.781	21	0.861	21	0.982	12	0.951	0.909	Y	0.45	SignalP-noTM
10	au5069	0	66	fg-gap repeat	Predicted protein	227	20	2.09937e-93	0.604	4	F:molecular_function; P:biological_process; C:cellular_component; F:calcium ion binding		0	0	0.466	18	0.607	18	0.875	11	0.783	0.702	Y	0.45	SignalP-noTM
11	au5254	85	79	amidase signature enzyme	Protein biosynthesis	574	20	0	0.664	2	F:carbon-nitrogen ligase activity, with glutamine as amido-N-donor; F:transferase activity	EC:6.3.5.0	4	0.006969	0.519	18	0.605	18	0.816	15	0.695	0.654	Y	0.45	SignalP-noTM
12	au2396	59	0	repetitive proline-rich cell wall protein	Predicted protein	481	20	3.69067e-88	0.5665	0	-		10	0.02079	0.555	17	0.687	17	0.9	16	0.842	0.771	Y	0.45	SignalP-noTM
13	comp41366_c0_seq1_len=1076	85	87	peptidylprolyl isomerase	Primary metabolism	184	20	1.41898e-95	0.7575	4	P:protein folding; P:protein peptidyl-prolyl isomerization; C:endoplasmic reticulum; F:peptidyl-prolyl cis-trans isomerase activity	EC:5.2.1.8	2	0.01087	0.596	18	0.727	18	0.921	12	0.884	0.812	Y	0.45	SignalP-noTM
14	au308	23	63	phospholipase a2 protein	Lipase	263	4	1.38834e-87	0.745	0	-		18	0.068441	0.628	19	0.722	19	0.877	8	0.823	0.776	Y	0.45	SignalP-noTM
15	au5204	71	34	glycoside hydrolase family 5 protein	CAZyme / Glycoside hydrolase	387	20	0	0.6835	4	F:hydrolase activity, hydrolyzing O-glycosyl compounds; F:cellulose binding; C:extracellular region; P:polysaccharide catabolic process	EC:3.2.1.0	12	0.031008	0.239	20	0.371	20	0.802	19	0.614	0.502	Y	0.45	SignalP-noTM
16	au1386	94	33	fad-binding domain containing protein	Oxidation/Reduction	453	20	1.35111e-61	0.5605	6	P:oxidation-reduction process; F:oxidoreductase activity; F:UDP-N-acetylmuramate dehydrogenase activity; F:catalytic activity; F:oxidoreductase activity, acting on CH-OH group of donors; F:flavin adenine dinucleotide binding		3	0.006623	0.56	27	0.698	27	0.956	17	0.861	0.786	Y	0.45	SignalP-noTM
17	au3612	88	27	chitin recognition protein	Predicted protein	1062	20	0	0.664	2	P:carbohydrate metabolic process; F:hydrolase activity, hydrolyzing O-glycosyl compounds	EC:3.2.1.0	17	0.016008	0.359	23	0.495	23	0.796	22	0.683	0.597	Y	0.45	SignalP-noTM
18	au8603	62	62	covalently-linked cell wall protein	Predicted protein	338	20	8.50216e-114	0.584	2	C:cell wall; F:structural constituent of cell wall		4	0.011834	0.618	18	0.718	18	0.871	2	0.832	0.78	Y	0.45	SignalP-noTM
19	au9501	80	60	hypothetical protein BofuT4_P047820.1	Predicted protein	647	20	1.76351e-163	0.5585	0	-		14	0.021638	0.666	22	0.699	22	0.85	6	0.729	0.716	Y	0.45	SignalP-noTM
20	au473	33	65	serine-threonine rich	Predicted protein	327	20	1.69475e-64	0.6225	3	F:molecular_function; P:biological_process; C:cellular_component		5	0.015291	0.346	19	0.528	19	0.866	14	0.809	0.68	Y	0.45	SignalP-noTM
21	au4005	47	36	predicted protein	SSP	186	20	1.82593e-30	0.4955	3	F:molecular_function; P:biological_process; C:cellular_component		8	0.043011	0.751	20	0.779	20	0.885	15	0.805	0.793	Y	0.45	SignalP-noTM
22	au1694	58	66	exo-beta glucanase protein	CAZyme / Carbohydrate binding module	490	20	4.51649e-119	0.7205	3	F:molecular_function; C:cellular_component; F:hydrolase activity		11	0.022449	0.371	20	0.556	20	0.931	10	0.821	0.699	Y	0.45	SignalP-noTM
23	au6268	65	61	cupredoxin (secreted protein)	Predicted protein	553	20	0	0.5845	6	F:RNA binding; F:ATP binding; F:protein kinase activity; P:protein phosphorylation; F:transferase activity, transferring phosphorus-containing groups; F:protein serine/threonine kinase activity		7	0.012658	0.666	25	0.711	25	0.949	5	0.77	0.743	Y	0.45	SignalP-noTM
24	au6723	50	67	allergen asp f 4	Predicted protein	341	20	5.96424e-123	0.5685	5	P:biological_process; F:molecular_function; C:cellular_component; F:IgE binding; C:extracellular region		3	0.008798	0.697	21	0.607	21	0.717	19	0.518	0.559	Y	0.45	SignalP-noTM
25	au7199	58	46	protein	Predicted protein	461	18	8.01038e-37	0.6056	2	F:molecular_function; C:cellular_component		6	0.013015	0.378	21	0.557	18	0.917	2	0.858	0.72	Y	0.45	SignalP-noTM
26	au10079	58	60	predicted protein	Predicted protein	189	3	1.6989e-37	0.7267	0	-		0	0	0.543	20	0.716	20	0.98	10	0.944	0.839	Y	0.45	SignalP-noTM
27	comp18343_c0_seq1_len=861	60	70	gpi anchored serine-threonine rich protein	Predicted protein	154	20	2.78669e-51	0.5995	0	-		1	0.006494	0.68	20	0.722	20	0.819	3	0.765	0.745	Y	0.45	SignalP-noTM
28	au9882	84	84	gpi anchored protein	Predicted protein	227	20	3.46028e-142	0.7895	3	F:molecular_function; P:biological_process; C:cellular_component		4	0.017621	0.555	21	0.707	21	0.953	13	0.901	0.812	Y	0.45	SignalP-noTM
29	comp33848_c0_seq1_len=1217	79	79	plc-like phosphodiesterase protein	Phosphatase	343	20	3.53385e-180	0.7835	2	P:lipid metabolic process; F:phosphoric diester hydrolase activity	EC:3.1.4.0	7	0.020408	0.689	21	0.767	21	0.923	3	0.85	0.812	Y	0.45	SignalP-noTM
30	au5278	0	81	glucosidase 2 subunit beta protein	ER protein	565	20	0	0.7535	3	F:kinase activity; P:phosphorylation; P:N-glycan processing	-	16	0.028319	0.736	20	0.817	20	0.942	10	0.909	0.867	Y	0.45	SignalP-noTM
31	au5449	25	82	class v	CAZyme / Glycoside hydrolase	1111	20	0	0.533	4	F:chitinase activity; P:carbohydrate metabolic process; P:chitin catabolic process; F:chitin binding	EC:3.2.1.14	48	0.043204	0.895	19	0.883	19	0.952	15	0.876	0.879	Y	0.45	SignalP-noTM
32	au4477	29	75	related to spore coat protein sp96 precursor	CAZyme / Carbohydrate binding module	385	20	1.72963e-170	0.7145	1	F:chitin binding	-	15	0.038961	0.206	26	0.351	26	0.792	18	0.609	0.49	Y	0.45	SignalP-noTM
33	au9669	31	81	cytochrome p450 alkane hydroxylase	Oxidation/Reduction	501	20	0	0.7055	5	F:heme binding; F:oxidoreductase activity, acting on paired donors, with incorporation or reduction of molecular oxygen, reduced flavin or flavoprotein as one donor, and incorporation of one atom of oxygen; F:iron ion binding; F:electron carrier activity; P:oxidation-reduction process	EC:1.14.14.0	4	0.007984	0.661	27	0.676	27	0.926	12	0.717	0.698	Y	0.45	SignalP-noTM
34	au8854	52	59	glycoside hydrolase family 16 protein	CAZyme / Glycoside hydrolase	637	20	0	0.6685	2	P:glucan catabolic process; F:licheninase activity	EC:3.2.1.73	14	0.021978	0.759	23	0.789	23	0.886	15	0.82	0.806	Y	0.45	SignalP-noTM
35	au3879	68	67	cytosolic cu zn superoxide dismutase	Oxidation/Reduction	251	20	2.25414e-113	0.698	3	F:metal ion binding; P:superoxide metabolic process; P:oxidation-reduction process	-	4	0.015936	0.801	21	0.719	21	0.777	19	0.644	0.678	Y	0.45	SignalP-noTM
36	au1203	82	81	-beta-glucanosyltransferase gel1	CAZyme / Glycosyl transferase	450	20	0	0.839	7	C:anchored to membrane; P:carbohydrate metabolic process; F:1,3-beta-glucanosyltransferase activity; F:hydrolase activity; C:fungal-type cell wall; C:plasma membrane; P:fungal-type cell wall organization	-	6	0.013333	0.23	19	0.409	19	0.832	5	0.716	0.575	Y	0.45	SignalP-noTM
37	au1806	0	80	capsule polysaccharide biosynthesis protein	Membrane protein	359	20	0	0.68	0	-		6	0.016713	0.22	24	0.378	24	0.853	20	0.649	0.524	Y	0.45	SignalP-noTM
38	au144	51	57	extracellular serine-rich protein	Predicted protein	244	20	3.18917e-45	0.553	0	-		2	0.008197	0.632	18	0.745	18	0.908	14	0.884	0.82	Y	0.45	SignalP-noTM
39	au4429	0	0	hypothetical protein BcDW1_9033	Predicted protein	249	20	7.08125e-116	0.5655	0	-		0	0	0.715	18	0.722	18	0.809	16	0.731	0.727	Y	0.45	SignalP-noTM
40	au178	0	82	purine nucleoside	Transport	437	20	0	0.7565	1	P:transmembrane transport	-	4	0.009153	0.565	22	0.667	22	0.905	1	0.782	0.729	Y	0.45	SignalP-noTM
41	au8342	73	74	carboxylesterase domain containing	CAZyme / Carbohydrate esterase	504	20	0	0.6285	1	F:cholinesterase activity	EC:3.1.1.8	6	0.011905	0.832	17	0.868	17	0.929	14	0.905	0.883	Y	0.5	SignalP-TM
42	au258	31	82	alpha beta-hydrolase	Predicted protein	394	20	0	0.5825	3	F:molecular_function; P:biological_process; C:cellular_component		6	0.015228	0.285	21	0.433	21	0.845	4	0.642	0.546	Y	0.45	SignalP-noTM
43	au6828	73	75	protein	Predicted protein	316	20	4.82577e-79	0.6455	0	-		6	0.018987	0.585	17	0.745	17	0.966	10	0.946	0.854	Y	0.45	SignalP-noTM
44	comp18051_c0_seq2_len=620	43	44	predicted protein	SSP	92	13	2.28302e-15	0.5408	3	F:molecular_function; P:biological_process; C:cellular_component		10	0.108696	0.541	21	0.697	21	0.958	12	0.894	0.803	Y	0.45	SignalP-noTM
45	comp16930_c0_seq1_len=419	49	52	predicted protein	SSP	92	13	1.70069e-24	0.5946	3	F:molecular_function; P:biological_process; C:cellular_component		10	0.108696	0.592	20	0.751	20	0.976	12	0.952	0.859	Y	0.45	SignalP-noTM
46	au2739	72	72	triacylglycerol lipase	Lipase	500	20	0	0.693	1	F:carboxylic ester hydrolase activity	EC:3.1.1.0	5	0.01	0.606	24	0.627	19	0.888	3	0.772	0.705	Y	0.45	SignalP-noTM
47	au2408	75	61	predicted protein	Predicted protein	279	20	2.56484e-62	0.711	0	-		9	0.032258	0.67	21	0.725	21	0.886	3	0.781	0.755	Y	0.45	SignalP-noTM
48	au2195	76	38	carboxylesterase family protein	CAZyme / Carbohydrate esterase	562	20	0	0.763	1	F:hydrolase activity	-	5	0.008897	0.61	26	0.693	26	0.885	14	0.792	0.747	Y	0.45	SignalP-noTM
49	au5528	86	81	glycoside hydrolase family 7 protein	CAZyme / Glycoside hydrolase	509	20	0	0.797	4	P:carbohydrate metabolic process; C:extracellular region; F:cellulose 1,4-beta-cellobiosidase activity; F:cellulose binding	EC:3.2.1.91	22	0.043222	0.617	18	0.714	18	0.867	4	0.823	0.773	Y	0.45	SignalP-noTM
50	au1834	53	55	multicopper oxidase	Oxidation/Reduction	575	20	0	0.7375	2	F:hydroquinone:oxygen oxidoreductase activity; F:metal ion binding	EC:1.10.3.2	7	0.012174	0.494	22	0.668	22	0.947	13	0.904	0.795	Y	0.45	SignalP-noTM
51	au4803	82	80	glycoside hydrolase family 55 protein	CAZyme / Glycoside hydrolase	818	20	0	0.757	1	F:hydrolase activity, acting on glycosyl bonds	-	13	0.015892	0.53	22	0.668	22	0.942	15	0.843	0.762	Y	0.45	SignalP-noTM
52	au8575	0	0	cell surface spherulin 4-like protein	Predicted protein	246	20	2.27876e-106	0.5785	3	F:molecular_function; P:biological_process; C:cellular_component		0	0	0.556	19	0.633	19	0.773	18	0.715	0.677	Y	0.45	SignalP-noTM
53	au203	64	72	predicted protein	SSP	186	3	1.81339e-60	0.76	0	-		9	0.048387	0.78	26	0.825	26	0.957	5	0.868	0.848	Y	0.45	SignalP-noTM
54	au3344	61	59	hypothetical protein SS1G_07183	Predicted protein	189	3	5.55946e-65	0.6767	0	-		4	0.021164	0.648	20	0.732	20	0.888	3	0.823	0.781	Y	0.45	SignalP-noTM
55	au7273	71	70	pectate lyase a	CAZyme / Polysaccharide lyase	323	20	1.57737e-140	0.782	5	C:extracellular region; F:metal ion binding; F:pectate lyase activity; F:fibrinogen binding; P:pectin catabolic process	EC:4.2.2.2	2	0.006192	0.351	18	0.547	18	0.91	1	0.836	0.703	Y	0.45	SignalP-noTM
56	au4470	64	65	hypothetical protein BofuT4_P095690.1	Predicted protein	207	20	3.491e-68	0.67	3	F:molecular_function; P:biological_process; C:cellular_component		6	0.028986	0.606	18	0.695	18	0.856	8	0.794	0.748	Y	0.45	SignalP-noTM
57	au4994	58	62	scp-like extracellular protein	Predicted protein	367	20	3.67423e-92	0.6015	3	F:molecular_function; P:biological_process; C:extracellular region		5	0.013624	0.205	18	0.378	18	0.773	9	0.699	0.506	Y	0.5	SignalP-TM
58	au4195	73	76	protein	Predicted protein	756	20	0	0.535	3	F:molecular_function; P:biological_process; C:cellular_component		7	0.009259	0.866	20	0.883	20	0.955	2	0.891	0.887	Y	0.45	SignalP-noTM
59	au2621	80	76	glucoamylase p	CAZyme / Glycoside hydrolase	616	20	0	0.7305	3	F:glucan 1,4-alpha-glucosidase activity; P:polysaccharide catabolic process; F:starch binding	EC:3.2.1.3	10	0.016234	0.444	20	0.628	20	0.934	15	0.882	0.765	Y	0.45	SignalP-noTM
60	au2341	76	76	glycoside hydrolase family 7 protein	CAZyme / Glycoside hydrolase	617	20	0	0.7995	2	F:cellulose 1,4-beta-cellobiosidase activity; P:polysaccharide catabolic process	EC:3.2.1.91	24	0.038898	0.403	19	0.59	19	0.9	15	0.869	0.741	Y	0.45	SignalP-noTM
61	au8436	71	69	glycoside hydrolase family 16 protein	CAZyme / Glycoside hydrolase	390	20	1.40081e-145	0.705	2	P:carbohydrate metabolic process; F:hydrolase activity, hydrolyzing O-glycosyl compounds	EC:3.2.1.0	6	0.015385	0.769	21	0.838	21	0.955	14	0.917	0.88	Y	0.45	SignalP-noTM
62	mak1774	73	50	glutaminase	Primary metabolism	707	20	0	0.712	4	F:molecular_function; P:biological_process; F:glutaminase activity; F:hydrolase activity		3	0.004243	0.497	23	0.618	23	0.847	5	0.768	0.699	Y	0.45	SignalP-noTM
63	au3058	26	71	cell wall glucanase	CAZyme / Glycoside hydrolase	472	20	1.91193e-155	0.6735	2	P:carbohydrate metabolic process; F:hydrolase activity, hydrolyzing O-glycosyl compounds	EC:3.2.1.0	5	0.010593	0.889	20	0.847	20	0.87	1	0.797	0.82	Y	0.45	SignalP-noTM
64	au5776	37	52	glycoside hydrolase family 72 protein	CAZyme / Glycoside hydrolase	424	20	0	0.6705	2	P:carbohydrate metabolic process; F:catalytic activity	-	7	0.016509	0.256	17	0.388	17	0.696	3	0.568	0.485	Y	0.45	SignalP-noTM
65	au3756	78	79	polysaccharide lyase family 7 protein	CAZyme / Polysaccharide lyase	270	20	3.67894e-140	0.7375	1	F:lyase activity	-	5	0.018519	0.578	23	0.719	23	0.947	16	0.896	0.815	Y	0.45	SignalP-noTM
66	au346	71	79	glycoside hydrolase family 28 protein	CAZyme / Glycoside hydrolase	452	20	0	0.788	3	C:extracellular region; F:polygalacturonase activity; P:pectin catabolic process	EC:3.2.1.15	10	0.022124	0.321	20	0.493	20	0.87	14	0.756	0.635	Y	0.45	SignalP-noTM
67	au5156	56	54	extracellular dihydrogeodin oxidase	Oxidation/Reduction	565	20	0	0.6925	5	F:hydroquinone:oxygen oxidoreductase activity; F:copper ion binding; C:extracellular region; P:lignin catabolic process; P:oxidation-reduction process	EC:1.10.3.2	7	0.012389	0.722	21	0.825	21	0.974	15	0.943	0.889	Y	0.45	SignalP-noTM
68	au5927	72	36	serine-threonine rich protein	Predicted protein	282	20	9.34715e-100	0.7155	0	-		8	0.028369	0.543	18	0.638	18	0.866	1	0.715	0.679	Y	0.45	SignalP-noTM
69	au1191	69	74	rhamnogalacturonan acetylesterase protein	CAZyme / Glycoside hydrolase	284	20	5.87492e-117	0.708	3	F:rhamnogalacturonan acetylesterase activity; P:pectin catabolic process; P:lipid metabolic process	-	7	0.024648	0.673	19	0.667	19	0.824	13	0.663	0.665	Y	0.45	SignalP-noTM
70	au3586	0	0	hypothetical protein BofuT4_P078210.1	Predicted protein	570	15	1.87473e-150	0.5047	0	-		8	0.014035	0.477	30	0.619	18	0.938	15	0.911	0.777	Y	0.45	SignalP-noTM
71	au5065	0	72	bv80 bb- protein	Predicted protein	400	6	2.67955e-22	0.685	0	-		12	0.03	0.567	20	0.657	20	0.823	3	0.76	0.713	Y	0.45	SignalP-noTM
72	comp43532_c0_seq1_len=2862	88	82	gmc oxidoreductase	Oxidation/Reduction	808	20	0	0.7105	5	F:flavin adenine dinucleotide binding; F:oxidoreductase activity, acting on CH-OH group of donors; F:carbohydrate binding; P:carbohydrate catabolic process; P:oxidation-reduction process	-	8	0.009901	0.414	17	0.581	17	0.859	3	0.81	0.705	Y	0.45	SignalP-noTM
73	au238	33	73	wsc domain containing protein	Predicted protein	628	20	0	0.7185	0	-		16	0.025478	0.307	19	0.469	19	0.802	2	0.705	0.596	Y	0.45	SignalP-noTM
74	au6814	38	86	glycoside hydrolase family 72 protein	CAZyme / Glycoside hydrolase	435	20	0	0.787	3	F:hydrolase activity; F:transferase activity; P:carbohydrate metabolic process	-	6	0.013793	0.653	23	0.609	23	0.679	8	0.575	0.596	Y	0.5	SignalP-TM
75	au9564	65	76	endo-1,4-beta-xylanase	CAZyme / Glycoside hydrolase	222	20	1.75068e-109	0.801	3	C:extracellular region; F:endo-1,4-beta-xylanase activity; P:xylan catabolic process	EC:3.2.1.8	0	0	0.388	20	0.553	20	0.875	5	0.788	0.68	Y	0.45	SignalP-noTM
76	au1723	0	87	autophagy related lipase	Lipase	564	20	0	0.723	5	P:lipid metabolic process; C:endosome; C:organelle membrane; F:triglyceride lipase activity; C:intracellular organelle part	EC:3.1.1.3	19	0.033688	0.434	21	0.613	21	0.97	1	0.857	0.745	Y	0.45	SignalP-noTM
77	au20	59	63	chitin- domain 3 protein	CAZyme / Glycoside hydrolase	451	20	2.31623e-123	0.6225	3	C:viral capsid; F:molecular_function; P:biological_process		10	0.022173	0.513	19	0.634	19	0.862	2	0.776	0.711	Y	0.45	SignalP-noTM
78	au1035	69	64	hypothetical protein SS1G_12291	Predicted protein	224	2	6.93902e-25	0.86	0	-		0	0	0.687	18	0.788	18	0.94	13	0.903	0.85	Y	0.45	SignalP-noTM
79	au709	72	72	aspartic endopeptidase pep2	Protease	474	20	0	0.56	2	F:aspartic-type endopeptidase activity; P:proteolysis	EC:3.4.23.0	8	0.016878	0.544	21	0.513	21	0.587	10	0.475	0.492	Y	0.45	SignalP-noTM
80	au744	27	27	glucose-methanol-choline oxidoreductase	Oxidation/Reduction	595	20	0	0.5895	2	P:single-organism metabolic process; F:oxidoreductase activity, acting on CH-OH group of donors	-	4	0.006723	0.685	24	0.728	24	0.867	23	0.771	0.751	Y	0.45	SignalP-noTM
81	au646	86	86	disulfide isomerase	ER protein	503	20	0	0.738	4	F:electron carrier activity; P:cell redox homeostasis; P:glycerol ether metabolic process; F:protein disulfide oxidoreductase activity	-	7	0.013917	0.648	24	0.703	24	0.891	6	0.767	0.738	Y	0.45	SignalP-noTM
82	au9117	40	44	alcohol dehydrogenase	Oxidation/Reduction	653	20	0	0.6065	5	P:oxidation-reduction process; F:oxidoreductase activity, acting on CH-OH group of donors; F:flavin adenine dinucleotide binding; F:choline dehydrogenase activity; P:alcohol metabolic process		9	0.013783	0.686	18	0.788	18	0.94	11	0.902	0.849	Y	0.45	SignalP-noTM
83	au7592	75	72	uncharacterized serine-rich protein	Predicted protein	390	20	0	0.5865	2	P:carbohydrate metabolic process; F:catalytic activity	-	13	0.033333	0.302	21	0.518	21	0.961	3	0.886	0.717	Y	0.45	SignalP-noTM
84	au5212	73	75	glycosyl hydrolase	CAZyme / Glycoside hydrolase	398	20	0	0.6565	2	P:metabolic process; F:hydrolase activity	-	5	0.012563	0.416	21	0.456	21	0.713	15	0.51	0.485	Y	0.45	SignalP-noTM
85	au7269	0	90	autophagy related lipase	Lipase	674	20	0	0.7635	8	P:catabolic process; P:lipid metabolic process; C:endomembrane system; C:Golgi apparatus; C:late endosome membrane; C:endoplasmic reticulum; C:membrane part; F:triglyceride lipase activity	EC:3.1.1.3	25	0.037092	0.563	34	0.603	34	0.813	32	0.602	0.602	Y	0.45	SignalP-noTM
86	au2628	82	78	gpi-anchored cell wall organization protein ecm33	Predicted protein	405	20	5.27756e-167	0.703	2	F:molecular_function; C:membrane		6	0.014815	0.333	19	0.544	19	0.953	10	0.892	0.732	Y	0.45	SignalP-noTM
87	au1571	83	83	glycoside hydrolase family 115 protein	CAZyme / Glycoside hydrolase	1117	20	0	0.6465	1	F:hydrolase activity	-	4	0.003581	0.779	28	0.827	28	0.943	16	0.871	0.851	Y	0.45	SignalP-noTM
88	au1085	76	83	extracellular serine-rich protein	Predicted protein	756	20	0	0.732	2	F:molecular_function; P:biological_process		8	0.010582	0.749	24	0.792	24	0.942	13	0.841	0.819	Y	0.45	SignalP-noTM
89	au7991	89	84	aspartic-type endopeptidase	Protease	477	20	0	0.7665	2	F:aspartic-type endopeptidase activity; P:proteolysis	EC:3.4.23.0	5	0.010482	0.559	21	0.576	21	0.808	1	0.573	0.575	Y	0.45	SignalP-noTM
90	au8890	79	78	protease s8 tripeptidyl peptidase	Protease	669	20	0	0.733	6	F:serine-type endopeptidase activity; F:tripeptide aminopeptidase activity; C:fungal-type cell wall; C:cell septum; C:extracellular region; P:proteolysis	EC:3.4.21.0; EC:3.4.11.4	9	0.013453	0.345	23	0.511	23	0.884	17	0.756	0.643	Y	0.45	SignalP-noTM
91	au1138	68	25	cytochrome p450	Oxidation/Reduction	518	20	0	0.675	5	F:heme binding; F:iron ion binding; F:electron carrier activity; F:aromatase activity; P:oxidation-reduction process	EC:1.14.14.1	3	0.005792	0.712	23	0.594	23	0.69	18	0.514	0.562	Y	0.5	SignalP-TM
92	au6187	83	81	protein rds1	Oxidation/Reduction	521	20	0	0.7675	2	F:structural constituent of cell wall; C:cell wall	-	4	0.007678	0.298	23	0.447	23	0.821	11	0.669	0.567	Y	0.45	SignalP-noTM
93	au4387	75	77	gpi anchored cell wall protein	Predicted protein	363	20	8.33981e-169	0.5955	3	F:molecular_function; P:biological_process; C:cellular_component		10	0.027548	0.332	17	0.513	17	0.852	1	0.769	0.651	Y	0.45	SignalP-noTM
94	au8085	73	79	pan domain containing protein	Predicted protein	372	12	0	0.6	3	F:molecular_function; P:biological_process; C:cellular_component		32	0.086022	0.696	23	0.766	23	0.946	14	0.843	0.808	Y	0.45	SignalP-noTM
95	au774	80	79	endopolygalacturonase 5	CAZyme / Glycoside hydrolase	376	20	5.64025e-151	0.876	3	C:extracellular region; F:polygalacturonase activity; P:carbohydrate metabolic process	EC:3.2.1.15	8	0.021277	0.604	20	0.74	20	0.965	12	0.919	0.837	Y	0.45	SignalP-noTM
96	au9521	0	69	heme steroid binding protein	Predicted protein	388	20	7.3158e-127	0.835	2	F:heme binding; F:metal ion binding	-	3	0.007732	0.277	38	0.381	16	0.938	7	0.89	0.656	Y	0.45	SignalP-noTM
97	au7365	62	53	tannase subunit	Secondary metabolism	592	20	0	0.727	1	F:hydrolase activity	-	11	0.018581	0.246	22	0.421	22	0.904	4	0.714	0.579	Y	0.45	SignalP-noTM
98	au8524	61	66	hypothetical protein SS1G_06009	Predicted protein	431	20	5.24978e-166	0.5375	3	F:molecular_function; P:biological_process; C:cellular_component		4	0.009281	0.781	20	0.82	20	0.906	4	0.858	0.84	Y	0.45	SignalP-noTM
99	au2963	0	74	alpha-n-acetylglucosaminidase	CAZyme / Glycoside hydrolase	697	20	0	0.708	1	F:hydrolase activity	-	2	0.002869	0.806	26	0.859	26	0.979	14	0.916	0.89	Y	0.45	SignalP-noTM
100	au7522	79	71	glycoside hydrolase family 31 protein	CAZyme / Glycoside hydrolase	944	20	0	0.7545	3	F:carbohydrate binding; P:carbohydrate metabolic process; F:hydrolase activity, hydrolyzing O-glycosyl compounds	EC:3.2.1.0	10	0.010593	0.605	24	0.642	24	0.824	4	0.684	0.665	Y	0.45	SignalP-noTM
101	au8446	70	67	extracellular lipase	Lipase	495	20	0	0.607	1	F:hydrolase activity	-	8	0.016162	0.801	24	0.756	24	0.855	14	0.713	0.733	Y	0.45	SignalP-noTM
102	au4011	75	78	beta-1,6-glucan biosynthesis protein knh1	Fungal cell wall biosynthesis	257	20	2.21964e-73	0.609	2	P:(1->6)-beta-D-glucan biosynthetic process; P:cell wall biogenesis	-	1	0.003891	0.898	20	0.893	20	0.929	12	0.893	0.893	Y	0.45	SignalP-noTM
103	au7707	85	0	hypothetical protein BofuT4_P106700.1	Predicted protein	530	3	0	0.8967	0	-		13	0.024528	0.484	23	0.645	23	0.941	19	0.859	0.761	Y	0.45	SignalP-noTM
104	au5898	58	59	trypsin-like protease	Protease	270	20	1.32522e-112	0.6705	1	F:serine-type peptidase activity	-	6	0.022222	0.327	20	0.503	20	0.863	19	0.78	0.653	Y	0.45	SignalP-noTM
105	au3540	88	88	fmn-binding split barrel-related protein	Oxidation/Reduction	271	20	8.61394e-137	0.696	3	F:oxidoreductase activity; P:oxidation-reduction process; F:FMN binding	-	2	0.00738	0.69	23	0.775	23	0.928	16	0.871	0.827	Y	0.45	SignalP-noTM
106	au2411	67	66	lipase 4	Lipase	570	20	0	0.7095	1	F:hydrolase activity	-	4	0.007018	0.471	18	0.652	18	0.944	2	0.89	0.78	Y	0.45	SignalP-noTM
107	au4758	85	85	tannase subunit	Secondary metabolism	582	20	0	0.798	1	F:hydrolase activity	-	11	0.0189	0.31	21	0.492	21	0.865	13	0.792	0.654	Y	0.45	SignalP-noTM
108	au5147	83	76	laccase 2	Oxidation/Reduction	596	20	0	0.781	5	F:hydroquinone:oxygen oxidoreductase activity; F:copper ion binding; C:extracellular region; P:lignin catabolic process; P:oxidation-reduction process	EC:1.10.3.2	9	0.015101	0.515	20	0.606	20	0.826	19	0.719	0.667	Y	0.45	SignalP-noTM
109	au7687	0	0	ferulic acid esterase	CAZyme / Carbohydrate esterase	323	20	2.81214e-177	0.6495	3	F:molecular_function; P:biological_process; C:cellular_component		8	0.024768	0.589	25	0.537	25	0.628	24	0.494	0.514	Y	0.45	SignalP-noTM
110	au5906	86	85	glycoside hydrolase family 31 protein	CAZyme / Glycoside hydrolase	995	20	0	0.789	3	F:carbohydrate binding; P:carbohydrate metabolic process; F:hydrolase activity, hydrolyzing O-glycosyl compounds	EC:3.2.1.0	9	0.009045	0.587	23	0.694	23	0.876	1	0.821	0.763	Y	0.45	SignalP-noTM
111	au9862	74	58	pectate lyase b	CAZyme / Polysaccharide lyase	335	20	0	0.7475	3	C:extracellular region; F:pectate lyase activity; P:pectin catabolic process	EC:4.2.2.2	1	0.002985	0.827	20	0.858	20	0.953	11	0.889	0.875	Y	0.45	SignalP-noTM
112	au6520	88	86	protease s8 tripeptidyl peptidase	Protease	684	20	0	0.737	6	F:serine-type endopeptidase activity; F:tripeptide aminopeptidase activity; C:fungal-type cell wall; C:cell septum; C:extracellular region; P:proteolysis	EC:3.4.21.0; EC:3.4.11.4	9	0.013158	0.662	22	0.763	22	0.941	5	0.879	0.826	Y	0.45	SignalP-noTM
113	au412	91	90	protein disulfide-isomerase erp38	ER protein	365	20	0	0.8225	6	F:electron carrier activity; P:cell redox homeostasis; P:glycerol ether metabolic process; F:isomerase activity; F:protein disulfide oxidoreductase activity; C:endoplasmic reticulum	-	4	0.010959	0.36	21	0.512	21	0.828	6	0.724	0.627	Y	0.45	SignalP-noTM
114	au6978	70	66	glycosyltransferase family 25 protein	CAZyme / Glycosyl transferase	376	20	0	0.6225	1	F:transferase activity	-	6	0.015957	0.179	34	0.354	34	0.915	5	0.743	0.564	Y	0.45	SignalP-noTM
115	au7686	83	77	glycoside hydrolase family 5 protein	CAZyme / Glycoside hydrolase	406	20	0	0.713	3	F:glucan exo-1,3-beta-glucosidase activity; F:glucan endo-1,6-beta-glucosidase activity; P:glucan catabolic process	EC:3.2.1.58; EC:3.2.1.75	4	0.009852	0.531	18	0.676	18	0.897	1	0.849	0.769	Y	0.45	SignalP-noTM
116	au7694	28	28	class i alpha-mannosidase	CAZyme / Glycoside hydrolase	440	20	0	0.7735	3	F:mannosyl-oligosaccharide 1,2-alpha-mannosidase activity; F:calcium ion binding; C:membrane	EC:3.2.1.113	3	0.006818	0.416	25	0.466	25	0.813	5	0.594	0.517	Y	0.5	SignalP-TM
117	au8988	79	80	glycoside hydrolase family 16 protein	CAZyme / Glycoside hydrolase	450	20	0	0.8225	4	F:hydrolase activity, hydrolyzing O-glycosyl compounds; P:carbohydrate metabolic process; P:cell wall organization; C:cell wall	EC:3.2.1.0	10	0.022222	0.463	22	0.661	22	0.979	16	0.945	0.815	Y	0.45	SignalP-noTM
118	au7909	88	88	udp-glucose:glycoprotein glucosyltransferase	CAZyme / Glycosyl transferase	1490	20	0	0.7685	3	F:UDP-glucose:glycoprotein glucosyltransferase activity; P:protein glycosylation; P:UDP-glucosylation	-	7	0.004698	0.149	28	0.318	23	0.86	8	0.73	0.54	Y	0.45	SignalP-noTM
119	au6722	72	76	protein tos1 precursor	Predicted protein	504	20	0	0.7085	0	-		9	0.017857	0.581	22	0.63	22	0.838	15	0.69	0.662	Y	0.45	SignalP-noTM
120	au731	0	87	sh3 domain-containing protein	Predicted protein	2089	20	0	0.78	2	F:guanyl-nucleotide exchange factor activity; P:small GTPase mediated signal transduction	-	18	0.008617	0.348	22	0.442	22	0.757	2	0.552	0.501	Y	0.45	SignalP-noTM
121	au2432	87	87	duf1237 domain protein	Predicted protein	546	20	0	0.8215	2	F:catalytic activity; P:metabolic process	-	6	0.010989	0.536	21	0.686	21	0.938	13	0.881	0.791	Y	0.45	SignalP-noTM
122	au4644	30	86	zinc carboxypeptidase protein	Protease	593	20	0	0.764	4	C:vacuole; F:metallocarboxypeptidase activity; P:proteolysis; F:zinc ion binding	EC:3.4.17.0	5	0.008432	0.876	27	0.909	27	0.982	16	0.937	0.925	Y	0.45	SignalP-noTM
123	au8340	75	77	carbohydrate-binding module family 20 protein	CAZyme / Carbohydrate binding module	662	20	0	0.725	5	F:copper ion binding; F:hydroquinone:oxygen oxidoreductase activity; C:extracellular region; P:lignin catabolic process; P:oxidation-reduction process	EC:1.10.3.2	9	0.013595	0.348	20	0.526	20	0.864	15	0.788	0.667	Y	0.45	SignalP-noTM
124	au1743	85	89	choline dehydrogenase	Oxidation/Reduction	677	20	0	0.7715	4	F:flavin adenine dinucleotide binding; F:choline dehydrogenase activity; P:oxidation-reduction process; P:alcohol metabolic process	EC:1.1.99.1	5	0.007386	0.63	20	0.72	20	0.895	11	0.821	0.775	Y	0.45	SignalP-noTM
125	au4316	87	87	glutaminase	Primary metabolism	702	20	0	0.731	2	P:metabolic process; F:catalytic activity	-	4	0.005698	0.723	20	0.698	20	0.798	1	0.654	0.675	Y	0.45	SignalP-noTM
126	au4794	85	85	glycoside hydrolase family 55 protein	CAZyme / Glycoside hydrolase	781	20	0	0.8045	1	F:hydrolase activity	-	9	0.011524	0.616	22	0.765	22	0.981	12	0.951	0.865	Y	0.45	SignalP-noTM
127	au250	55	89	tannase subunit	Secondary metabolism	577	20	0	0.7625	1	F:hydrolase activity	-	10	0.017331	0.8	20	0.807	20	0.888	19	0.822	0.815	Y	0.45	SignalP-noTM
128	au4540	41	87	glycoside hydrolase family 35 protein	CAZyme / Glycoside hydrolase	988	20	0	0.772	3	C:extracellular region; P:polysaccharide catabolic process; F:beta-galactosidase activity	EC:3.2.1.23	4	0.004049	0.573	20	0.733	20	0.971	12	0.94	0.845	Y	0.45	SignalP-noTM
129	au5177	51	47	celp0028 effector like protein	Putative effector	249	20	8.99883e-71	0.543	3	F:molecular_function; P:biological_process; C:cellular_component		4	0.016064	0.632	22	0.697	22	0.895	1	0.763	0.733	Y	0.45	SignalP-noTM
130	au2896	89	76	pectin lyase a precursor protein	CAZyme / Polysaccharide lyase	383	20	0	0.708	2	P:pectin catabolic process; F:pectin lyase activity	EC:4.2.2.10	8	0.020888	0.715	19	0.825	19	0.969	5	0.95	0.892	Y	0.45	SignalP-noTM
131	comp33943_c0_seq1_len=1480	73	69	endoglucanase ii	CAZyme / Glycoside hydrolase	333	20	3.66135e-147	0.764	4	F:hydrolase activity, hydrolyzing O-glycosyl compounds; P:carbohydrate metabolic process; C:extracellular region; F:cellulose binding	EC:3.2.1.0	5	0.015015	0.636	18	0.63	18	0.772	17	0.6	0.614	Y	0.45	SignalP-noTM
132	au8454	77	79	sexual development protein	Mating	371	20	0	0.642	2	F:molecular_function; C:cellular_component		3	0.008086	0.434	20	0.581	20	0.882	17	0.783	0.69	Y	0.45	SignalP-noTM
133	au2274	83	83	gmc oxidoreductase	Oxidation/Reduction	611	20	0	0.7885	4	F:flavin adenine dinucleotide binding; F:choline dehydrogenase activity; P:oxidation-reduction process; P:alcohol metabolic process	EC:1.1.99.1	7	0.011457	0.54	19	0.645	19	0.854	18	0.77	0.712	Y	0.45	SignalP-noTM
134	au3978	83	81	beta-galactosidase	CAZyme / Glycoside hydrolase	1029	20	0	0.742	2	P:carbohydrate metabolic process; F:beta-galactosidase activity	EC:3.2.1.23	3	0.002915	0.56	19	0.657	19	0.878	1	0.747	0.705	Y	0.45	SignalP-noTM
135	au5076	90	89	beta- -glucosidase	CAZyme / Glycoside hydrolase	888	20	0	0.792	2	F:hydrolase activity, hydrolyzing O-glycosyl compounds; P:polysaccharide catabolic process	EC:3.2.1.0	8	0.009009	0.679	22	0.778	22	0.955	12	0.89	0.838	Y	0.45	SignalP-noTM
136	au1375	90	90	ser thr protein phosphatase family protein	Phosphatase	677	20	0	0.6295	1	F:hydrolase activity	-	15	0.022157	0.468	19	0.571	19	0.798	17	0.679	0.629	Y	0.45	SignalP-noTM
137	au1800	87	87	protease s8 tripeptidyl peptidase	Protease	673	20	0	0.75	2	P:proteolysis; F:serine-type endopeptidase activity	EC:3.4.21.0	9	0.013373	0.788	19	0.778	19	0.883	13	0.773	0.775	Y	0.45	SignalP-noTM
138	au3105	86	81	subtilisin-like protein	Protease	649	20	0	0.701	2	F:serine-type endopeptidase activity; P:proteolysis	EC:3.4.21.0	9	0.013867	0.587	18	0.689	18	0.862	14	0.802	0.75	Y	0.45	SignalP-noTM
139	au929	88	88	endoplasmic oxidoreductin-1	ER protein	604	20	0	0.757	6	C:endoplasmic reticulum membrane; F:flavin adenine dinucleotide binding; P:protein folding; F:oxidoreductase activity, acting on a sulfur group of donors, disulfide as acceptor; F:protein disulfide isomerase activity; P:oxidation-reduction process	EC:1.8.4.0; EC:5.3.4.1	17	0.028146	0.435	26	0.543	26	0.841	1	0.688	0.621	Y	0.45	SignalP-noTM
140	au3718	71	73	hydrolase mb2248c	Predicted protein	599	20	5.24981e-135	0.5995	1	F:catalytic activity	-	8	0.013356	0.383	21	0.583	21	0.945	14	0.891	0.749	Y	0.45	SignalP-noTM
141	mak5049	85	85	msc1 protein	Nucleic acid modification	594	20	0	0.777	0	-		1	0.001684	0.682	20	0.789	20	0.961	11	0.909	0.854	Y	0.45	SignalP-noTM
142	au10106	93	77	amidase family protein	Secondary metabolism	594	20	0	0.821	2	F:carbon-nitrogen ligase activity, with glutamine as amido-N-donor; F:amidase activity	EC:6.3.5.0; EC:3.5.1.4	6	0.010101	0.255	20	0.43	20	0.881	9	0.723	0.588	Y	0.45	SignalP-noTM
143	au9004	91	91	subtilisin-like protein	Protease	587	20	0	0.6545	2	F:serine-type endopeptidase activity; P:proteolysis	EC:3.4.21.0	9	0.015332	0.749	19	0.773	19	0.919	10	0.772	0.772	Y	0.45	SignalP-noTM
144	comp16907_c0_seq1_len=1806	78	80	hydrolase mb2248c	Predicted protein	566	20	0	0.5645	6	F:molecular_function; F:transferase activity; F:hydrolase activity; P:biological_process; F:transferase activity, transferring acyl groups; C:cellular_component		8	0.014134	0.383	21	0.583	21	0.945	14	0.891	0.749	Y	0.45	SignalP-noTM
145	au4335	81	90	aminopeptidase y	Protease	508	20	0	0.8115	5	P:vacuolar protein catabolic process; F:aminopeptidase activity; C:fungal-type vacuole; C:extracellular region; P:proteolysis	EC:3.4.11.0	6	0.011811	0.28	18	0.44	18	0.787	11	0.683	0.572	Y	0.45	SignalP-noTM
146	au7911	87	83	oxalate decarboxylase oxdc	Secondary metabolism	506	20	0	0.8185	1	F:nutrient reservoir activity	-	1	0.001976	0.566	23	0.702	23	0.924	16	0.87	0.793	Y	0.45	SignalP-noTM
147	au2632	78	78	fasciclin domain family protein	Predicted protein	492	20	0	0.7145	0	-		1	0.002033	0.347	19	0.554	19	0.924	3	0.883	0.732	Y	0.45	SignalP-noTM
148	au207	84	83	fad binding domain protein	Oxidation/Reduction	428	20	0	0.7215	2	P:oxidation-reduction process; F:oxidoreductase activity	-	7	0.016355	0.62	19	0.715	19	0.875	1	0.813	0.768	Y	0.45	SignalP-noTM
149	au8639	81	78	pectin lyase	CAZyme / Polysaccharide lyase	382	20	0	0.837	3	C:extracellular region; P:pectin catabolic process; F:pectin lyase activity	EC:4.2.2.10	6	0.015707	0.81	21	0.811	21	0.895	11	0.812	0.812	Y	0.45	SignalP-noTM
150	au5249	77	66	endo-beta- -glucanase	CAZyme / Glycoside hydrolase	434	20	6.89441e-179	0.769	2	F:cellulase activity; P:carbohydrate metabolic process	EC:3.2.1.4	5	0.011521	0.479	19	0.653	19	0.96	13	0.906	0.79	Y	0.45	SignalP-noTM
151	comp18586_c0_seq2_len=835	93	93	glucose-regulated protein	Transport	245	20	2.23945e-136	0.9125	11	P:ER-associated protein catabolic process; P:karyogamy involved in conjugation with cellular fusion; C:luminal surveillance complex; F:unfolded protein binding; F:ATPase activity; P:ATP catabolic process; F:ATP binding; P:response to unfolded protein; P:posttranslational protein targeting to membrane, translocation; P:SRP-dependent cotranslational protein targeting to membrane, translocation; P:s…	EC:3.6.1.3	1	0.004082	0.779	35	0.832	35	0.99	21	0.896	0.866	Y	0.45	SignalP-noTM
152	au2081	82	83	predicted protein	Predicted protein	208	13	1.78557e-123	0.5708	0	-		4	0.019231	0.588	20	0.628	20	0.86	13	0.675	0.654	Y	0.45	SignalP-noTM
153	comp21766_c0_seq1_len=457	52	61	predicted protein	SSP	94	15	4.81399e-31	0.592	3	F:molecular_function; P:biological_process; C:cellular_component		10	0.106383	0.674	20	0.803	20	0.977	11	0.955	0.885	Y	0.45	SignalP-noTM
154	comp47092_c0_seq1_len=892	44	53	predicted protein	SSP	97	16	2.29385e-22	0.5338	3	F:molecular_function; P:biological_process; C:cellular_component		10	0.103093	0.671	20	0.805	20	0.989	14	0.963	0.89	Y	0.45	SignalP-noTM
155	comp23882_c0_seq1_len=482	45	46	hypothetical protein ANI_1_1820144	SSP	94	17	7.00734e-22	0.5329	3	F:molecular_function; P:biological_process; C:cellular_component		10	0.106383	0.401	20	0.613	20	0.972	14	0.938	0.789	Y	0.45	SignalP-noTM
156	au6410	44	49	conserved hypothetical protein	SSP	99	15	3.97291e-20	0.5607	3	F:molecular_function; P:biological_process; C:cellular_component		10	0.10101	0.697	20	0.819	20	0.983	14	0.961	0.896	Y	0.45	SignalP-noTM
157	au8284	77	79	ribosomal protein s17 protein	Ribosomal protein	375	20	1.16475e-150	0.8095	3	C:ribosome; F:structural constituent of ribosome; P:translation	-	4	0.010667	0.371	19	0.526	19	0.785	16	0.738	0.64	Y	0.45	SignalP-noTM
158	au8090	36	35	pan domain containing protein	Predicted protein	364	20	1.05712e-55	0.4925	8	C:endoplasmic reticulum membrane; P:autophagy; P:vesicle-mediated transport; C:membrane; C:endoplasmic reticulum; P:COPII vesicle coating; P:protein transport; P:transport		25	0.068681	0.894	26	0.892	26	0.949	17	0.871	0.881	Y	0.45	SignalP-noTM
159	au766	78	67	hypothetical protein BofuT4_P072610.1	SSP	128	5	2.11031e-59	0.748	0	-		7	0.054688	0.789	22	0.75	22	0.816	16	0.713	0.73	Y	0.45	SignalP-noTM
160	au9688	87	86	wsc domain protein	Predicted protein	510	20	0	0.6765	0	-		22	0.043137	0.472	24	0.599	24	0.901	12	0.759	0.685	Y	0.45	SignalP-noTM
161	au6748	38	80	tripeptidyl-peptidase 1	Protease	599	20	0	0.729	2	P:proteolysis; F:serine-type endopeptidase activity	EC:3.4.21.0	8	0.013356	0.239	19	0.42	19	0.856	1	0.715	0.579	Y	0.45	SignalP-noTM
162	comp41951_c0_seq1_len=524	40	43	predicted protein	SSP	94	18	4.28647e-17	0.5478	3	F:molecular_function; P:biological_process; C:cellular_component		10	0.106383	0.69	21	0.797	21	0.974	12	0.916	0.861	Y	0.45	SignalP-noTM
163	au8387	87	83	serine carboxypeptidase	Protease	537	20	0	0.7345	2	F:serine-type carboxypeptidase activity; P:proteolysis	EC:3.4.16.0	6	0.011173	0.616	21	0.751	21	0.972	12	0.914	0.839	Y	0.45	SignalP-noTM
164	au1541	28	95	exo-beta- -glucanase	CAZyme / Glycoside hydrolase	421	20	0	0.7495	2	F:hydrolase activity, hydrolyzing O-glycosyl compounds; P:carbohydrate metabolic process	EC:3.2.1.0	7	0.016627	0.539	20	0.661	20	0.92	4	0.804	0.738	Y	0.45	SignalP-noTM
165	au3753	90	83	protein rds1 protein	Predicted protein	307	20	0	0.697	3	F:oxidoreductase activity; P:oxidation-reduction process; F:transition metal ion binding	-	2	0.006515	0.771	21	0.768	21	0.829	16	0.764	0.766	Y	0.45	SignalP-noTM
166	au2801	34	87	glutaminase a	Primary metabolism	827	20	0	0.797	0	-		3	0.003628	0.706	23	0.73	23	0.858	16	0.755	0.744	Y	0.45	SignalP-noTM
167	au7764	42	81	triacylglycerol lipase	Lipase	535	20	0	0.7045	1	F:hydrolase activity	-	6	0.011215	0.797	17	0.863	17	0.966	9	0.93	0.899	Y	0.45	SignalP-noTM
168	au7897	45	32	carboxylesterase	CAZyme / Carbohydrate esterase	574	20	0	0.6905	1	F:hydrolase activity	-	6	0.010453	0.335	18	0.521	18	0.872	12	0.799	0.671	Y	0.45	SignalP-noTM
169	au3731	0	84	dual specificity phosphatase catalytic domain-containing protein	Phosphatase	722	20	0	0.744	4	F:protein tyrosine phosphatase activity; F:protein tyrosine/serine/threonine phosphatase activity; P:peptidyl-tyrosine dephosphorylation; F:aminopeptidase activity	EC:3.1.3.48; EC:3.4.11.0	11	0.015235	0.915	20	0.943	20	0.99	12	0.974	0.96	Y	0.45	SignalP-noTM
170	au6913	39	81	lysophospholipase plb1	Lipase	659	20	0	0.7905	2	F:phospholipase activity; P:phospholipid catabolic process	-	9	0.013657	0.196	22	0.343	22	0.729	1	0.594	0.479	Y	0.45	SignalP-noTM
171	au8886	26	76	alpha-l-rhamnosidase	CAZyme / Glycoside hydrolase	732	20	0	0.7255	2	F:hydrolase activity; P:metabolic process	-	6	0.008197	0.864	30	0.893	30	0.977	18	0.921	0.908	Y	0.45	SignalP-noTM
172	au4328	68	70	glucose oxidase	Oxidation/Reduction	591	20	0	0.717	4	F:flavin adenine dinucleotide binding; F:choline dehydrogenase activity; P:oxidation-reduction process; P:alcohol metabolic process	EC:1.1.99.1	2	0.003384	0.216	17	0.437	17	0.925	4	0.891	0.682	Y	0.45	SignalP-noTM
173	au3842	57	65	polygalacturonase 3	CAZyme / Glycoside hydrolase	510	20	1.03203e-169	0.843	3	C:extracellular region; F:polygalacturonase activity; P:carbohydrate metabolic process	EC:3.2.1.15	16	0.031373	0.46	17	0.598	17	0.89	5	0.78	0.696	Y	0.45	SignalP-noTM
174	comp15767_c0_seq2_len=1180	84	70	extracellular conserved serine-rich protein	Predicted protein	208	20	3.68467e-56	0.6605	6	F:molecular_function; P:biological_process; C:cellular_component; C:membrane; C:anchored to membrane; C:plasma membrane		0	0	0.771	18	0.83	18	0.932	15	0.901	0.868	Y	0.45	SignalP-noTM
175	comp14952_c0_seq1_len=508	41	43	predicted protein	SSP	92	11	7.54097e-15	0.5382	3	F:molecular_function; P:biological_process; C:cellular_component		10	0.108696	0.845	20	0.876	20	0.962	11	0.906	0.892	Y	0.45	SignalP-noTM
176	comp38358_c0_seq1_len=4316	34	93	neutral alpha-glucosidase ab	CAZyme / Glycoside hydrolase	965	20	0	0.8185	7	P:carbohydrate metabolic process; F:glucan 1,3-alpha-glucosidase activity; F:maltose alpha-glucosidase activity; F:carbohydrate binding; F:protein kinase activity; P:protein phosphorylation; F:ATP binding	EC:3.2.1.84; EC:3.2.1.20	4	0.004145	0.292	31	0.426	31	0.778	21	0.625	0.533	Y	0.45	SignalP-noTM
177	au4454	26	87	leucyl aminopeptidase	Protease	388	20	0	0.844	4	C:extracellular region; F:metal ion binding; P:proteolysis; F:aminopeptidase activity	EC:3.4.11.0	3	0.007732	0.552	19	0.679	19	0.894	8	0.834	0.763	Y	0.45	SignalP-noTM
178	au3734	0	0	predicted protein	Predicted protein	609	4	9.74015e-93	0.825	0	-		6	0.009852	0.412	21	0.589	21	0.915	8	0.839	0.724	Y	0.45	SignalP-noTM
179	au8375	88	87	tripeptidyl peptidase protein	Protease	632	20	0	0.7395	2	F:serine-type endopeptidase activity; P:proteolysis	EC:3.4.21.0	6	0.009494	0.276	20	0.473	20	0.901	10	0.807	0.653	Y	0.45	SignalP-noTM
180	au6329	89	88	gmc oxidoreductase	Oxidation/Reduction	628	20	0	0.7285	4	F:flavin adenine dinucleotide binding; F:choline dehydrogenase activity; P:oxidation-reduction process; P:alcohol metabolic process	EC:1.1.99.1	2	0.003185	0.701	23	0.594	23	0.663	5	0.503	0.545	Y	0.45	SignalP-noTM
181	au1494	0	85	glycoside hydrolase family 1 protein	CAZyme / Glycoside hydrolase	600	20	0	0.7625	2	P:carbohydrate metabolic process; F:hydrolase activity, hydrolyzing O-glycosyl compounds	EC:3.2.1.0	7	0.011667	0.336	22	0.466	22	0.785	13	0.648	0.564	Y	0.45	SignalP-noTM
182	au126	85	86	glycoside hydrolase family 20 protein	CAZyme / Glycoside hydrolase	581	20	0	0.747	3	P:carbohydrate metabolic process; P:mycelium development; F:beta-N-acetylhexosaminidase activity	EC:3.2.1.52	7	0.012048	0.675	19	0.79	19	0.968	11	0.923	0.862	Y	0.45	SignalP-noTM
183	au7751	30	38	wsc domain-containing protein	Predicted protein	1107	20	0	0.694	0	-		48	0.04336	0.325	26	0.531	26	0.957	6	0.87	0.714	Y	0.45	SignalP-noTM
184	comp112124_c0_seq1_len=1741	54	86	carboxylesterase protein	CAZyme / Carbohydrate esterase	537	20	0	0.704	1	F:carboxylic ester hydrolase activity	EC:3.1.1.0	3	0.005587	0.832	21	0.566	21	0.494	2	0.384	0.468	Y	0.45	SignalP-noTM
185	au7503	85	87	histidine acid phosphatase	Phosphatase	475	20	0	0.7385	1	F:acid phosphatase activity	EC:3.1.3.2	8	0.016842	0.462	19	0.564	19	0.811	16	0.703	0.639	Y	0.45	SignalP-noTM
186	au3867	81	82	extracellular exo-	CAZyme / Glycoside hydrolase	452	20	0	0.765	3	C:extracellular region; F:polygalacturonase activity; P:pectin catabolic process	EC:3.2.1.15	10	0.022124	0.367	24	0.427	24	0.696	5	0.501	0.467	Y	0.45	SignalP-noTM
187	au2417	85	82	rhamnogalacturonase a	CAZyme / Glycoside hydrolase	439	20	0	0.782	3	F:rhamnogalacturonan alpha-L-rhamnopyranosyl-(1->4)-alpha-D-galactopyranosyluronide lyase activity; F:polygalacturonase activity; P:pectin catabolic process	EC:3.2.1.15	10	0.022779	0.257	15	0.493	15	0.973	13	0.945	0.737	Y	0.45	SignalP-noTM
188	au5203	79	79	cellobiohydrolase ii	CAZyme / Glycoside hydrolase	428	20	0	0.7575	4	F:cellulose 1,4-beta-cellobiosidase activity; F:cellulose binding; P:cellulose catabolic process; C:extracellular region	EC:3.2.1.91	11	0.025701	0.609	20	0.742	20	0.934	11	0.907	0.831	Y	0.45	SignalP-noTM
189	au9322	83	80	glycoside hydrolase family 5 protein	CAZyme / Glycoside hydrolase	422	20	0	0.7285	2	P:carbohydrate metabolic process; F:hydrolase activity, hydrolyzing O-glycosyl compounds	EC:3.2.1.0	5	0.011848	0.814	20	0.852	20	0.935	14	0.894	0.875	Y	0.45	SignalP-noTM
190	au5321	25	81	glycoside hydrolase family 5 protein	CAZyme / Glycoside hydrolase	418	20	0	0.7235	2	P:carbohydrate metabolic process; F:hydrolase activity, hydrolyzing O-glycosyl compounds	EC:3.2.1.0	6	0.014354	0.168	19	0.35	19	0.837	16	0.739	0.56	Y	0.45	SignalP-noTM
191	comp28508_c0_seq1_len=1540	78	36	glycoside hydrolase family 5 protein	CAZyme / Glycoside hydrolase	417	20	0	0.7635	4	F:cellulase activity; F:cellulose binding; P:cellulose catabolic process; C:extracellular region	EC:3.2.1.4	12	0.028777	0.24	20	0.379	20	0.817	19	0.636	0.518	Y	0.45	SignalP-noTM
192	au1811	86	87	domain-containing protein	Transport	416	20	0	0.84	4	P:protein folding; F:metal ion binding; F:unfolded protein binding; F:heat shock protein binding	-	10	0.024038	0.898	19	0.934	19	0.985	3	0.971	0.954	Y	0.45	SignalP-noTM
193	au2487	80	87	peptidase s8	Protease	403	20	9.42707e-178	0.716	4	P:negative regulation of catalytic activity; P:proteolysis; F:identical protein binding; F:serine-type endopeptidase activity	EC:3.4.21.0	1	0.002481	0.688	21	0.787	21	0.948	11	0.902	0.849	Y	0.45	SignalP-noTM
194	au7362	68	65	polygalacturonase partial	CAZyme / Glycoside hydrolase	397	20	1.39818e-172	0.8255	7	F:pectinesterase activity; P:carbohydrate metabolic process; P:cell wall modification; C:extracellular region; F:polygalacturonase activity; F:aspartyl esterase activity; C:cell wall	EC:3.1.1.11; EC:3.2.1.15	11	0.027708	0.772	22	0.836	22	0.947	6	0.905	0.873	Y	0.45	SignalP-noTM
195	au5379	85	0	glycoside hydrolase family 93 protein	CAZyme / Glycoside hydrolase	384	20	0	0.7395	1	F:hydrolase activity	-	1	0.002604	0.629	19	0.77	19	0.966	3	0.942	0.863	Y	0.45	SignalP-noTM
196	au8202	73	83	palmitoyl-protein thioesterase precursor	Palmitoyl-protein hydrolase	383	20	0	0.7645	2	F:palmitoyl-(protein) hydrolase activity; P:cellular protein modification process	EC:3.1.2.22	4	0.010444	0.589	20	0.58	20	0.683	1	0.554	0.566	Y	0.45	SignalP-noTM
197	au1822	72	74	protein	Transport	368	20	0	0.6475	3	F:molecular_function; P:biological_process; C:cellular_component		0	0	0.467	21	0.567	21	0.785	16	0.685	0.631	Y	0.45	SignalP-noTM
198	au706	85	81	phosphoglycerate mutase protein	Primary metabolism	357	20	0	0.7495	0	-		5	0.014006	0.635	17	0.756	17	0.942	11	0.9	0.834	Y	0.45	SignalP-noTM
199	au1227	86	83	carbohydrate-binding -like protein	Predicted protein	352	20	0	0.5945	0	-		11	0.03125	0.597	17	0.718	17	0.896	1	0.852	0.791	Y	0.45	SignalP-noTM
200	au1214	91	90	carboxypeptidase s1	Protease	670	20	0	0.766	2	F:serine-type carboxypeptidase activity; P:proteolysis	EC:3.4.16.0	11	0.016418	0.809	17	0.822	17	0.897	15	0.831	0.827	Y	0.45	SignalP-noTM
201	au4597	87	85	carbohydrate esterase family 8 protein	CAZyme / Carbohydrate esterase	327	20	0	0.728	4	F:pectinesterase activity; P:cell wall modification; F:aspartyl esterase activity; C:cell wall	EC:3.1.1.11	3	0.009174	0.395	17	0.582	17	0.915	12	0.868	0.736	Y	0.45	SignalP-noTM
202	comp173322_c0_seq1_len=955	88	0	glycoside hydrolase family 54 protein	CAZyme / Glycoside hydrolase	316	20	0	0.877	6	F:xylan 1,4-beta-xylosidase activity; F:alpha-N-arabinofuranosidase activity; P:L-arabinose metabolic process; C:extracellular region; P:arabinan catabolic process; P:xylan catabolic process	EC:3.2.1.37; EC:3.2.1.55	6	0.018987	0.611	27	0.698	27	0.889	16	0.786	0.745	Y	0.45	SignalP-noTM
203	comp41470_c0_seq1_len=1650	67	60	chitin binding protein	Predicted protein	309	20	5.09792e-107	0.771	1	C:viral capsid	-	7	0.022654	0.543	21	0.581	21	0.75	19	0.621	0.603	Y	0.45	SignalP-noTM
204	au6732	86	87	glycoside hydrolase family 17 protein	CAZyme / Glycoside hydrolase	295	20	5.14943e-174	0.7045	2	P:carbohydrate metabolic process; F:hydrolase activity, hydrolyzing O-glycosyl compounds	EC:3.2.1.0	5	0.016949	0.701	20	0.646	20	0.808	1	0.561	0.6	Y	0.45	SignalP-noTM
205	au7217	52	81	nuclease s1	Nucleic acid modification	288	20	3.0528e-172	0.7535	4	F:endonuclease activity; P:nucleic acid phosphodiester bond hydrolysis; P:DNA catabolic process; F:nucleic acid binding	-	4	0.013889	0.671	22	0.776	22	0.931	15	0.897	0.841	Y	0.45	SignalP-noTM
206	au6944	81	81	mas3/gas2 protein	Appressorial protein	285	20	2.47911e-152	0.831	4	F:kinase activity; P:phosphorylation; P:entry into host; P:pathogenesis	-	5	0.017544	0.61	20	0.703	20	0.878	13	0.816	0.764	Y	0.45	SignalP-noTM
207	au1961	84	88	small secreted protein	Predicted protein	284	20	4.77121e-131	0.556	5	F:phospholipase A2 activity; F:calcium ion binding; P:lipid catabolic process; C:extracellular region; P:cellular metabolic process		28	0.098592	0.649	19	0.793	19	0.986	14	0.971	0.889	Y	0.45	SignalP-noTM
208	au3862	82	81	alpha-amylase a type-1 2	CAZyme / Glycoside hydrolase	562	20	0	0.6555	8	C:hyphal septin band; F:alpha-amylase activity; P:carbohydrate catabolic process; C:spitzenkorper; C:fungal-type cell wall; C:cell wall-bounded periplasmic space; F:calcium ion binding; C:cell septum	EC:3.2.1.1	9	0.016014	0.848	35	0.858	35	0.959	25	0.817	0.836	Y	0.45	SignalP-noTM
209	au8313	74	69	gdsl-like lipase acylhydrolase	Lipase	271	20	5.7631e-127	0.681	1	F:hydrolase activity	-	1	0.00369	0.572	24	0.657	24	0.907	4	0.755	0.71	Y	0.45	SignalP-noTM
210	au1706	32	84	alpha-galactosidase a	CAZyme / Glycoside hydrolase	536	20	0	0.7235	2	P:carbohydrate metabolic process; F:galactosidase activity	-	10	0.018657	0.411	25	0.627	24	0.991	15	0.967	0.811	Y	0.45	SignalP-noTM
211	au5887	27	24	glycoside hydrolase family 3 protein	CAZyme / Glycoside hydrolase	767	20	0	0.8085	2	P:carbohydrate metabolic process; F:hydrolase activity, hydrolyzing O-glycosyl compounds	EC:3.2.1.0	5	0.006519	0.494	19	0.574	19	0.749	10	0.653	0.617	Y	0.45	SignalP-noTM
212	au4729	77	77	candidate effector 5 protein	Putative effector	253	20	5.94496e-103	0.6445	1	P:interaction with host via protein secreted by type II secretion system	-	8	0.031621	0.409	21	0.618	21	0.958	14	0.932	0.788	Y	0.45	SignalP-noTM
213	au818	32	35	fad binding domain protein	Oxidation/Reduction	505	20	0	0.682	3	F:flavin adenine dinucleotide binding; F:UDP-N-acetylmuramate dehydrogenase activity; P:oxidation-reduction process	EC:1.1.1.158	10	0.019802	0.756	20	0.843	20	0.965	14	0.942	0.896	Y	0.45	SignalP-noTM
214	au4739	84	40	aspergillopepsin-2 heavy chain (secreted protein)	Protease	250	20	2.66726e-144	0.623	2	F:aspartic-type endopeptidase activity; P:proteolysis	EC:3.4.23.0	2	0.008	0.291	18	0.431	18	0.757	15	0.612	0.529	Y	0.45	SignalP-noTM
215	au5412	69	87	scp-like extracellular protein	Predicted protein	249	20	6.89506e-145	0.6915	1	C:extracellular region	-	4	0.016064	0.628	18	0.767	18	0.963	3	0.932	0.856	Y	0.45	SignalP-noTM
216	au5529	66	67	predicted protein	Predicted protein	241	5	1.06374e-99	0.716	0	-		2	0.008299	0.249	18	0.41	18	0.804	15	0.657	0.543	Y	0.45	SignalP-noTM
217	au7369	86	88	carboxypeptidase s1	Protease	475	20	0	0.805	2	F:serine-type carboxypeptidase activity; P:proteolysis	EC:3.4.16.0	10	0.021053	0.709	19	0.802	19	0.95	4	0.907	0.859	Y	0.45	SignalP-noTM
218	au7607	82	83	histidine acid phosphatase	Phosphatase	454	20	0	0.741	2	P:dephosphorylation; F:acid phosphatase activity	EC:3.1.3.2	8	0.017621	0.383	18	0.542	18	0.83	6	0.757	0.658	Y	0.45	SignalP-noTM
219	au1196	69	75	extracellular cellulase allergen asp f7-	CAZyme / Glycoside hydrolase	224	20	2.0269e-118	0.7695	2	P:defense response; P:response to other organism	-	6	0.026786	0.403	21	0.559	21	0.876	4	0.782	0.679	Y	0.45	SignalP-noTM
220	au2096	82	78	hypothetical protein BC1G_07448	Predicted protein	223	15	6.53179e-108	0.552	4	F:molecular_function; P:biological_process; C:cellular_component; F:heme binding		4	0.017937	0.27	18	0.493	18	0.929	1	0.891	0.708	Y	0.45	SignalP-noTM
221	au3144	84	84	aspartyl partial	Protease	435	20	0	0.885	2	F:aspartic-type endopeptidase activity; P:proteolysis	EC:3.4.23.0	3	0.006897	0.808	20	0.804	20	0.892	19	0.801	0.803	Y	0.45	SignalP-noTM
222	au610	0	83	cyclin-dependent protein kinase regulator pho80 protein	Protein Kinase	203	20	3.86465e-85	0.5935	0	-		1	0.004926	0.532	21	0.674	21	0.901	18	0.853	0.771	Y	0.45	SignalP-noTM
223	au10050	85	82	glycoside hydrolase family 3 protein	CAZyme / Glycoside hydrolase	816	20	0	0.7175	2	P:carbohydrate metabolic process; F:hydrolase activity, hydrolyzing O-glycosyl compounds	EC:3.2.1.0	8	0.009804	0.73	21	0.753	21	0.903	3	0.768	0.761	Y	0.45	SignalP-noTM
224	au6698	88	65	pectin lyase-like protein	CAZyme / Polysaccharide lyase	375	20	0	0.653	3	C:extracellular region; F:polygalacturonase activity; P:carbohydrate metabolic process	EC:3.2.1.15	7	0.018667	0.659	22	0.685	22	0.845	19	0.712	0.7	Y	0.45	SignalP-noTM
225	au9824	61	70	endopolygalacturonase 2	CAZyme / Glycoside hydrolase	373	20	1.04291e-149	0.8105	3	C:extracellular region; F:polygalacturonase activity; P:carbohydrate metabolic process	EC:3.2.1.15	8	0.021448	0.521	20	0.696	20	0.961	11	0.927	0.821	Y	0.45	SignalP-noTM
226	au587	91	90	carboxypeptidase y	Protease	546	20	0	0.872	4	F:serine-type carboxypeptidase activity; C:fungal-type vacuole; P:phytochelatin biosynthetic process; P:proteolysis	EC:3.4.16.0	11	0.020147	0.217	16	0.38	16	0.725	2	0.646	0.524	Y	0.45	SignalP-noTM
227	au8984	70	70	wsc domain-containing protein	Predicted protein	535	20	0	0.6285	4	F:heme binding; F:peroxidase activity; P:oxidation-reduction process; P:response to oxidative stress	EC:1.11.1.7	6	0.011215	0.468	20	0.605	20	0.939	16	0.781	0.7	Y	0.45	SignalP-noTM
228	au7625	80	81	histidine phosphatase	Phosphatase	530	20	0	0.7705	1	F:acid phosphatase activity	EC:3.1.3.2	8	0.015094	0.413	19	0.545	19	0.795	14	0.709	0.633	Y	0.45	SignalP-noTM
229	au4612	41	71	fad-	Oxidation/Reduction	518	20	0	0.644	3	F:flavin adenine dinucleotide binding; F:UDP-N-acetylmuramate dehydrogenase activity; P:oxidation-reduction process	EC:1.1.1.158	6	0.011583	0.491	18	0.673	18	0.96	10	0.919	0.806	Y	0.45	SignalP-noTM
230	au1587	40	87	extracellular dioxygenase	Oxidation/Reduction	344	20	0	0.7665	4	F:ferric iron binding; P:cellular aromatic compound metabolic process; F:oxidoreductase activity, acting on single donors with incorporation of molecular oxygen, incorporation of two atoms of oxygen; P:oxidation-reduction process	EC:1.13.11.0	5	0.014535	0.766	19	0.682	19	0.691	1	0.587	0.631	Y	0.45	SignalP-noTM
231	au3175	73	82	lysophospholipase a	Lipase	342	20	0	0.6805	2	P:lipid metabolic process; F:hydrolase activity, acting on ester bonds	-	6	0.017544	0.435	19	0.571	19	0.81	4	0.749	0.667	Y	0.45	SignalP-noTM
232	au622	0	91	flavin-binding monooxygenase-like family protein	Oxidation/Reduction	506	20	0	0.8505	4	F:flavin adenine dinucleotide binding; F:N,N-dimethylaniline monooxygenase activity; P:oxidation-reduction process; F:NADP binding	EC:1.14.13.8	6	0.011858	0.798	28	0.694	28	0.908	15	0.633	0.661	Y	0.45	SignalP-noTM
233	au14	92	80	glycoside hydrolase family 25 protein	CAZyme / Glycoside hydrolase	332	20	0	0.574	2	P:carbohydrate metabolic process; F:hydrolase activity	-	18	0.054217	0.463	20	0.568	20	0.827	15	0.71	0.645	Y	0.45	SignalP-noTM
234	au1934	65	66	protein	Predicted protein	154	6	1.96089e-50	0.58	0	-		5	0.032468	0.694	21	0.809	21	0.984	14	0.944	0.882	Y	0.45	SignalP-noTM
235	au2203	76	81	alpha-1,3-mannosyltransferase	CAZyme / Glycosyl transferase	153	20	3.72031e-51	0.8605	1	F:transferase activity, transferring glycosyl groups	-	3	0.019608	0.294	31	0.495	31	0.917	15	0.763	0.64	Y	0.45	SignalP-noTM
236	au5273	86	87	oxalate decarboxylase	Secondary metabolism	455	20	0	0.7915	3	F:nutrient reservoir activity; P:oxalate metabolic process; F:oxalate decarboxylase activity	EC:4.1.1.2	1	0.002198	0.702	23	0.727	23	0.848	21	0.754	0.742	Y	0.45	SignalP-noTM
237	au2261	82	84	glucan -beta-glucosidase	CAZyme / Glycoside hydrolase	302	20	0	0.752	4	P:carbohydrate metabolic process; F:1,3-beta-glucanosyltransferase activity; F:glucan endo-1,3-beta-D-glucosidase activity; C:fungal-type cell wall	EC:3.2.1.39	5	0.016556	0.451	20	0.645	19	0.95	12	0.927	0.798	Y	0.45	SignalP-noTM
238	au9435	59	65	uncharacterized serine-rich protein	Predicted protein	441	20	3.04981e-129	0.7165	2	F:catalytic activity; P:carbohydrate metabolic process	-	3	0.006803	0.833	24	0.75	24	0.774	13	0.675	0.71	Y	0.45	SignalP-noTM
239	au690	78	28	gpi-anchored protein	Predicted protein	289	20	8.49603e-112	0.5525	0	-		15	0.051903	0.34	19	0.459	19	0.774	18	0.613	0.542	Y	0.45	SignalP-noTM
240	au1911	85	88	carboxypeptidase a2 protein	Protease	424	20	0	0.7835	3	P:proteolysis; F:metallocarboxypeptidase activity; F:zinc ion binding	EC:3.4.17.0	4	0.009434	0.234	20	0.427	20	0.92	10	0.769	0.611	Y	0.45	SignalP-noTM
241	au7339	86	90	glycoside hydrolase family 61 protein	CAZyme / Glycoside hydrolase	269	20	2.17763e-174	0.7445	1	F:hydrolase activity	-	4	0.01487	0.474	18	0.608	18	0.873	14	0.795	0.709	Y	0.45	SignalP-noTM
242	au2102	66	76	extracellular aldonolactonase	CAZyme / Carbohydrate esterase	395	20	0	0.648	0	-		4	0.010127	0.538	20	0.591	20	0.73	13	0.643	0.619	Y	0.45	SignalP-noTM
243	au3820	93	93	gpi-anchor transamidase precursor	ER protein	388	20	0	0.8745	5	C:GPI-anchor transamidase complex; P:attachment of GPI anchor to protein; P:proteolysis; F:cysteine-type endopeptidase activity; F:GPI-anchor transamidase activity	EC:3.4.22.0	3	0.007732	0.359	25	0.529	25	0.94	12	0.783	0.666	Y	0.45	SignalP-noTM
244	au4918	55	0	predicted protein	Predicted protein	127	2	2.28435e-09	0.555	0	-		2	0.015748	0.785	21	0.864	21	0.98	4	0.953	0.912	Y	0.45	SignalP-noTM
245	au721	68	63	glycoside hydrolase family 12 protein	CAZyme / Glycoside hydrolase	248	20	1.13165e-103	0.7295	2	F:cellulase activity; P:glucan catabolic process	EC:3.2.1.4	2	0.008065	0.597	19	0.725	19	0.926	13	0.878	0.807	Y	0.45	SignalP-noTM
246	au2585	84	59	extracellular conserved serine-rich protein	Predicted protein	247	20	1.36482e-55	0.6605	6	F:molecular_function; P:biological_process; C:cellular_component; C:membrane; C:anchored to membrane; C:plasma membrane		0	0	0.771	18	0.83	18	0.932	15	0.901	0.868	Y	0.45	SignalP-noTM
247	au2222	83	75	necrosis and ethylene inducing peptide 2 precursor	Putative effector	244	20	5.73203e-133	0.9015	0	-		6	0.02459	0.363	22	0.557	22	0.937	13	0.854	0.717	Y	0.45	SignalP-noTM
248	comp174594_c0_seq1_len=1089	80	81	glycoside hydrolase	CAZyme / Glycoside hydrolase	243	20	4.43922e-133	0.7285	3	C:viral capsid; F:molecular_function; P:biological_process		6	0.024691	0.513	19	0.634	19	0.862	2	0.776	0.711	Y	0.45	SignalP-noTM
249	au7512	82	81	cas1 appressorium specific protein	Appressorial protein	242	20	2.49976e-141	0.696	0	-		4	0.016529	0.587	20	0.618	20	0.834	18	0.65	0.635	Y	0.45	SignalP-noTM
250	au5172	88	88	mannosyl-oligosaccharide glucosidase	CAZyme / Glycoside hydrolase	829	20	0	0.7995	2	P:oligosaccharide metabolic process; F:mannosyl-oligosaccharide glucosidase activity	EC:3.2.1.106	4	0.004825	0.786	29	0.742	29	0.941	11	0.735	0.738	Y	0.45	SignalP-noTM
251	au5242	79	75	pectin methylesterase	CAZyme / Carbohydrate esterase	346	20	0	0.699	6	F:pectinesterase activity; P:cell wall modification; F:hydrolase activity, acting on glycosyl bonds; P:metabolic process; F:aspartyl esterase activity; C:cell wall	EC:3.1.1.11	1	0.00289	0.895	20	0.86	20	0.896	15	0.82	0.838	Y	0.45	SignalP-noTM
252	au9770	0	75	predicted protein	Predicted protein	230	9	6.24187e-100	0.6611	0	-		0	0	0.151	16	0.358	16	0.901	8	0.855	0.627	Y	0.45	SignalP-noTM
253	au8468	83	82	peptidoglycan-binding lysin subgroup protein	Predicted protein	228	20	7.64733e-124	0.654	1	P:cell wall macromolecule catabolic process	-	9	0.039474	0.532	20	0.631	20	0.829	14	0.751	0.696	Y	0.45	SignalP-noTM
254	au8198	86	86	transmembrane emp24 domain-containing protein 9	ER protein	224	20	4.47638e-145	0.824	3	C:integral to membrane; P:ER to Golgi vesicle-mediated transport; C:mitochondrion	-	3	0.013393	0.74	22	0.792	22	0.917	5	0.846	0.821	Y	0.45	SignalP-noTM
255	comp49243_c0_seq1_len=1916	81	80	glycoside hydrolase family 32 protein	CAZyme / Glycoside hydrolase	549	20	0	0.753	2	P:carbohydrate metabolic process; F:hydrolase activity, hydrolyzing O-glycosyl compounds	EC:3.2.1.0	1	0.001821	0.694	19	0.801	19	0.96	12	0.923	0.867	Y	0.45	SignalP-noTM
256	comp108730_c0_seq1_len=1769	0	84	hypothetical protein BcDW1_4718	Predicted protein	546	20	0	0.7735	2	F:molecular_function; P:biological_process		0	0	0.657	25	0.776	25	0.995	11	0.921	0.854	Y	0.45	SignalP-noTM
257	au6316	77	75	predicted protein	Predicted protein	212	3	6.30832e-109	0.7633	0	-		4	0.018868	0.658	25	0.762	20	0.947	5	0.907	0.84	Y	0.45	SignalP-noTM
258	au5977	56	64	predicted protein	Predicted protein	515	5	3.13125e-32	0.816	0	-		8	0.015534	0.686	22	0.725	22	0.855	5	0.764	0.746	Y	0.45	SignalP-noTM
259	au6555	93	95	hypothetical protein SS1G_00762	Predicted protein	205	20	6.33903e-145	0.6755	3	F:molecular_function; P:biological_process; C:cellular_component		3	0.014634	0.663	21	0.668	21	0.849	8	0.666	0.667	Y	0.45	SignalP-noTM
260	au3151	82	81	hypothetical protein BC1G_03560	Predicted protein	399	20	3.07734e-129	0.7975	0	-		9	0.022556	0.422	25	0.556	25	0.879	3	0.739	0.655	Y	0.45	SignalP-noTM
261	mak48	52	50	predicted protein	SSP	98	14	6.55111e-20	0.565	3	F:molecular_function; P:biological_process; C:cellular_component		10	0.102041	0.56	21	0.728	21	0.982	13	0.947	0.846	Y	0.45	SignalP-noTM
262	au7430	0	83	hypothetical protein BofuT4_P068250.1	Predicted protein	290	20	0	0.753	0	-		3	0.010345	0.788	21	0.847	21	0.965	3	0.907	0.879	Y	0.45	SignalP-noTM
263	comp21066_c0_seq1_len=534	49	44	conserved hypothetical protein	SSP	97	12	4.54939e-15	0.555	3	F:molecular_function; P:biological_process; C:cellular_component		10	0.103093	0.543	20	0.678	20	0.917	14	0.843	0.768	Y	0.45	SignalP-noTM
264	au6816	72	72	glycoside hydrolase family 79 protein	CAZyme / Glycoside hydrolase	479	20	0	0.713	1	F:hydrolase activity	-	4	0.008351	0.229	22	0.412	22	0.926	15	0.743	0.591	Y	0.45	SignalP-noTM
265	comp40184_c0_seq1_len=670	49	54	predicted protein	SSP	96	17	2.2518e-23	0.5282	3	F:molecular_function; P:biological_process; C:cellular_component		10	0.104167	0.691	20	0.811	20	0.98	14	0.952	0.887	Y	0.45	SignalP-noTM
266	au9415	0	77	endopeptidase inhibitor-like protein	Protease inhibitor	95	20	2.81544e-38	0.7675	0	-		0	0	0.509	19	0.688	19	0.964	11	0.927	0.817	Y	0.45	SignalP-noTM
267	comp14335_c0_seq1_len=476	55	46	hypothetical protein ANI_1_1820144	SSP	96	12	1.11121e-24	0.6033	3	F:molecular_function; P:biological_process; C:cellular_component		10	0.104167	0.658	20	0.792	20	0.976	14	0.95	0.877	Y	0.45	SignalP-noTM
268	comp47944_c0_seq1_len=651	43	48	predicted protein	SSP	95	16	8.68028e-23	0.5275	3	F:molecular_function; P:biological_process; C:cellular_component		10	0.105263	0.658	20	0.772	20	0.947	14	0.903	0.843	Y	0.45	SignalP-noTM
269	au5349	0	0	cell surface spherulin 4-like protein	Predicted protein	93	20	1.86547e-31	0.6885	3	F:molecular_function; P:biological_process; C:cellular_component		1	0.010753	0.215	20	0.366	20	0.84	18	0.619	0.503	Y	0.45	SignalP-noTM
270	au1896	0	0	peptidyl-prolyl cis-trans isomerase b	Primary metabolism	276	20	9.24331e-153	0.842	3	P:protein folding; P:protein peptidyl-prolyl isomerization; F:peptidyl-prolyl cis-trans isomerase activity	EC:5.2.1.8	0	0	0.733	29	0.806	29	0.966	16	0.894	0.853	Y	0.45	SignalP-noTM
271	au1269	47	67	fungal hydrophobin	SSP	92	20	1.14176e-34	0.6345	1	C:extracellular region	-	8	0.086957	0.515	19	0.667	19	0.909	16	0.863	0.773	Y	0.45	SignalP-noTM
272	au8538	74	74	carbonic anhydrase	pH homeostasis	271	20	8.87387e-141	0.6935	0	-		3	0.01107	0.567	17	0.719	17	0.946	1	0.9	0.816	Y	0.45	SignalP-noTM
273	mak2003	41	46	predicted protein	SSP	89	12	4.57542e-15	0.5675	3	F:molecular_function; P:biological_process; C:cellular_component		10	0.11236	0.656	20	0.794	20	0.982	12	0.961	0.884	Y	0.45	SignalP-noTM
274	au2874	31	80	sphingomyelin phosphodiesterase	Phosphatase	629	20	0	0.7595	2	F:sphingomyelin phosphodiesterase activity; P:sphingomyelin catabolic process	EC:3.1.4.12	16	0.025437	0.668	21	0.787	21	0.968	12	0.927	0.863	Y	0.45	SignalP-noTM
275	au6047	90	90	glycoside hydrolase family 28 protein	CAZyme / Glycoside hydrolase	445	20	0	0.7725	3	F:rhamnogalacturonan alpha-L-rhamnopyranosyl-(1->4)-alpha-D-galactopyranosyluronide lyase activity; F:polygalacturonase activity; P:pectin catabolic process	EC:3.2.1.15	13	0.029213	0.72	23	0.827	23	0.977	14	0.95	0.894	Y	0.45	SignalP-noTM
276	au6818	0	0	glycosyl hydrolase family 43 protein	CAZyme / Glycoside hydrolase	440	20	0	0.6565	1	F:hydrolase activity	-	5	0.011364	0.83	19	0.898	19	0.992	12	0.972	0.938	Y	0.45	SignalP-noTM
277	au8912	0	53	gpi anchored	Predicted protein	259	6	2.58361e-48	0.6617	0	-		5	0.019305	0.671	27	0.74	27	0.945	6	0.814	0.78	Y	0.45	SignalP-noTM
278	au1170	71	86	phosphatidylglycerol phosphatidylinositol transfer protein	Transport	172	20	2.12172e-97	0.7525	1	P:transport	-	4	0.023256	0.765	20	0.844	20	0.964	13	0.93	0.89	Y	0.45	SignalP-noTM
279	au4378	29	29	heme-thiolate peroxidase aromatic peroxygenase protein	Oxidation/Reduction	414	20	0	0.732	1	F:peroxidase activity	EC:1.11.1.7	5	0.012077	0.569	18	0.565	18	0.724	16	0.573	0.569	Y	0.45	SignalP-noTM
280	au7331	55	79	glycoside hydrolase family 45 protein	CAZyme / Glycoside hydrolase	314	20	5.46471e-145	0.779	4	P:carbohydrate metabolic process; C:extracellular region; F:cellulase activity; F:cellulose binding	EC:3.2.1.4	16	0.050955	0.818	26	0.886	26	0.986	16	0.955	0.923	Y	0.45	SignalP-noTM
281	au2352	52	53	hypothetical protein BofuT4P2000055001	Predicted protein	227	20	1.42652e-68	0.6015	2	F:molecular_function; P:biological_process		4	0.017621	0.378	24	0.495	24	0.835	8	0.7	0.577	Y	0.5	SignalP-TM
282	au4906	56	54	22kda glycoprotein	Predicted protein	148	20	1.01428e-41	0.613	0	-		4	0.027027	0.451	19	0.553	19	0.848	14	0.669	0.615	Y	0.45	SignalP-noTM
283	au5967	79	80	acid phosphatase	Phosphatase	296	20	8.17818e-160	0.746	1	F:hydrolase activity	-	6	0.02027	0.747	18	0.819	18	0.93	15	0.9	0.863	Y	0.45	SignalP-noTM
284	au8673	65	68	pectin methylesterase	CAZyme / Carbohydrate esterase	359	20	2.15748e-165	0.643	2	F:pectinesterase activity; P:metabolic process	EC:3.1.1.11	1	0.002786	0.78	22	0.841	22	0.955	11	0.906	0.876	Y	0.45	SignalP-noTM
285	au4202	82	36	endoglucanase 1	CAZyme / Glycoside hydrolase	352	20	0	0.7745	2	F:cellulase activity; P:cellulose catabolic process	EC:3.2.1.4	5	0.014205	0.315	20	0.424	20	0.689	4	0.574	0.505	Y	0.45	SignalP-noTM
286	au9341	64	64	cnd3 protein	Predicted protein	427	20	1.15706e-149	0.648	0	-		13	0.030445	0.417	18	0.6	18	0.903	4	0.863	0.742	Y	0.45	SignalP-noTM
287	au3972	83	76	secreted protein	Predicted protein	204	20	1.01485e-113	0.8725	2	F:molecular_function; P:biological_process		4	0.019608	0.461	19	0.655	19	0.975	11	0.931	0.804	Y	0.45	SignalP-noTM
288	au9384	82	80	ribonuclease t2	Nucleic acid modification	341	20	0	0.766	2	F:RNA binding; F:ribonuclease T2 activity	EC:3.1.27.1	10	0.029326	0.47	23	0.589	23	0.843	5	0.738	0.67	Y	0.45	SignalP-noTM
289	au1950	70	73	plant expansin	Predicted protein	134	20	6.51758e-66	0.6495	2	C:extracellular region; P:cellular response to drug	-	4	0.029851	0.421	22	0.552	22	0.867	14	0.726	0.646	Y	0.45	SignalP-noTM
290	au9588	87	89	aspartyl proteinase	Protease	402	20	0	0.8775	2	F:aspartic-type endopeptidase activity; P:proteolysis	EC:3.4.23.0	5	0.012438	0.378	18	0.488	18	0.735	2	0.606	0.552	Y	0.45	SignalP-noTM
291	au1933	71	74	chitin deacetylase	CAZyme / Carbohydrate esterase	572	20	0	0.685	3	F:hydrolase activity, acting on carbon-nitrogen (but not peptide) bonds; P:carbohydrate metabolic process; F:chitin binding	-	29	0.050699	0.595	21	0.725	21	0.95	10	0.878	0.808	Y	0.45	SignalP-noTM
292	au6381	85	82	predicted protein	Predicted protein	122	2	8.7203e-43	0.9	0	-		2	0.016393	0.298	29	0.504	21	0.926	14	0.865	0.699	Y	0.45	SignalP-noTM
293	comp37207_c0_seq1_len=2296	41	40	alpha-	CAZyme / Glycoside hydrolase	553	20	0	0.674	3	F:alpha-amylase activity; P:carbohydrate catabolic process; F:calcium ion binding	EC:3.2.1.1	8	0.014467	0.339	23	0.449	23	0.749	14	0.595	0.528	Y	0.45	SignalP-noTM
294	au7391	47	53	hypothetical protein SS1G_07780	Predicted protein	240	20	4.03659e-64	0.592	2	F:molecular_function; P:biological_process		4	0.016667	0.543	18	0.683	18	0.913	15	0.85	0.773	Y	0.45	SignalP-noTM
295	au9304	0	0	isochorismatase family	Secondary metabolism	236	20	1.09158e-157	0.838	2	P:metabolic process; F:hydrolase activity	-	1	0.004237	0.256	18	0.394	18	0.768	1	0.562	0.485	Y	0.45	SignalP-noTM
296	au1740	77	79	hypothetical protein SS1G_07027	Predicted protein	173	2	5.35123e-97	0.855	0	-		6	0.034682	0.423	20	0.526	20	0.766	7	0.666	0.602	Y	0.45	SignalP-noTM
297	au4812	41	48	hydrophobic surface binding protein	Predicted protein	171	9	4.99448e-24	0.5567	2	F:molecular_function; P:biological_process		0	0	0.312	17	0.489	17	0.883	15	0.781	0.647	Y	0.45	SignalP-noTM
298	au9728	86	88	malate dehydrogenase	Primary metabolism	265	20	7.7572e-135	0.6935	0	-		4	0.015094	0.385	18	0.607	18	0.982	14	0.958	0.796	Y	0.45	SignalP-noTM
299	au2276	35	25	glucooligosaccharide oxidase	Oxidation/Reduction	535	20	0	0.6915	4	F:flavin adenine dinucleotide binding; F:chitin binding; F:UDP-N-acetylmuramate dehydrogenase activity; P:oxidation-reduction process	EC:1.1.1.158	6	0.011215	0.746	32	0.582	32	0.655	15	0.469	0.536	Y	0.5	SignalP-TM
300	au1439	79	78	related to heatshock protein hsp150	Transport	210	20	5.77617e-93	0.5845	0	-		4	0.019048	0.606	21	0.632	21	0.807	8	0.648	0.64	Y	0.45	SignalP-noTM
301	au9068	82	80	pectin lyase-like protein	CAZyme / Polysaccharide lyase	427	20	0	0.71	3	C:extracellular region; F:polygalacturonase activity; P:carbohydrate metabolic process	EC:3.2.1.15	11	0.025761	0.61	19	0.727	19	0.933	8	0.858	0.798	Y	0.45	SignalP-noTM
302	au2350	77	32	gmc oxidoreductase	Oxidation/Reduction	942	20	0	0.6225	3	F:flavin adenine dinucleotide binding; F:oxidoreductase activity, acting on CH-OH group of donors; P:oxidation-reduction process	-	6	0.006369	0.657	22	0.651	22	0.775	17	0.641	0.646	Y	0.45	SignalP-noTM
303	au2518	65	69	predicted protein	SSP	154	2	9.88675e-63	0.785	0	-		8	0.051948	0.583	23	0.7	23	0.887	4	0.841	0.776	Y	0.45	SignalP-noTM
304	comp27977_c0_seq1_len=888	51	58	predicted protein	SSP	98	19	2.39569e-29	0.5705	3	F:molecular_function; P:biological_process; C:cellular_component		10	0.102041	0.677	20	0.804	20	0.976	14	0.955	0.885	Y	0.45	SignalP-noTM
305	mak1915	43	41	conserved hypothetical protein	SSP	97	10	7.6961e-13	0.546	3	F:molecular_function; P:biological_process; C:cellular_component		10	0.103093	0.682	20	0.779	20	0.926	15	0.887	0.837	Y	0.45	SignalP-noTM
306	au1105	48	51	predicted protein	SSP	96	17	2.51837e-25	0.5494	3	F:molecular_function; P:biological_process; C:cellular_component		10	0.104167	0.604	21	0.75	21	0.972	15	0.931	0.848	Y	0.45	SignalP-noTM
307	au9737	100	99	small monomeric gtpase	Transport	189	20	2.29273e-135	0.97	7	P:vesicle-mediated transport; C:ER to Golgi transport vesicle membrane; C:Golgi membrane; P:intracellular protein transport; F:hydrolase activity; C:endoplasmic reticulum membrane; F:GTP binding	-	1	0.005291	0.143	22	0.303	13	0.721	8	0.651	0.491	Y	0.45	SignalP-noTM
308	mak4673	50	54	predicted protein	SSP	95	20	2.53244e-26	0.549	3	F:molecular_function; P:biological_process; C:cellular_component		10	0.105263	0.884	21	0.915	21	0.979	12	0.946	0.932	Y	0.45	SignalP-noTM
309	mak4423	40	44	predicted protein	SSP	94	15	3.29279e-19	0.5427	3	F:molecular_function; P:biological_process; C:cellular_component		10	0.106383	0.595	20	0.729	20	0.956	11	0.885	0.813	Y	0.45	SignalP-noTM
310	au5460	90	88	alpha-1,2-mannosidase family protein	CAZyme / Glycoside hydrolase	795	20	0	0.7885	3	F:hydrolase activity; F:carbohydrate binding; P:carbohydrate metabolic process	-	4	0.005031	0.863	18	0.883	18	0.937	11	0.896	0.89	Y	0.45	SignalP-noTM
311	mak1579	43	42	predicted protein	SSP	91	17	8.60761e-16	0.5412	3	F:molecular_function; P:biological_process; C:cellular_component		10	0.10989	0.666	20	0.782	20	0.957	11	0.914	0.853	Y	0.45	SignalP-noTM
312	au5903	0	89	achain crystal recombinant expression and mutagenesis studies of the bifunctional catalase-phenol oxidase from scytalidium thermophilum	Oxidation/Reduction	730	20	0	0.832	5	F:metal ion binding; P:hydrogen peroxide catabolic process; F:heme binding; F:catalase activity; P:oxidation-reduction process	EC:1.11.1.6	2	0.00274	0.875	33	0.787	33	0.857	28	0.666	0.722	Y	0.45	SignalP-noTM
313	au6004	78	75	lysophospholipase plb1	Lipase	538	20	0	0.6385	2	F:phospholipase activity; P:phospholipid catabolic process	-	10	0.018587	0.286	21	0.475	21	0.906	19	0.794	0.647	Y	0.45	SignalP-noTM
314	comp38236_c2_seq1_len=1106	87	76	glycoside hydrolase family 61 protein	CAZyme / Glycoside hydrolase	313	20	2.14719e-158	0.758	2	F:hydrolase activity, acting on glycosyl bonds; P:metabolic process	-	4	0.01278	0.338	21	0.455	21	0.779	19	0.611	0.539	Y	0.45	SignalP-noTM
315	au2594	69	72	glycosyl hydrolase	CAZyme / Glycoside hydrolase	219	20	3.18464e-105	0.579	2	P:metabolic process; F:hydrolase activity	-	1	0.004566	0.721	25	0.698	25	0.817	7	0.684	0.69	Y	0.45	SignalP-noTM
316	au554	56	70	xyloglucan-specific endo-beta- -glucanase a	CAZyme / Glycoside hydrolase	252	20	2.67128e-103	0.7385	2	F:cellulase activity; P:glucan catabolic process	EC:3.2.1.4	2	0.007937	0.563	19	0.676	19	0.868	13	0.804	0.745	Y	0.45	SignalP-noTM
317	au783	78	31	alpha beta-hydrolase protein	Predicted protein	419	20	0	0.6145	0	-		6	0.01432	0.626	19	0.718	19	0.889	2	0.811	0.768	Y	0.45	SignalP-noTM
318	au8205	61	68	tyrosinase protein	Oxidation/Reduction	589	20	0	0.576	3	F:metal ion binding; F:oxidoreductase activity; P:oxidation-reduction process	-	2	0.003396	0.732	22	0.759	22	0.862	20	0.789	0.775	Y	0.45	SignalP-noTM
319	au4549	33	54	dnase1 protein	Nucleic acid modification	161	20	2.74119e-51	0.5265	3	F:molecular_function; P:biological_process; C:cellular_component		7	0.043478	0.28	21	0.507	21	0.972	15	0.918	0.729	Y	0.45	SignalP-noTM
320	au2067	84	84	carboxylesterase family protein	CAZyme / Carbohydrate esterase	567	20	0	0.6685	1	F:hydrolase activity	-	6	0.010582	0.84	20	0.778	20	0.83	2	0.708	0.741	Y	0.45	SignalP-noTM
321	au8675	89	93	serine protease	Protease	522	20	0	0.86	4	P:negative regulation of catalytic activity; P:proteolysis; F:identical protein binding; F:serine-type endopeptidase activity	EC:3.4.21.0	4	0.007663	0.31	17	0.52	17	0.921	14	0.875	0.712	Y	0.45	SignalP-noTM
322	au8706	61	36	choline dehydrogenase	Oxidation/Reduction	551	20	0	0.629	2	P:single-organism metabolic process; F:oxidoreductase activity, acting on CH-OH group of donors	-	6	0.010889	0.296	24	0.512	24	0.935	16	0.882	0.712	Y	0.45	SignalP-noTM
323	au280	81	86	oligopeptidase family protein	Peptidase	735	20	0	0.716	2	F:serine-type peptidase activity; P:proteolysis	-	1	0.001361	0.658	23	0.769	23	0.963	10	0.898	0.838	Y	0.45	SignalP-noTM
324	au4230	46	45	gmc oxidoreductase	Oxidation/Reduction	612	20	0	0.649	1	F:oxidoreductase activity	-	2	0.003268	0.516	22	0.605	22	0.785	9	0.71	0.662	Y	0.45	SignalP-noTM
325	au5814	89	89	ser thr protein phosphatase family	Phosphatase	628	20	0	0.769	2	P:nucleotide catabolic process; F:hydrolase activity	-	4	0.006369	0.456	21	0.647	21	0.958	14	0.922	0.796	Y	0.45	SignalP-noTM
326	au718	33	90	alpha-1,2-mannosidase family	CAZyme / Glycoside hydrolase	589	20	0	0.842	3	F:hydrolase activity; F:carbohydrate binding; P:carbohydrate metabolic process	-	11	0.018676	0.551	21	0.678	21	0.929	19	0.843	0.767	Y	0.45	SignalP-noTM
327	au5607	81	81	histidine acid phosphatase	Phosphatase	511	20	0	0.6825	2	P:dephosphorylation; F:acid phosphatase activity	EC:3.1.3.2	8	0.015656	0.727	25	0.738	25	0.855	14	0.748	0.744	Y	0.45	SignalP-noTM
328	au4727	33	87	alpha-1,2-mannosidase family	CAZyme / Glycoside hydrolase	825	20	0	0.843	3	F:hydrolase activity; F:carbohydrate binding; P:carbohydrate metabolic process	-	9	0.010909	0.531	22	0.61	22	0.908	20	0.703	0.66	Y	0.45	SignalP-noTM
329	au3914	42	49	gpi anchored	Predicted protein	245	7	2.13813e-29	0.5486	1	F:metallopeptidase activity		6	0.02449	0.3	21	0.489	21	0.885	6	0.793	0.653	Y	0.45	SignalP-noTM
330	au3244	76	72	epl1 protein	Putative effector	137	20	1.30366e-62	0.771	1	C:extracellular region		4	0.029197	0.66	19	0.762	19	0.938	12	0.881	0.826	Y	0.45	SignalP-noTM
331	au2772	38	42	fad binding domain protein	Oxidation/Reduction	492	20	1.96722e-142	0.586	2	C:extracellular region; F:oxidoreductase activity	-	5	0.010163	0.454	19	0.654	19	0.964	7	0.944	0.811	Y	0.45	SignalP-noTM
332	au8922	50	52	predicted protein	Predicted protein	384	3	6.2497e-57	0.7267	0	-		5	0.013021	0.48	24	0.661	24	0.979	15	0.912	0.796	Y	0.45	SignalP-noTM
333	au5313	42	59	beta-glucosidase 1 precursor	CAZyme / Glycoside hydrolase	888	20	0	0.8335	2	P:carbohydrate metabolic process; F:beta-glucosidase activity	EC:3.2.1.21	9	0.010135	0.202	18	0.369	18	0.745	1	0.652	0.522	Y	0.45	SignalP-noTM
334	au6541	70	86	endo- -beta-mannosidase	CAZyme / Glycoside hydrolase	441	20	0	0.733	4	F:hydrolase activity, hydrolyzing O-glycosyl compounds; P:carbohydrate metabolic process; C:extracellular region; F:cellulose binding	EC:3.2.1.0	9	0.020408	0.28	19	0.484	19	0.909	18	0.843	0.678	Y	0.45	SignalP-noTM
335	au2183	65	62	hypothetical protein BofuT4P10000011001	Predicted protein	132	6	1.08339e-46	0.6517	0	-		4	0.030303	0.206	18	0.397	18	0.861	8	0.754	0.589	Y	0.45	SignalP-noTM
336	comp133988_c0_seq1_len=517	0	0	transmembrane e3 ubiquitin-protein ligase 1	Protein degradation	129	20	2.00121e-55	0.543	1	F:metal ion binding	-	0	0	0.477	27	0.645	27	0.958	16	0.876	0.77	Y	0.45	SignalP-noTM
337	mak4180	54	60	predicted protein	SSP	97	14	5.61294e-30	0.5907	3	F:molecular_function; P:biological_process; C:cellular_component		10	0.103093	0.761	21	0.851	21	0.983	12	0.953	0.906	Y	0.45	SignalP-noTM
338	comp42441_c0_seq1_len=724	50	57	predicted protein	SSP	96	16	4.59758e-26	0.575	3	F:molecular_function; P:biological_process; C:cellular_component		10	0.104167	0.65	20	0.787	20	0.978	14	0.952	0.876	Y	0.45	SignalP-noTM
339	mak2687	47	52	predicted protein	SSP	95	10	7.66759e-19	0.613	3	F:molecular_function; P:biological_process; C:cellular_component		10	0.105263	0.6	21	0.759	21	0.983	13	0.961	0.868	Y	0.45	SignalP-noTM
340	au9487	57	58	acid protease	Protease	432	20	1.97545e-156	0.581	2	P:mycelium development; F:peptidase activity	-	4	0.009259	0.745	21	0.829	21	0.955	5	0.926	0.881	Y	0.45	SignalP-noTM
341	au8620	95	93	agmatinase 1	Primary metabolism	399	20	0	0.925	2	F:metal ion binding; F:hydrolase activity, acting on carbon-nitrogen (but not peptide) bonds, in linear amidines	EC:3.5.3.0	3	0.007519	0.391	19	0.53	19	0.807	7	0.708	0.626	Y	0.45	SignalP-noTM
342	au5829	0	0	protein	Predicted protein	272	20	4.86651e-113	0.584	0	-		2	0.007353	0.528	19	0.679	19	0.918	15	0.874	0.784	Y	0.45	SignalP-noTM
343	mak3324	0	0	duf1748 domain containing protein	Predicted protein	118	20	4.96214e-43	0.64	3	F:transmembrane transporter activity; C:integral to membrane; P:transmembrane transport		4	0.033898	0.183	41	0.307	17	0.765	6	0.629	0.481	Y	0.45	SignalP-noTM
344	au4383	81	33	cellobiose dehydrogenase	Oxidation/Reduction	564	20	0	0.726	3	F:flavin adenine dinucleotide binding; F:oxidoreductase activity, acting on CH-OH group of donors; P:oxidation-reduction process	-	6	0.010638	0.523	20	0.638	20	0.838	1	0.769	0.709	Y	0.45	SignalP-noTM
345	au4441	58	65	cytochrome p450 protein	Oxidation/Reduction	205	20	5.44381e-70	0.5025	3	F:molecular_function; P:biological_process; C:cellular_component		1	0.004878	0.342	19	0.554	19	0.947	2	0.889	0.735	Y	0.45	SignalP-noTM
346	au8212	78	57	alpha-1,3-glucanase	CAZyme / Glycoside hydrolase	739	20	0	0.784	1	F:hydrolase activity	-	26	0.035183	0.769	23	0.829	23	0.949	16	0.893	0.863	Y	0.45	SignalP-noTM
347	au1765	46	43	fad fmn-containing isoamyl alcohol oxidase	Oxidation/Reduction	579	20	0	0.6305	1	F:oxidoreductase activity	-	8	0.013817	0.583	22	0.734	22	0.978	6	0.926	0.838	Y	0.45	SignalP-noTM
348	au7239	0	72	secreted effector protein	Putative effector	112	6	1.42921e-39	0.7167	0	-		0	0	0.726	22	0.824	22	0.966	16	0.938	0.886	Y	0.45	SignalP-noTM
349	au4573	43	78	fad binding domain protein	Oxidation/Reduction	602	20	0	0.7295	3	F:flavin adenine dinucleotide binding; F:UDP-N-acetylmuramate dehydrogenase activity; P:oxidation-reduction process	EC:1.1.1.158	7	0.011628	0.699	26	0.789	26	0.927	22	0.891	0.844	Y	0.45	SignalP-noTM
350	au7664	0	0	histidine acid phosphatase	Phosphatase	226	20	6.22993e-108	0.774	1	F:acid phosphatase activity	EC:3.1.3.2	1	0.004425	0.58	21	0.731	21	0.952	13	0.922	0.834	Y	0.45	SignalP-noTM
351	au2140	28	25	predicted protein	Predicted protein	470	4	6.53554e-28	0.355	0	-		44	0.093617	0.716	20	0.791	20	0.945	13	0.876	0.837	Y	0.45	SignalP-noTM
352	au1686	85	85	glycoside hydrolase protein	CAZyme / Glycoside hydrolase	264	20	6.06117e-148	0.656	0	-		7	0.026515	0.423	18	0.567	18	0.837	3	0.751	0.666	Y	0.45	SignalP-noTM
353	au5589	82	58	multicopper like protein	Oxidation/Reduction	588	20	0	0.702	3	F:oxidoreductase activity; P:oxidation-reduction process; F:copper ion binding	-	7	0.011905	0.755	19	0.783	19	0.865	15	0.817	0.801	Y	0.45	SignalP-noTM
354	au7087	44	46	gmc oxidoreductase	Oxidation/Reduction	624	20	0	0.6175	5	P:oxidation-reduction process; F:choline dehydrogenase activity; P:alcohol metabolic process; F:oxidoreductase activity, acting on CH-OH group of donors; F:flavin adenine dinucleotide binding		7	0.011218	0.613	20	0.759	20	0.967	1	0.935	0.854	Y	0.45	SignalP-noTM
355	au8088	81	77	glycoside hydrolase family 16 protein	CAZyme / Glycoside hydrolase	336	20	4.98566e-178	0.695	2	P:carbohydrate metabolic process; F:hydrolase activity, hydrolyzing O-glycosyl compounds	EC:3.2.1.0	8	0.02381	0.464	24	0.578	24	0.815	15	0.724	0.657	Y	0.45	SignalP-noTM
356	au6628	0	0	hypothetical protein SS1G_01308	Predicted protein	308	20	8.79266e-125	0.546	0	-		6	0.019481	0.144	18	0.312	18	0.773	1	0.649	0.494	Y	0.45	SignalP-noTM
357	au30	91	89	heterokaryon incompatibility protein het-c	Mating	798	20	0	0.804	0	-		8	0.010025	0.716	29	0.827	29	0.982	8	0.953	0.895	Y	0.45	SignalP-noTM
358	au8574	0	0	hypothetical protein BofuT4_P021910.1	Predicted protein	202	9	6.96762e-74	0.5433	3	F:molecular_function; P:biological_process; C:cellular_component		4	0.019802	0.362	15	0.449	15	0.66	6	0.56	0.509	Y	0.45	SignalP-noTM
359	au2302	86	91	aldose 1-epimerase	Primary metabolism	421	20	0	0.8305	3	F:carbohydrate binding; P:hexose metabolic process; F:isomerase activity	-	5	0.011876	0.662	17	0.762	17	0.927	7	0.871	0.821	Y	0.45	SignalP-noTM
360	au1436	33	59	glycoside hydrolase family 92 protein	CAZyme / Glycoside hydrolase	813	20	0	0.8035	3	F:hydrolase activity; F:carbohydrate binding; P:carbohydrate metabolic process	-	10	0.0123	0.674	24	0.769	24	0.946	13	0.876	0.826	Y	0.45	SignalP-noTM
361	au2879	76	80	f5 8 type c domain protein	Predicted protein	311	20	2.61078e-160	0.732	2	P:carbohydrate metabolic process; F:catalytic activity	-	4	0.012862	0.513	21	0.661	21	0.927	10	0.847	0.762	Y	0.45	SignalP-noTM
362	mak4374	74	32	choline dehydrogenase	Oxidation/Reduction	620	20	0	0.6655	4	F:flavin adenine dinucleotide binding; F:choline dehydrogenase activity; P:oxidation-reduction process; P:alcohol metabolic process	EC:1.1.99.1	7	0.01129	0.296	24	0.512	24	0.935	16	0.882	0.712	Y	0.45	SignalP-noTM
363	au2405	56	70	predicted protein	SSP	95	7	6.29222e-21	0.6557	0	-		10	0.105263	0.274	19	0.449	19	0.853	18	0.767	0.621	Y	0.45	SignalP-noTM
364	au4619	74	36	glycoside hydrolase family 78 protein	CAZyme / Glycoside hydrolase	688	20	0	0.72	2	F:hydrolase activity; P:metabolic process	-	4	0.005814	0.589	21	0.741	21	0.975	11	0.931	0.844	Y	0.45	SignalP-noTM
365	au8346	76	75	glycoside hydrolase family 43 protein	CAZyme / Glycoside hydrolase	320	20	4.16634e-165	0.731	4	P:hemicellulose catabolic process; C:extracellular region; P:arabinan catabolic process; F:arabinan endo-1,5-alpha-L-arabinosidase activity	EC:3.2.1.99	6	0.01875	0.715	19	0.826	19	0.985	12	0.957	0.897	Y	0.45	SignalP-noTM
366	au7907	84	88	major royal jelly protein	Predicted protein	412	20	0	0.5745	0	-		5	0.012136	0.292	16	0.526	16	0.983	7	0.935	0.747	Y	0.45	SignalP-noTM
367	au3218	66	57	tannase subunit	Secondary metabolism	594	20	0	0.796	1	F:tannase activity	EC:3.1.1.20	10	0.016835	0.467	20	0.496	20	0.736	2	0.496	0.496	Y	0.45	SignalP-noTM
368	au4393	35	78	glycoside hydrolase family 28 protein	CAZyme / Glycoside hydrolase	336	20	0	0.7625	3	P:carbohydrate metabolic process; C:extracellular region; F:polygalacturonase activity	EC:3.2.1.15	5	0.014881	0.495	23	0.638	23	0.912	3	0.821	0.736	Y	0.45	SignalP-noTM
369	comp14439_c0_seq1_len=1698	73	70	glycoside hydrolase family 28 protein	CAZyme / Glycoside hydrolase	421	20	0	0.609	2	F:polygalacturonase activity; P:carbohydrate catabolic process	EC:3.2.1.15	10	0.023753	0.395	20	0.572	20	0.914	4	0.834	0.713	Y	0.45	SignalP-noTM
370	au4137	79	36	fad binding domain protein	Oxidation/Reduction	646	20	0	0.735	3	F:flavin adenine dinucleotide binding; F:UDP-N-acetylmuramate dehydrogenase activity; P:oxidation-reduction process	EC:1.1.1.158	7	0.010836	0.637	25	0.716	25	0.881	22	0.801	0.762	Y	0.45	SignalP-noTM
371	au6991	79	35	beta-glucosidase d protein	CAZyme / Glycoside hydrolase	789	20	0	0.693	2	F:hydrolase activity, hydrolyzing O-glycosyl compounds; P:carbohydrate metabolic process	EC:3.2.1.0	7	0.008872	0.407	20	0.587	20	0.898	19	0.849	0.728	Y	0.45	SignalP-noTM
372	au2778	35	44	fad- protein	Oxidation/Reduction	504	20	1.09877e-115	0.569	1	F:catalytic activity	-	5	0.009921	0.431	27	0.618	27	0.967	14	0.887	0.763	Y	0.45	SignalP-noTM
373	au5064	70	70	dnase1 protein	Nucleic acid modification	187	20	1.56767e-78	0.668	0	-		3	0.016043	0.517	21	0.673	21	0.925	15	0.875	0.782	Y	0.45	SignalP-noTM
374	au9494	86	0	initiation-specific alpha- -mannosyltransferase	CAZyme / Glycosyl transferase	377	20	0	0.836	1	F:transferase activity, transferring glycosyl groups	-	1	0.002653	0.72	25	0.813	25	0.961	4	0.92	0.871	Y	0.45	SignalP-noTM
375	mak2546	46	50	predicted protein	SSP	98	19	9.16871e-22	0.5205	3	F:molecular_function; P:biological_process; C:cellular_component		10	0.102041	0.646	20	0.777	20	0.965	3	0.933	0.861	Y	0.45	SignalP-noTM
376	au6744	40	39	carboxylesterase	CAZyme / Carbohydrate esterase	554	20	0	0.6775	1	F:carboxylic ester hydrolase activity	EC:3.1.1.0	2	0.00361	0.508	20	0.533	20	0.71	17	0.551	0.542	Y	0.45	SignalP-noTM
377	au8668	81	30	alpha beta-hydrolase	Predicted protein	408	20	0	0.6445	0	-		5	0.012255	0.331	25	0.487	25	0.822	7	0.71	0.608	Y	0.45	SignalP-noTM
378	au4769	0	51	predicted protein	Predicted protein	209	4	6.39559e-21	0.5925	0	-		2	0.009569	0.581	19	0.715	19	0.921	13	0.88	0.804	Y	0.45	SignalP-noTM
379	au9098	45	36	fad binding domain protein	Oxidation/Reduction	656	20	0	0.659	3	F:flavin adenine dinucleotide binding; F:UDP-N-acetylmuramate dehydrogenase activity; P:oxidation-reduction process	EC:1.1.1.158	7	0.010671	0.282	19	0.482	19	0.903	12	0.821	0.665	Y	0.45	SignalP-noTM
380	au8811	32	55	bacterial alpha-l-rhamnosidase domain protein	CAZyme / Glycoside hydrolase	581	20	0	0.676	1	F:catalytic activity	-	3	0.005164	0.31	21	0.507	21	0.932	10	0.826	0.679	Y	0.45	SignalP-noTM
381	au6186	83	82	glycoside hydrolase family 16 protein	CAZyme / Glycoside hydrolase	331	20	2.35256e-167	0.7605	2	P:carbohydrate metabolic process; F:hydrolase activity, hydrolyzing O-glycosyl compounds	EC:3.2.1.0	9	0.02719	0.461	25	0.655	25	0.988	15	0.932	0.805	Y	0.45	SignalP-noTM
382	au7654	80	39	carboxypeptidase s1	Protease	568	20	0	0.8035	3	C:extracellular region; F:serine-type carboxypeptidase activity; P:proteolysis	EC:3.4.16.0	7	0.012324	0.764	18	0.75	18	0.852	1	0.703	0.725	Y	0.45	SignalP-noTM
383	au6333	80	30	carboxylesterase family protein (secreted protein) protein	CAZyme / Carbohydrate esterase	529	20	0	0.711	0	-		5	0.009452	0.417	20	0.6	20	0.946	2	0.852	0.736	Y	0.45	SignalP-noTM
384	mak3088	0	0	glycogen synthase	CAZyme / Glycosyl transferase	729	20	0	0.9495	2	P:glycogen biosynthetic process; F:glycogen (starch) synthase activity	EC:2.4.1.11	7	0.009602	0.168	26	0.338	26	0.81	9	0.688	0.527	Y	0.45	SignalP-noTM
385	au3360	44	42	hydrophobin class i	SSP	122	3	7.22877e-15	0.5767	2	F:structural constituent of cell wall; C:fungal-type cell wall		9	0.07377	0.602	19	0.747	19	0.961	3	0.925	0.843	Y	0.45	SignalP-noTM
386	au317	30	44	hypothetical protein BcDW1_2395	Predicted protein	313	16	5.22626e-47	0.5156	2	F:molecular_function; C:cellular_component		7	0.022364	0.662	19	0.752	19	0.923	15	0.864	0.812	Y	0.45	SignalP-noTM
387	au2179	45	57	glycoside hydrolase family 13 protein	CAZyme / Glycoside hydrolase	497	20	0	0.703	4	P:carbohydrate metabolic process; F:metal ion binding; F:hydrolase activity, acting on glycosyl bonds; F:carbohydrate binding	-	8	0.016097	0.359	19	0.539	19	0.894	16	0.812	0.686	Y	0.45	SignalP-noTM
388	au7122	75	75	carbohydrate esterase family 5 protein	CAZyme / Carbohydrate esterase	256	20	3.0548e-99	0.679	4	C:extracellular region; P:triglyceride catabolic process; F:cutinase activity; F:triglyceride lipase activity	EC:3.1.1.74; EC:3.1.1.3	5	0.019531	0.547	25	0.678	25	0.982	11	0.851	0.771	Y	0.45	SignalP-noTM
389	au9959	81	29	fad binding domain-containing protein	Oxidation/Reduction	514	20	0	0.726	3	F:flavin adenine dinucleotide binding; F:UDP-N-acetylmuramate dehydrogenase activity; P:oxidation-reduction process	EC:1.1.1.158	5	0.009728	0.666	18	0.747	18	0.909	1	0.816	0.785	Y	0.45	SignalP-noTM
390	au4859	85	33	glyoxal oxidase	Oxidation/Reduction	822	20	0	0.7705	1	F:chitin binding	-	33	0.040146	0.621	17	0.673	17	0.802	8	0.729	0.703	Y	0.45	SignalP-noTM
391	au6808	84	89	hypothetical protein SS1G_01329	Predicted protein	399	20	0	0.6545	3	F:molecular_function; P:biological_process; C:cellular_component		0	0	0.312	23	0.505	23	0.891	18	0.817	0.673	Y	0.45	SignalP-noTM
392	au863	34	30	carboxylesterase	CAZyme / Carbohydrate esterase	501	20	0	0.653	2	F:hydrolase activity; P:metabolic process		6	0.011976	0.306	22	0.452	22	0.818	15	0.663	0.566	Y	0.45	SignalP-noTM
393	au7858	44	26	alpha beta-hydrolase	Predicted protein	214	20	9.27566e-58	0.4665	0	-		2	0.009346	0.178	21	0.396	21	0.949	5	0.878	0.657	Y	0.45	SignalP-noTM
394	au4879	42	41	tat pathway signal sequence	Transport	474	20	0	0.7885	2	P:lipid metabolic process; F:phosphoric diester hydrolase activity	EC:3.1.4.0	8	0.016878	0.625	19	0.715	19	0.882	8	0.815	0.769	Y	0.45	SignalP-noTM
395	comp17704_c0_seq1_len=2014	41	39	fad binding domain containing protein	Oxidation/Reduction	514	20	4.75797e-166	0.6395	2	C:extracellular region; F:oxidoreductase activity	-	6	0.011673	0.432	24	0.502	24	0.768	12	0.587	0.548	Y	0.45	SignalP-noTM
396	au2647	60	53	predicted protein	SSP	103	14	1.07717e-22	0.5386	3	F:molecular_function; P:biological_process; C:cellular_component		10	0.097087	0.703	21	0.808	21	0.976	13	0.926	0.872	Y	0.45	SignalP-noTM
397	au1092	85	78	aspartic-type endopeptidase	Protease	561	20	0	0.666	2	F:aspartic-type endopeptidase activity; P:proteolysis	EC:3.4.23.0	6	0.010695	0.749	21	0.838	21	0.974	13	0.938	0.892	Y	0.45	SignalP-noTM
398	comp16636_c0_seq1_len=699	53	55	predicted protein	SSP	100	20	1.06791e-26	0.54	3	F:molecular_function; P:biological_process; C:cellular_component		10	0.1	0.674	21	0.795	21	0.976	12	0.936	0.871	Y	0.45	SignalP-noTM
399	comp29856_c0_seq1_len=2821	45	46	nima-interacting protein	Predicted protein	917	20	0	0.846	0	-		5	0.005453	0.889	26	0.915	26	0.975	14	0.939	0.928	Y	0.45	SignalP-noTM
400	au4829	70	0	small secreted protein	Predicted protein	188	20	4.61683e-74	0.692	0	-		0	0	0.561	26	0.731	26	0.993	15	0.954	0.851	Y	0.45	SignalP-noTM
401	au6255	46	53	predicted protein	SSP	100	10	2.7393e-15	0.577	3	F:molecular_function; P:biological_process; C:cellular_component		10	0.1	0.587	20	0.751	20	0.985	14	0.959	0.863	Y	0.45	SignalP-noTM
402	au1674	75	77	amidohydrolase 3	Secondary metabolism	652	20	0	0.6695	2	F:hydrolase activity, acting on carbon-nitrogen (but not peptide) bonds; F:hydrolase activity		11	0.016871	0.243	19	0.478	19	0.986	15	0.951	0.734	Y	0.45	SignalP-noTM
403	comp18051_c0_seq1_len=651	48	46	predicted protein	SSP	98	20	4.48908e-16	0.5365	3	F:molecular_function; P:biological_process; C:cellular_component		10	0.102041	0.375	20	0.591	20	0.962	3	0.932	0.775	Y	0.45	SignalP-noTM
404	au1023	81	84	acetyl xylan esterase	CAZyme / Carbohydrate esterase	208	20	1.12633e-101	0.8135	7	F:acetylxylan esterase activity; F:hydrolase activity, hydrolyzing O-glycosyl compounds; F:cellulose binding; F:carboxylesterase activity; P:cellulose catabolic process; C:extracellular region; P:xylan catabolic process	EC:3.1.1.72; EC:3.2.1.0; EC:3.1.1.1	6	0.028846	0.484	21	0.561	21	0.825	18	0.646	0.607	Y	0.45	SignalP-noTM
405	au8777	59	68	predicted protein	Predicted protein	96	4	5.49993e-21	0.795	0	-		0	0	0.528	23	0.652	23	0.876	12	0.805	0.735	Y	0.45	SignalP-noTM
406	comp37188_c0_seq1_len=2201	43	45	mannosylphosphorylation protein	Membrane protein	457	20	1.74605e-173	0.7905	0	-		1	0.002188	0.686	19	0.768	19	0.911	1	0.848	0.812	Y	0.45	SignalP-noTM
407	au2665	56	69	rhamnogalacturonase b	CAZyme / Glycoside hydrolase	577	20	0	0.7725	3	F:rhamnogalacturonan alpha-L-rhamnopyranosyl-(1->4)-alpha-D-galactopyranosyluronide lyase activity; F:polygalacturonase activity; P:pectin catabolic process	EC:3.2.1.15	15	0.025997	0.426	21	0.613	21	0.925	6	0.885	0.76	Y	0.45	SignalP-noTM
408	comp35332_c0_seq1_len=1895	26	27	cytochrome p450 oxidoreductase	Oxidation/Reduction	492	20	5.17853e-141	0.596	1	F:catalytic activity	-	4	0.00813	0.483	16	0.681	16	0.977	4	0.962	0.833	Y	0.45	SignalP-noTM
409	au7101	70	43	oxidase-like protein	Oxidation/Reduction	424	20	0	0.6295	1	F:peroxidase activity	EC:1.11.1.7	5	0.011792	0.4	23	0.543	23	0.845	20	0.736	0.647	Y	0.45	SignalP-noTM
410	au676	78	76	nuclease s1	Nucleic acid modification	291	20	1.09016e-169	0.7375	3	F:endonuclease activity; P:DNA catabolic process; F:nucleic acid binding	-	5	0.017182	0.689	21	0.744	21	0.876	20	0.807	0.778	Y	0.45	SignalP-noTM
411	au8018	57	60	class v chitinase 1	CAZyme / Glycoside hydrolase	470	20	0	0.711	4	P:carbohydrate metabolic process; F:chitinase activity; F:transferase activity, transferring glycosyl groups; P:chitin catabolic process	EC:3.2.1.14	3	0.006383	0.333	25	0.425	25	0.739	16	0.535	0.484	Y	0.45	SignalP-noTM
412	au8980	39	38	carboxypeptidase	Protease	665	20	0	0.646	2	C:extracellular region; F:peptidase activity	-	14	0.021053	0.656	23	0.706	23	0.91	5	0.76	0.735	Y	0.45	SignalP-noTM
413	au1031	69	75	misfolded glycoproteins degradation protein	ER protein	484	20	0	0.6385	6	C:endoplasmic reticulum membrane; F:molecular_function; C:membrane; C:endoplasmic reticulum; P:biological_process; C:cellular_component		8	0.016529	0.676	21	0.723	21	0.872	10	0.766	0.747	Y	0.45	SignalP-noTM
414	au335	67	61	pepsinogen c	Protease	402	20	0	0.641	2	F:aspartic-type endopeptidase activity; P:proteolysis	EC:3.4.23.0	4	0.00995	0.257	16	0.49	16	0.966	4	0.933	0.73	Y	0.45	SignalP-noTM
415	au2755	74	70	hypothetical protein BofuT4_P110460.1	Predicted protein	182	3	5.03439e-79	0.8233	0	-		4	0.021978	0.739	20	0.666	20	0.71	11	0.615	0.638	Y	0.45	SignalP-noTM
416	au132	76	80	glycoside hydrolase family 18 protein	CAZyme / Glycoside hydrolase	332	20	0	0.655	2	P:carbohydrate metabolic process; F:hydrolase activity, hydrolyzing O-glycosyl compounds	EC:3.2.1.0	1	0.003012	0.765	16	0.8	16	0.884	9	0.854	0.829	Y	0.45	SignalP-noTM
417	au8835	76	80	paf acetylhydrolase family protein	Lipase	380	20	0	0.5555	2	P:lipid catabolic process; F:1-alkyl-2-acetylglycerophosphocholine esterase activity	EC:3.1.1.47	2	0.005263	0.698	17	0.782	17	0.943	13	0.885	0.838	Y	0.45	SignalP-noTM
418	au4939	0	0	glycoside hydrolase subgroup catalytic core protein	Predicted protein	588	20	0	0.66	2	P:carbohydrate metabolic process; F:catalytic activity		6	0.010204	0.727	17	0.771	17	0.908	16	0.847	0.812	Y	0.45	SignalP-noTM
419	comp999_c0_seq2_len=452	0	0	atp-dependent rna helicase ded1	Nucleic acid modification	89	20	8.51819e-36	0.7315	3	F:nucleic acid binding; F:ATP binding; F:ATP-dependent helicase activity	-	4	0.044944	0.129	15	0.3	15	0.776	3	0.666	0.498	Y	0.45	SignalP-noTM
420	au8643	72	46	oxidase-like protein	Oxidation/Reduction	429	20	0	0.681	1	F:peroxidase activity	EC:1.11.1.7	4	0.009324	0.845	20	0.839	20	0.924	2	0.822	0.83	Y	0.45	SignalP-noTM
421	au6806	78	32	hypothetical protein SS1G_13326	Predicted protein	230	20	9.52505e-108	0.527	0	-		4	0.017391	0.644	22	0.75	22	0.935	13	0.875	0.817	Y	0.45	SignalP-noTM
422	au7191	80	43	uncharacterized serine-rich protein	Predicted protein	264	20	8.44047e-150	0.621	2	P:carbohydrate metabolic process; F:catalytic activity		7	0.026515	0.625	18	0.706	18	0.856	14	0.789	0.751	Y	0.45	SignalP-noTM
423	au5610	79	77	stress response protein rds1p protein	Oxidation/Reduction	203	20	4.43054e-88	0.7535	6	F:molecular_function; P:biological_process; C:cellular_component; P:oxidation-reduction process; F:oxidoreductase activity; F:transition metal ion binding		2	0.009852	0.3	20	0.473	20	0.849	14	0.744	0.619	Y	0.45	SignalP-noTM
424	au1370	77	0	intracellular serine protease	Protease	505	20	0	0.5585	3	P:proteolysis; F:serine-type endopeptidase activity; F:peptidase activity		9	0.017822	0.819	24	0.742	24	0.797	20	0.673	0.705	Y	0.45	SignalP-noTM
425	au517	83	83	acid protease partial	Protease	257	20	1.62752e-126	0.876	4	C:extracellular region; P:proteolysis; F:aspartic-type endopeptidase activity; P:zymogen activation	EC:3.4.23.0	4	0.015564	0.505	20	0.644	20	0.879	4	0.82	0.739	Y	0.45	SignalP-noTM
426	mak1940	71	71	polysaccharide lyase family 1 protein	CAZyme / Polysaccharide lyase	431	20	4.76148e-177	0.6405	1	F:lyase activity	-	6	0.013921	0.769	20	0.824	20	0.938	4	0.889	0.859	Y	0.45	SignalP-noTM
427	au3863	87	80	glycoside hydrolase family 5 protein	CAZyme / Glycoside hydrolase	649	20	0	0.731	4	F:hydrolase activity, hydrolyzing O-glycosyl compounds; P:carbohydrate metabolic process; C:extracellular region; F:cellulose binding	EC:3.2.1.0	7	0.010786	0.651	20	0.784	20	0.98	11	0.943	0.87	Y	0.45	SignalP-noTM
428	au4598	76	76	polygalacturonase 1	CAZyme / Glycoside hydrolase	386	20	2.07358e-143	0.8735	3	C:extracellular region; F:polygalacturonase activity; P:carbohydrate metabolic process	EC:3.2.1.15	8	0.020725	0.404	21	0.61	21	0.966	13	0.922	0.778	Y	0.45	SignalP-noTM
429	au2398	46	42	conserved hypothetical protein	SSP	93	19	2.2711e-12	0.5468	3	F:molecular_function; P:biological_process; C:cellular_component		10	0.107527	0.762	20	0.85	20	0.98	12	0.947	0.902	Y	0.45	SignalP-noTM
430	au6935	27	28	glucooligosaccharide oxidase	Oxidation/Reduction	523	20	0	0.674	3	F:flavin adenine dinucleotide binding; F:UDP-N-acetylmuramate dehydrogenase activity; P:oxidation-reduction process	EC:1.1.1.158	5	0.00956	0.656	22	0.753	22	0.926	16	0.863	0.812	Y	0.45	SignalP-noTM
431	au8928	34	0	peptidase s41 family protein	Protease	568	20	2.39406e-135	0.5205	8	P:proteolysis; F:serine-type peptidase activity; P:lipid metabolic process; P:defense response; F:ADP binding; F:hydrolase activity; P:metabolic process; C:cellular_component		5	0.008803	0.252	27	0.443	27	0.915	7	0.781	0.626	Y	0.45	SignalP-noTM
432	au5178	50	60	hypothetical protein SS1G_05103	SSP	101	20	2.80856e-31	0.604	3	F:molecular_function; P:biological_process; C:cellular_component		6	0.059406	0.704	21	0.813	21	0.97	12	0.94	0.882	Y	0.45	SignalP-noTM
433	au1278	58	57	cutinase	CAZyme / Carbohydrate esterase	251	20	1.58527e-84	0.6315	1	F:carboxylic ester hydrolase activity	EC:3.1.1.0	5	0.01992	0.497	24	0.651	24	0.963	12	0.855	0.761	Y	0.45	SignalP-noTM
434	au1344	0	0	calcineurin-like phosphoesterase	Phosphoesterase	397	20	4.05522e-123	0.6035	4	F:hydrolase activity; F:molecular_function; P:biological_process; C:cellular_component		3	0.007557	0.447	19	0.571	19	0.858	13	0.729	0.657	Y	0.45	SignalP-noTM
435	au7667	41	31	glycoside hydrolase family 71 protein	CAZyme / Glycoside hydrolase	437	20	0	0.663	6	F:molecular_function; F:hydrolase activity; P:metabolic process; F:hydrolase activity, acting on glycosyl bonds; P:biological_process; C:cellular_component		1	0.002288	0.756	20	0.814	20	0.947	1	0.867	0.843	Y	0.45	SignalP-noTM
436	au4244	30	30	secreted aspartic proteinase	Protease	461	20	0	0.606	2	F:aspartic-type endopeptidase activity; P:proteolysis	EC:3.4.23.0	6	0.013015	0.828	17	0.9	17	0.994	10	0.976	0.941	Y	0.45	SignalP-noTM
437	au5827	80	74	lipase b precursor protein	Lipase	493	20	0	0.7085	3	F:molecular_function; P:biological_process; C:cellular_component		4	0.008114	0.262	18	0.407	18	0.824	17	0.655	0.541	Y	0.45	SignalP-noTM
438	au106	85	91	plc-like phosphodiesterase	Phosphatase	307	20	0	0.7185	2	P:lipid metabolic process; F:phosphoric diester hydrolase activity	EC:3.1.4.0	8	0.026059	0.749	18	0.828	18	0.943	8	0.909	0.871	Y	0.45	SignalP-noTM
439	au5909	70	74	predicted protein	Predicted protein	159	4	2.24518e-52	0.83	0	-		2	0.012579	0.61	19	0.748	19	0.97	10	0.91	0.836	Y	0.45	SignalP-noTM
440	au7762	0	0	glycosyltransferase family 8 protein	CAZyme / Glycosyl transferase	449	20	0	0.6335	1	F:transferase activity, transferring glycosyl groups	-	3	0.006682	0.775	25	0.846	25	0.975	16	0.924	0.888	Y	0.45	SignalP-noTM
441	comp42653_c0_seq1_len=665	43	43	predicted protein	SSP	102	13	2.05195e-16	0.55	3	F:molecular_function; P:biological_process; C:cellular_component		10	0.098039	0.736	19	0.84	19	0.981	12	0.958	0.903	Y	0.45	SignalP-noTM
442	au9217	52	55	hypothetical protein SS1G_12365	Predicted protein	235	20	5.24917e-57	0.622	3	F:molecular_function; P:biological_process; C:cellular_component		5	0.021277	0.562	18	0.721	18	0.953	3	0.924	0.831	Y	0.45	SignalP-noTM
443	au3072	33	89	glycoside hydrolase family 61 protein	CAZyme / Glycoside hydrolase	289	20	7.37428e-156	0.76	4	F:hydrolase activity, hydrolyzing O-glycosyl compounds; P:carbohydrate metabolic process; C:extracellular region; F:cellulose binding	EC:3.2.1.0	3	0.010381	0.768	20	0.78	20	0.892	2	0.781	0.781	Y	0.45	SignalP-noTM
444	au1650	0	56	purine nucleoside permease	Transport	398	20	0	0.7735	1	P:transmembrane transport	-	5	0.012563	0.445	19	0.597	19	0.848	10	0.797	0.705	Y	0.45	SignalP-noTM
445	au8086	79	75	pan domain containing protein	Predicted protein	339	16	5.22825e-132	0.5506	0	-		13	0.038348	0.835	26	0.889	26	0.981	15	0.944	0.919	Y	0.45	SignalP-noTM
446	au1293	83	87	pheromone precursor protein 1 protein	Mating	358	9	1.64011e-119	0.59	0	-		28	0.078212	0.507	21	0.683	21	0.968	12	0.919	0.81	Y	0.45	SignalP-noTM
447	comp85487_c0_seq1_len=1435	52	23	o-pyrocatechuate decarboxylase	Secondary metabolism	380	20	3.96579e-112	0.5555	3	P:metabolic process; F:catalytic activity; F:hydrolase activity		4	0.010526	0.746	25	0.743	25	0.855	2	0.745	0.744	Y	0.45	SignalP-noTM
448	au1501	0	0	dash complex subunit ask1	Predicted protein	434	20	0	0.625	3	C:mitotic spindle; C:DASH complex; P:mitotic spindle organization in nucleus	-	0	0	0.125	33	0.284	11	0.899	1	0.642	0.477	Y	0.45	SignalP-noTM
449	au5090	30	76	tyrosinase	Oxidation/Reduction	522	20	0	0.573	3	F:metal ion binding; F:oxidoreductase activity; P:oxidation-reduction process	-	2	0.003831	0.815	25	0.827	25	0.942	13	0.839	0.833	Y	0.45	SignalP-noTM
450	au7514	83	0	l-asparaginase	Primary metabolism	377	20	0	0.8105	4	P:asparagine metabolic process; C:nuclear envelope; F:asparaginase activity; C:endoplasmic reticulum	EC:3.5.1.1	2	0.005305	0.707	18	0.783	18	0.936	8	0.865	0.827	Y	0.45	SignalP-noTM
451	au7185	77	84	antigenic thaumatin domain-containing protein	Predicted protein	204	3	8.02318e-86	0.7467	0	-		8	0.039216	0.429	20	0.553	20	0.822	14	0.725	0.646	Y	0.45	SignalP-noTM
452	au9022	76	0	plc-like phosphodiesterase	Phosphatase	394	20	0	0.689	2	P:lipid metabolic process; F:phosphoric diester hydrolase activity	EC:3.1.4.0	2	0.005076	0.624	20	0.715	20	0.894	19	0.823	0.773	Y	0.45	SignalP-noTM
453	au7249	88	0	o-pyrocatechuate decarboxylase	Secondary metabolism	386	20	0	0.605	2	P:metabolic process; F:catalytic activity	-	3	0.007772	0.309	25	0.468	25	0.817	12	0.692	0.589	Y	0.45	SignalP-noTM
454	au1886	87	0	histone deacetylase complex protein	Nucleic acid modification	1697	20	0	0.687	2	C:nucleus; P:regulation of transcription, DNA-dependent	-	11	0.006482	0.383	22	0.554	22	0.898	12	0.797	0.685	Y	0.45	SignalP-noTM
455	au5726	82	0	nuclear membrane fusion protein kar5	Mating	509	20	0	0.532	0	-		9	0.017682	0.874	19	0.917	19	0.987	10	0.957	0.939	Y	0.45	SignalP-noTM
456	au5674	78	75	alpha-l-arabinofuranosidase a	CAZyme / Glycoside hydrolase	286	20	5.42216e-134	0.723	2	P:L-arabinose metabolic process; F:alpha-N-arabinofuranosidase activity	EC:3.2.1.55	0	0	0.836	19	0.788	19	0.813	14	0.753	0.769	Y	0.45	SignalP-noTM
457	au8732	55	60	conserved hypothetical protein	SSP	105	20	5.07061e-34	0.6125	3	F:molecular_function; P:biological_process; C:cellular_component		10	0.095238	0.573	21	0.738	21	0.99	13	0.949	0.852	Y	0.45	SignalP-noTM
458	au5428	61	67	polygalacturonase protein	CAZyme / Glycoside hydrolase	1116	5	7.10798e-22	0.926	0	-		7	0.006272	0.822	25	0.807	25	0.887	21	0.793	0.799	Y	0.45	SignalP-noTM
459	comp24332_c1_seq2_len=535	46	45	predicted protein	SSP	103	10	1.84602e-12	0.541	3	F:molecular_function; P:biological_process; C:cellular_component		10	0.097087	0.63	20	0.762	20	0.952	12	0.922	0.848	Y	0.45	SignalP-noTM
460	au3923	75	79	hypothetical protein BofuT4_P163510.1	Predicted protein	628	20	0	0.7575	3	F:molecular_function; P:biological_process; C:cellular_component		8	0.012739	0.649	20	0.553	20	0.565	19	0.461	0.503	Y	0.45	SignalP-noTM
461	comp26226_c0_seq1_len=1292	65	37	surface protein sp1	Membrane protein	255	2	2.47577e-07	0.855	0	-		5	0.019608	0.289	18	0.49	18	0.868	1	0.82	0.668	Y	0.45	SignalP-noTM
462	au9291	0	0	hypothetical protein BofuT4_P106210.1	Predicted protein	533	20	0	0.604	0	-		8	0.015009	0.436	22	0.611	22	0.93	18	0.854	0.742	Y	0.45	SignalP-noTM
463	au349	67	55	exo-beta protein	CAZyme / Glycoside hydrolase	250	20	3.44472e-82	0.6225	0	-		7	0.028	0.712	19	0.792	19	0.917	10	0.88	0.839	Y	0.45	SignalP-noTM
464	au5782	0	36	catalase	Oxidation/Reduction	508	20	8.21242e-155	0.6735	4	C:intracellular membrane-bounded organelle; P:response to reactive oxygen species; F:oxidoreductase activity; C:cytoplasmic part	-	1	0.001969	0.295	30	0.418	30	0.773	19	0.567	0.499	Y	0.45	SignalP-noTM
465	au725	52	52	hypothetical protein BofuT4_P021230.1	Predicted protein	245	9	1.03902e-89	0.5378	0	-		5	0.020408	0.851	24	0.874	24	0.962	14	0.898	0.887	Y	0.45	SignalP-noTM
466	au6132	89	89	rhamnogalacturonan acetylesterase precursor	CAZyme / Glycoside hydrolase	156	20	1.95297e-73	0.701	1	F:hydrolase activity	-	3	0.019231	0.595	19	0.708	19	0.914	5	0.844	0.781	Y	0.45	SignalP-noTM
467	au6646	75	51	glycoside hydrolase family 16 protein	CAZyme / Glycoside hydrolase	392	20	6.41478e-174	0.6795	1	F:glucan endo-1,3-beta-glucanase activity, C-3 substituted reducing group	EC:3.2.1.6	10	0.02551	0.59	21	0.699	21	0.892	17	0.826	0.768	Y	0.45	SignalP-noTM
468	au8407	41	35	hypothetical protein BcDW1_990	Predicted protein	580	4	2.85067e-17	0.6	0	-		1	0.001724	0.767	21	0.849	21	0.984	11	0.936	0.896	Y	0.45	SignalP-noTM
469	au6923	42	40	secretory lipase family protein	Lipase	474	20	9.66083e-96	0.6005	4	P:lipid catabolic process; F:triglyceride lipase activity; F:hydrolase activity; F:retinyl-palmitate esterase activity		8	0.016878	0.832	24	0.795	24	0.893	14	0.757	0.774	Y	0.45	SignalP-noTM
470	au787	44	86	glycoside hydrolase family 3 protein	CAZyme / Glycoside hydrolase	962	20	0	0.7775	2	P:carbohydrate metabolic process; F:hydrolase activity, hydrolyzing O-glycosyl compounds	EC:3.2.1.0	9	0.009356	0.798	20	0.756	20	0.816	18	0.725	0.739	Y	0.45	SignalP-noTM
471	au1629	88	31	alpha-galactosidase	CAZyme / Glycoside hydrolase	470	20	0	0.6575	2	P:carbohydrate metabolic process; F:hydrolase activity, hydrolyzing O-glycosyl compounds	EC:3.2.1.0	7	0.014894	0.454	30	0.615	30	0.966	19	0.849	0.742	Y	0.45	SignalP-noTM
472	au1890	72	45	glycoside hydrolase family 18 protein	CAZyme / Glycoside hydrolase	404	20	9.6712e-177	0.7345	5	F:hydrolase activity, hydrolyzing O-glycosyl compounds; P:carbohydrate metabolic process; F:cellulose binding; F:transaminase activity; C:extracellular region	EC:3.2.1.0; EC:2.6.1.0	10	0.024752	0.594	23	0.626	23	0.787	22	0.66	0.644	Y	0.45	SignalP-noTM
473	au4690	70	0	peptidase s41 family protein	Protease	786	20	0	0.688	2	P:proteolysis; F:serine-type peptidase activity		9	0.01145	0.737	23	0.831	23	0.972	6	0.937	0.888	Y	0.45	SignalP-noTM
474	au4499	86	48	mitochondrial precursor	Primary metabolism	423	20	0	0.847	2	F:metal ion binding; F:hydrolase activity, acting on carbon-nitrogen (but not peptide) bonds, in linear amidines	EC:3.5.3.0	5	0.01182	0.164	21	0.362	21	0.891	5	0.813	0.543	Y	0.5	SignalP-TM
475	au2414	81	44	hypothetical protein BofuT4_P023190.1	Predicted protein	106	17	1.31234e-44	0.6706	2	F:molecular_function; C:cellular_component		3	0.028302	0.478	19	0.653	19	0.93	12	0.89	0.781	Y	0.45	SignalP-noTM
476	au7920	85	81	glycoside hydrolase family 28 protein	CAZyme / Glycoside hydrolase	412	20	0	0.7055	3	C:extracellular region; F:polygalacturonase activity; P:pectin catabolic process	EC:3.2.1.15	12	0.029126	0.825	21	0.852	21	0.931	12	0.881	0.868	Y	0.45	SignalP-noTM
477	au8977	39	51	extracellular dioxygenase	Oxidation/Reduction	399	20	0	0.645	4	F:ferric iron binding; P:cellular aromatic compound metabolic process; F:oxidoreductase activity, acting on single donors with incorporation of molecular oxygen, incorporation of two atoms of oxygen; P:oxidation-reduction process	EC:1.13.11.0	3	0.007519	0.434	20	0.56	20	0.816	11	0.717	0.645	Y	0.45	SignalP-noTM
478	au1582	0	0	pathogenesis-related thaumatin-like protein	Predicted protein	324	20	8.02995e-123	0.5325	8	F:molecular_function; P:response to other organism; C:extracellular region; P:cytokinesis by cell plate formation; P:cell wall modification; P:plant-type cell wall organization; C:plasmodesma; C:plant-type cell wall		14	0.04321	0.824	21	0.803	21	0.863	15	0.788	0.795	Y	0.45	SignalP-noTM
479	au9077	51	54	cfem domain protein	Membrane protein	281	20	1.75271e-21	0.7585	1	F:chitin binding		8	0.02847	0.327	23	0.498	23	0.921	13	0.76	0.639	Y	0.45	SignalP-noTM
480	comp20384_c0_seq1_len=477	50	46	predicted protein	SSP	114	8	2.40607e-08	0.58	3	F:molecular_function; P:biological_process; C:cellular_component		10	0.087719	0.703	21	0.815	21	0.977	12	0.947	0.886	Y	0.45	SignalP-noTM
481	au8604	89	26	phosphatidylglycerol specific phospholipase C	Lipase	444	20	0	0.755	1	F:hydrolase activity, acting on ester bonds	-	4	0.009009	0.701	19	0.743	19	0.872	11	0.794	0.771	Y	0.45	SignalP-noTM
482	comp25497_c0_seq1_len=637	52	49	predicted protein	SSP	105	12	5.17417e-17	0.5425	3	F:molecular_function; P:biological_process; C:cellular_component		10	0.095238	0.46	21	0.655	21	0.979	12	0.934	0.806	Y	0.45	SignalP-noTM
483	au6065	66	47	fad binding domain-containing protein	Oxidation/Reduction	577	20	0	0.675	3	F:flavin adenine dinucleotide binding; F:UDP-N-acetylmuramate dehydrogenase activity; P:oxidation-reduction process	EC:1.1.1.158	7	0.012132	0.339	20	0.558	20	0.95	13	0.92	0.753	Y	0.45	SignalP-noTM
484	comp16175_c0_seq1_len=982	74	0	peptidase s41 family protein	Protease	301	20	4.72324e-138	0.701	0	-		4	0.013289	0.737	23	0.831	23	0.972	6	0.937	0.888	Y	0.45	SignalP-noTM
485	comp24332_c0_seq1_len=610	45	45	predicted protein	SSP	99	12	8.24448e-11	0.5692	3	F:molecular_function; P:biological_process; C:cellular_component		10	0.10101	0.718	20	0.822	20	0.971	11	0.939	0.885	Y	0.45	SignalP-noTM
486	au3503	82	23	aspartic-type endopeptidase	Protease	432	20	0	0.568	2	P:proteolysis; F:aspartic-type endopeptidase activity	EC:3.4.23.0	5	0.011574	0.686	19	0.756	19	0.861	15	0.832	0.797	Y	0.45	SignalP-noTM
487	au6764	76	83	wsc domain-containing protein	Predicted protein	1439	20	0	0.6475	5	P:defense response; F:helicase activity; F:DNA binding; F:ATP binding; F:zinc ion binding	-	42	0.029187	0.401	27	0.568	27	0.944	12	0.82	0.704	Y	0.45	SignalP-noTM
488	au9771	33	31	predicted protein	Predicted protein	295	2	1.27728e-25	0.505	0	-		2	0.00678	0.853	21	0.902	21	0.981	14	0.957	0.932	Y	0.45	SignalP-noTM
489	mak1730	51	52	conserved hypothetical protein	SSP	97	20	1.52742e-20	0.5565	3	F:molecular_function; P:biological_process; C:cellular_component		10	0.103093	0.775	22	0.854	22	0.98	12	0.942	0.902	Y	0.45	SignalP-noTM
490	au2507	40	44	predicted protein	SSP	97	11	2.37153e-11	0.5309	3	F:molecular_function; P:biological_process; C:cellular_component		10	0.103093	0.573	20	0.731	20	0.966	12	0.931	0.839	Y	0.45	SignalP-noTM
491	au1640	39	0	calcium-dependent phosphotriesterase	Phosphoesterase	387	20	0	0.571	4	F:1,4-lactonase activity; F:molecular_function; F:hydrolase activity; P:biological_process		4	0.010336	0.876	21	0.83	21	0.898	15	0.779	0.803	Y	0.45	SignalP-noTM
492	au9602	47	51	predicted protein	SSP	115	16	3.36722e-21	0.5438	3	F:molecular_function; P:biological_process; C:cellular_component		10	0.086957	0.701	20	0.815	20	0.967	15	0.946	0.885	Y	0.45	SignalP-noTM
493	au7795	70	82	gas1-like protein	Cell cycle protein	317	20	8.22439e-136	0.826	0	-		8	0.025237	0.501	18	0.592	18	0.833	15	0.708	0.655	Y	0.45	SignalP-noTM
494	au3926	92	0	arylsulfatase	Secondary metabolism	587	20	0	0.7625	2	F:arylsulfatase activity; P:phenol-containing compound metabolic process	EC:3.1.6.1	8	0.013629	0.187	17	0.352	17	0.825	16	0.659	0.518	Y	0.45	SignalP-noTM
495	au5642	65	0	filamentous hemagglutinin adhesin protein	Putative effector	247	20	1.09307e-105	0.656	0	-		4	0.016194	0.642	18	0.689	18	0.849	8	0.745	0.719	Y	0.45	SignalP-noTM
496	au5870	28	0	peptidase s41 family protein	Protease	825	20	0	0.6785	2	F:serine-type peptidase activity; P:proteolysis	-	15	0.018182	0.807	22	0.868	22	0.975	12	0.934	0.904	Y	0.45	SignalP-noTM
497	au8287	53	0	hypothetical protein BcDW1_8469	Predicted protein	242	20	2.14193e-64	0.535	0	-		8	0.033058	0.835	22	0.902	22	0.99	12	0.974	0.941	Y	0.45	SignalP-noTM
498	au9412	79	0	prp 4 c domain-containing protein	Protein Kinase	232	20	8.21528e-100	0.6435	0	-		12	0.051724	0.407	19	0.61	19	0.961	3	0.91	0.772	Y	0.45	SignalP-noTM
499	comp55428_c0_seq1_len=940	0	80	predicted protein	SSP	144	3	4.61261e-67	0.85	0	-		6	0.041667	0.461	23	0.653	23	0.98	15	0.925	0.8	Y	0.45	SignalP-noTM
500	comp31324_c0_seq1_len=1714	74	79	mannosylphosphate transferase	Membrane protein	344	20	1.48792e-150	0.764	2	P:biological_process; C:cellular_component		1	0.002907	0.214	25	0.362	25	0.721	18	0.62	0.501	Y	0.45	SignalP-noTM
501	au44	76	55	epl1 protein	Putative effector	165	20	1.42751e-67	0.7175	0	-		5	0.030303	0.747	20	0.827	20	0.953	12	0.921	0.878	Y	0.45	SignalP-noTM
502	au4120	75	47	glucose-methanol-choline oxidoreductase:gmc oxidoreductase	Oxidation/Reduction	141	20	5.97174e-57	0.6845	4	F:flavin adenine dinucleotide binding; F:choline dehydrogenase activity; P:oxidation-reduction process; P:alcohol metabolic process	EC:1.1.99.1	3	0.021277	0.223	20	0.419	20	0.885	5	0.798	0.624	Y	0.45	SignalP-noTM
503	au3345	80	84	wsc domain-containing protein	Predicted protein	406	20	0	0.7515	6	F:molecular_function; P:biological_process; C:cellular_component; F:hydrolase activity; P:metabolic process; F:hydrolase activity, acting on glycosyl bonds		18	0.044335	0.823	23	0.876	23	0.973	15	0.933	0.907	Y	0.45	SignalP-noTM
504	au9292	48	42	hypothetical protein AKAW_03239	SSP	116	12	1.70261e-15	0.5067	3	F:molecular_function; P:biological_process; C:cellular_component		10	0.086207	0.707	20	0.817	20	0.967	3	0.942	0.884	Y	0.45	SignalP-noTM
505	au2173	89	35	carbohydrate esterase family 5 protein	CAZyme / Carbohydrate esterase	237	20	1.37159e-129	0.6645	2	F:hydrolase activity; P:metabolic process	-	4	0.016878	0.538	20	0.715	20	0.974	12	0.948	0.841	Y	0.45	SignalP-noTM
506	au8142	62	65	predicted protein	Predicted protein	254	3	1.18518e-60	0.6833	0	-		1	0.003937	0.293	21	0.453	21	0.802	19	0.711	0.592	Y	0.45	SignalP-noTM
507	au6095	34	30	alpha beta-hydrolase	Predicted protein	398	20	1.29449e-102	0.541	3	P:copper ion transmembrane transport; C:integral to membrane; F:copper ion transmembrane transporter activity		8	0.020101	0.705	24	0.791	24	0.949	14	0.886	0.842	Y	0.45	SignalP-noTM
508	au2915	53	49	hypothetical protein BcDW1_3356	SSP	148	4	1.56512e-34	0.6325	0	-		8	0.054054	0.87	20	0.918	20	0.985	11	0.968	0.945	Y	0.45	SignalP-noTM
509	au7090	0	0	pirin	Nucleic acid modification	365	20	0	0.8635	3	F:molecular_function; P:biological_process; C:cellular_component		1	0.00274	0.361	17	0.574	17	0.968	11	0.907	0.754	Y	0.45	SignalP-noTM
510	mak3485	29	27	cytochrome p450	Oxidation/Reduction	506	20	0	0.7715	6	F:heme binding; F:oxidoreductase activity, acting on paired donors, with incorporation or reduction of molecular oxygen; F:monooxygenase activity; F:iron ion binding; F:electron carrier activity; P:oxidation-reduction process	-	7	0.013834	0.323	17	0.499	17	0.87	9	0.757	0.639	Y	0.45	SignalP-noTM
511	au9451	85	84	gas1-like protein	Cell cycle protein	307	20	7.40874e-132	0.709	0	-		6	0.019544	0.399	21	0.56	21	0.924	15	0.792	0.685	Y	0.45	SignalP-noTM
512	au10042	32	36	hypothetical protein BcDW1_3649	Predicted protein	193	4	7.56048e-08	0.495	0	-		5	0.025907	0.697	19	0.608	19	0.701	1	0.493	0.546	Y	0.45	SignalP-noTM
513	au2053	48	68	carbohydrate esterase family 16 protein	CAZyme / Carbohydrate esterase	382	20	1.50623e-136	0.609	3	P:primary metabolic process; F:hydrolase activity; P:organic substance metabolic process	-	4	0.010471	0.817	17	0.855	17	0.925	2	0.884	0.87	Y	0.45	SignalP-noTM
514	au7015	52	35	scytalidoglutamic peptidase protein	Protease	279	20	1.02418e-98	0.586	2	P:proteolysis; F:aspartic-type endopeptidase activity	EC:3.4.23.0	2	0.007168	0.675	19	0.674	19	0.787	14	0.649	0.661	Y	0.45	SignalP-noTM
515	au3397	63	39	predicted protein	SSP	142	10	1.86167e-14	0.52	3	F:molecular_function; P:biological_process; C:cellular_component		10	0.070423	0.625	21	0.763	21	0.973	12	0.93	0.853	Y	0.45	SignalP-noTM
516	au6603	0	71	predicted protein	Predicted protein	359	14	5.43234e-127	0.5729	0	-		7	0.019499	0.617	21	0.728	21	0.939	3	0.854	0.796	Y	0.45	SignalP-noTM
517	au772	45	48	predicted protein	SSP	108	11	2.47665e-14	0.57	3	F:molecular_function; P:biological_process; C:cellular_component		10	0.092593	0.638	21	0.774	21	0.972	12	0.941	0.864	Y	0.45	SignalP-noTM
518	au3940	61	27	alpha- -mannosyltransferase	CAZyme / Glycosyl transferase	506	20	0	0.575	1	F:transferase activity	-	6	0.011858	0.331	27	0.554	27	0.97	20	0.915	0.749	Y	0.45	SignalP-noTM
519	au8495	80	67	hypothetical protein BofuT4P29000001001	Predicted protein	740	3	0	0.7833	0	-		64	0.086486	0.57	20	0.669	20	0.893	16	0.805	0.742	Y	0.45	SignalP-noTM
520	au8189	58	26	carboxypeptidase a	Protease	438	20	0	0.7435	4	F:metallocarboxypeptidase activity; P:cellular nitrogen compound biosynthetic process; P:proteolysis; F:zinc ion binding	EC:3.4.17.0	6	0.013699	0.199	29	0.346	20	0.783	2	0.653	0.512	Y	0.45	SignalP-noTM
521	au5572	88	84	cellobiose dehydrogenase	Oxidation/Reduction	732	20	0	0.6995	5	F:flavin adenine dinucleotide binding; P:carbohydrate catabolic process; F:carbohydrate binding; F:oxidoreductase activity, acting on CH-OH group of donors; P:oxidation-reduction process	-	7	0.009563	0.414	17	0.581	17	0.859	3	0.81	0.705	Y	0.45	SignalP-noTM
522	au8341	72	76	p-loop containing nucleoside triphosphate hydrolase	Nucleic acid modification	404	20	4.64437e-124	0.6735	0	-		7	0.017327	0.602	21	0.592	21	0.73	6	0.587	0.589	Y	0.45	SignalP-noTM
523	au5213	78	70	extracellular proline-serine rich protein	Predicted protein	286	20	8.65802e-83	0.702	1	P:mycelium development	-	5	0.017483	0.671	18	0.773	18	0.959	13	0.904	0.844	Y	0.45	SignalP-noTM
524	au4078	41	41	glycoside hydrolase family 16 protein	CAZyme / Glycoside hydrolase	460	20	0	0.7785	4	F:hydrolase activity, hydrolyzing O-glycosyl compounds; P:carbohydrate metabolic process; P:cell wall organization; C:cell wall	EC:3.2.1.0	5	0.01087	0.771	22	0.813	22	0.942	3	0.855	0.836	Y	0.45	SignalP-noTM
525	au419	24	24	gpi anchored protein	Predicted protein	622	20	0	0.5515	4	F:methyltransferase activity; P:translation; P:methylation; C:ribosome		8	0.012862	0.431	21	0.583	21	0.906	1	0.778	0.688	Y	0.45	SignalP-noTM
526	au3227	0	0	glycoprotein x	Predicted protein	1774	20	0	0.5875	0	-		18	0.010147	0.825	21	0.81	21	0.859	8	0.793	0.801	Y	0.45	SignalP-noTM
527	au15	0	78	transcription factor cys6 protein	Transcription factor	545	20	0	0.5095	7	P:regulation of transcription, DNA-dependent; P:transcription from RNA polymerase II promoter; F:sequence-specific DNA binding RNA polymerase II transcription factor activity; F:zinc ion binding; P:regulation of transcription from RNA polymerase II promoter; C:nucleus; F:sequence-specific DNA binding transcription factor activity		14	0.025688	0.309	17	0.462	17	0.773	10	0.676	0.578	Y	0.45	SignalP-noTM
528	comp40945_c0_seq1_len=502	41	46	predicted protein	SSP	109	9	3.27533e-10	0.5667	3	F:molecular_function; P:biological_process; C:cellular_component		10	0.091743	0.65	21	0.781	21	0.978	12	0.938	0.866	Y	0.45	SignalP-noTM
529	au5419	49	49	chitin deacetylase	CAZyme / Carbohydrate esterase	436	20	0	0.731	3	F:hydrolase activity, acting on carbon-nitrogen (but not peptide) bonds; P:carbohydrate metabolic process; F:chitin binding	-	29	0.066514	0.751	21	0.8	21	0.912	4	0.855	0.83	Y	0.45	SignalP-noTM
530	comp15533_c1_seq1_len=1693	72	81	gpi-anchored cell wall beta- -endoglucanase	CAZyme / Glycoside hydrolase	410	20	0	0.769	7	C:anchored to membrane; C:extracellular region; C:cell wall; F:glucan endo-1,3-beta-D-glucosidase activity; P:polysaccharide catabolic process; C:plasma membrane; F:transferase activity, transferring glycosyl groups	EC:3.2.1.39	3	0.007317	0.35	19	0.511	19	0.792	9	0.745	0.638	Y	0.45	SignalP-noTM
531	au5371	36	37	---NA---	Unknown	124	0			0	-		4	0.032258	0.59	32	0.706	32	0.924	21	0.781	0.747	Y	0.45	SignalP-noTM
532	au9803	84	81	acid trehalase	CAZyme / Glycoside hydrolase	999	20	0	0.6805	3	F:hydrolase activity; F:carbohydrate binding; P:carbohydrate metabolic process	-	6	0.006006	0.763	24	0.856	24	0.993	13	0.962	0.913	Y	0.45	SignalP-noTM
533	au3593	75	33	heme-thiolate peroxidase protein	Oxidation/Reduction	281	20	2.02538e-141	0.645	1	F:peroxidase activity	EC:1.11.1.7	1	0.003559	0.613	22	0.735	20	0.941	10	0.886	0.816	Y	0.45	SignalP-noTM
534	comp15711_c0_seq2_len=730	0	0	hypothetical protein SS1G_07234	Predicted protein	177	16	2.44939e-65	0.6175	3	F:molecular_function; P:biological_process; C:cellular_component		4	0.022599	0.789	26	0.747	26	0.82	20	0.698	0.72	Y	0.45	SignalP-noTM
535	au3535	81	85	predicted protein	SSP	128	3	2.73645e-42	0.8	0	-		8	0.0625	0.679	18	0.792	18	0.96	15	0.937	0.87	Y	0.45	SignalP-noTM
536	comp134952_c0_seq1_len=627	0	0	hypothetical protein SS1G_07234	Predicted protein	92	2	8.19571e-08	0.565	0	-		2	0.021739	0.275	20	0.391	20	0.676	4	0.545	0.474	Y	0.45	SignalP-noTM
537	au5043	33	30	extracelular serine carboxypeptidase	Protease	530	20	0	0.7045	3	F:carboxypeptidase activity; F:serine-type peptidase activity; P:proteolysis	-	9	0.016981	0.453	21	0.588	21	0.895	4	0.757	0.679	Y	0.45	SignalP-noTM
538	au1783	25	47	glycosyl hydrolases family 18 protein	CAZyme / Glycoside hydrolase	1772	20	0	0.608	4	P:carbohydrate derivative catabolic process; P:primary metabolic process; F:hydrolase activity, acting on glycosyl bonds; P:organonitrogen compound catabolic process	-	57	0.032167	0.59	24	0.655	24	0.838	19	0.685	0.667	Y	0.5	SignalP-TM
539	au4785	85	85	cas1 appressorium specific protein	Appressorial protein	304	20	3.85406e-125	0.704	0	-		3	0.009868	0.391	17	0.476	17	0.797	15	0.574	0.529	Y	0.45	SignalP-noTM
540	comp25074_c0_seq1_len=1469	0	62	pci domain-containing protein	SSP	192	20	4.01382e-58	0.678	0	-		10	0.052083	0.489	18	0.666	18	0.936	15	0.913	0.799	Y	0.45	SignalP-noTM
541	au5534	27	39	class v chitinase	CAZyme / Glycoside hydrolase	653	20	3.83538e-157	0.625	2	F:hydrolase activity, acting on glycosyl bonds; P:metabolic process	-	18	0.027565	0.278	16	0.499	16	0.929	1	0.879	0.704	Y	0.45	SignalP-noTM
542	au6191	32	27	37s ribosomal protein rsm22	Ribosomal protein	1094	20	0	0.707	3	P:methylation; P:translation; F:methyltransferase activity	EC:2.1.1.0	7	0.006399	0.408	24	0.616	24	0.952	20	0.929	0.785	Y	0.45	SignalP-noTM
543	au4550	33	33	dnase1 protein	Nucleic acid modification	192	20	8.07832e-18	0.533	0	-		2	0.010417	0.595	21	0.676	21	0.897	3	0.759	0.721	Y	0.45	SignalP-noTM
544	au1136	68	57	adhesin protein mad1	Adhesion protein	884	20	9.29655e-101	0.6185	3	F:molecular_function; P:biological_process; C:cellular_component		25	0.028281	0.493	22	0.65	22	0.912	18	0.856	0.761	Y	0.45	SignalP-noTM
545	au3883	0	50	hypothetical protein BcDW1_4357	Predicted protein	287	3	1.77225e-21	0.61	0	-		2	0.006969	0.702	23	0.652	23	0.849	18	0.606	0.627	Y	0.45	SignalP-noTM
546	au9120	79	72	ribosomal protein s17 protein	Ribosomal protein	601	20	5.27408e-130	0.7395	7	F:structural constituent of ribosome; P:translation; C:ribosome; C:intracellular; F:molecular_function; P:biological_process; C:cellular_component		13	0.021631	0.24	20	0.389	20	0.739	1	0.613	0.51	Y	0.45	SignalP-noTM
547	au7590	45	42	fad binding domain containing protein	Oxidation/Reduction	448	20	1.04329e-102	0.604	2	C:extracellular region; F:oxidoreductase activity	-	6	0.013393	0.432	24	0.502	24	0.768	12	0.587	0.548	Y	0.45	SignalP-noTM
548	au5461	74	43	extracellular serine-rich protein	Predicted protein	193	20	4.36996e-84	0.619	2	F:electron carrier activity; F:copper ion binding		3	0.015544	0.67	20	0.739	20	0.891	11	0.823	0.784	Y	0.45	SignalP-noTM
549	au5709	72	84	endo- -beta-	CAZyme / Glycoside hydrolase	511	20	0	0.782	2	F:hydrolase activity, hydrolyzing O-glycosyl compounds; P:carbohydrate metabolic process	EC:3.2.1.0	11	0.021526	0.661	18	0.661	18	0.741	2	0.645	0.652	Y	0.45	SignalP-noTM
550	comp101845_c0_seq1_len=497	88	38	acid phosphatase-like protein	Phosphatase	128	20	9.05817e-65	0.753	1	F:hydrolase activity, acting on ester bonds	-	1	0.007812	0.665	22	0.672	22	0.798	7	0.677	0.675	Y	0.45	SignalP-noTM
551	mak3663	0	0	multiple ankyrin repeats single kh domain	Predicted protein	740	20	1.29263e-72	0.449	6	P:nucleoside metabolic process; F:catalytic activity; F:RNA binding; F:molecular_function; P:biological_process; C:cellular_component		7	0.009459	0.635	23	0.763	23	0.957	4	0.918	0.847	Y	0.45	SignalP-noTM
552	au1685	88	85	glycoside hydrolase family 26 protein	CAZyme / Glycoside hydrolase	377	20	0	0.645	3	F:cellulase activity; P:substituted mannan metabolic process; F:mannan endo-1,4-beta-mannosidase activity	EC:3.2.1.4; EC:3.2.1.78	10	0.026525	0.364	21	0.514	21	0.819	12	0.738	0.635	Y	0.45	SignalP-noTM
553	au8685	45	87	glycoside hydrolase family 76 protein	CAZyme / Glycoside hydrolase	602	20	0	0.731	2	P:metabolic process; F:hydrolase activity	-	7	0.011628	0.885	23	0.906	23	0.972	15	0.928	0.918	Y	0.45	SignalP-noTM
554	au9471	60	66	ppe family protein	Predicted protein	288	8	3.78405e-53	0.6438	0	-		1	0.003472	0.715	19	0.8	19	0.923	2	0.89	0.848	Y	0.45	SignalP-noTM
555	au4953	73	53	predicted protein	SSP	136	2	1.41554e-30	0.715	0	-		15	0.110294	0.53	20	0.685	20	0.942	15	0.89	0.795	Y	0.45	SignalP-noTM
556	au9690	23	0	protein	Predicted protein	561	20	0	0.511	0	-		9	0.016043	0.251	21	0.384	21	0.729	1	0.576	0.488	Y	0.45	SignalP-noTM
557	au2891	86	79	wyosine base formation	Predicted protein	1219	20	0	0.82	4	F:oxidoreductase activity; F:iron-sulfur cluster binding; P:oxidation-reduction process; F:FMN binding	-	30	0.02461	0.857	22	0.824	22	0.946	1	0.785	0.803	Y	0.45	SignalP-noTM
558	au1043	81	24	calcineurin-like phosphoesterase	Phosphoesterase	759	20	0	0.7085	3	C:vacuolar membrane; C:integral to membrane; F:endopolyphosphatase activity	EC:3.6.1.10	6	0.007905	0.823	22	0.66	22	0.741	17	0.525	0.587	Y	0.45	SignalP-noTM
559	comp999_c0_seq1_len=513	0	0	atp-dependent rna helicase ded1	Nucleic acid modification	100	20	6.20568e-38	0.8155	3	F:nucleic acid binding; F:ATP binding; F:ATP-dependent helicase activity	-	3	0.03	0.129	15	0.3	15	0.776	3	0.666	0.498	Y	0.45	SignalP-noTM
560	au8005	0	49	hypothetical protein BcDW1_4345	Predicted protein	457	4	5.11291e-12	0.63	0	-		0	0	0.36	18	0.533	18	0.848	16	0.797	0.676	Y	0.45	SignalP-noTM
561	comp13431_c0_seq1_len=2556	89	32	alpha-1,3-glucanase	CAZyme / Glycoside hydrolase	670	20	0	0.6855	2	P:metabolic process; F:hydrolase activity	-	24	0.035821	0.868	19	0.856	19	0.933	1	0.823	0.838	Y	0.45	SignalP-noTM
562	au8211	0	0	epoxide hydrolase	Secondary metabolism	430	20	5.7642e-153	0.6185	2	P:metabolic process; F:catalytic activity	-	0	0	0.552	20	0.633	20	0.842	17	0.731	0.686	Y	0.45	SignalP-noTM
563	au5655	0	0	hypothetical protein BcDW1_2952	Predicted protein	338	20	5.69641e-170	0.5985	2	C:spliceosomal complex; P:mRNA splicing, via spliceosome		4	0.011834	0.714	31	0.764	31	0.98	16	0.846	0.808	Y	0.45	SignalP-noTM
564	au945	57	78	extracellular serine-rich protein	Predicted protein	257	20	8.25565e-72	0.7005	0	-		3	0.011673	0.733	20	0.816	20	0.946	13	0.912	0.868	Y	0.45	SignalP-noTM
565	au4899	85	83	arginase family protein	Primary metabolism	415	20	0	0.719	2	F:metal ion binding; F:hydrolase activity, acting on carbon-nitrogen (but not peptide) bonds, in linear amidines	EC:3.5.3.0	5	0.012048	0.456	22	0.632	22	0.94	2	0.875	0.763	Y	0.45	SignalP-noTM
566	au2207	26	23	pentafunctional arom polypeptide	Primary metabolism	2495	20	0	0.821	12	F:3-dehydroquinate dehydratase activity; F:shikimate kinase activity; P:oxidation-reduction process; F:3-phosphoshikimate 1-carboxyvinyltransferase activity; F:metal ion binding; P:chorismate biosynthetic process; F:ATP binding; F:shikimate 3-dehydrogenase (NADP+) activity; P:phosphorylation; F:3-dehydroquinate synthase activity; C:cytoplasm; P:aromatic amino acid family biosynthetic process	EC:4.2.1.10; EC:2.7.1.71; EC:2.5.1.19; EC:1.1.1.25; EC:1.1.1.282; EC:4.2.3.4	22	0.008818	0.412	29	0.542	29	0.885	15	0.723	0.64	Y	0.45	SignalP-noTM
567	au3477	75	80	glycoside hydrolase family 71 protein	CAZyme / Glycoside hydrolase	529	20	3.15442e-141	0.722	3	C:extracellular region; P:cellular carbohydrate catabolic process; F:glucan endo-1,3-alpha-glucosidase activity	EC:3.2.1.59	14	0.026465	0.659	24	0.776	24	0.957	16	0.912	0.85	Y	0.45	SignalP-noTM
568	mak3214	90	89	glycoside hydrolase family 72 protein	CAZyme / Glycoside hydrolase	836	20	0	0.8015	5	P:carbohydrate metabolic process; C:integral to membrane; F:hydrolase activity; P:transmembrane transport; F:transferase activity	-	17	0.020335	0.552	26	0.64	26	0.849	6	0.742	0.695	Y	0.45	SignalP-noTM
569	au9851	70	0	nb-arc and tpr domain protein	Predicted protein	1085	20	0	0.5265	1	F:ADP binding	-	13	0.011982	0.51	23	0.523	23	0.66	8	0.537	0.531	Y	0.45	SignalP-noTM
570	au1373	0	0	predicted protein	Predicted protein	555	4	2.37358e-138	0.6225	0	-		14	0.025225	0.415	24	0.593	24	0.922	15	0.847	0.73	Y	0.45	SignalP-noTM
571	au451	90	88	dehydrogenase reductase sdr family member 8	Oxidation/Reduction	610	20	0	0.831	2	P:oxidation-reduction process; F:oxidoreductase activity	-	4	0.006557	0.84	20	0.823	20	0.896	10	0.798	0.809	Y	0.45	SignalP-noTM
572	comp31177_c0_seq1_len=1959	84	75	gamma-glutamyltranspeptidase protein	Secondary metabolism	577	20	0	0.762	2	F:gamma-glutamyltransferase activity; P:glutathione metabolic process	EC:2.3.2.2	3	0.005199	0.411	25	0.485	25	0.708	13	0.577	0.535	Y	0.45	SignalP-noTM
573	au6685	0	0	cell wall glycosyl hydrolase	CAZyme / Glycoside hydrolase	383	20	0	0.6955	1	F:catalytic activity	-	2	0.005222	0.242	20	0.45	20	0.948	2	0.821	0.65	Y	0.45	SignalP-noTM
574	au9284	63	33	glycoside hydrolase family 71 protein	CAZyme / Glycoside hydrolase	1171	20	0	0.633	1	F:hydrolase activity	-	51	0.043553	0.728	23	0.801	23	0.951	5	0.881	0.844	Y	0.45	SignalP-noTM
575	au8022	60	0	glyoxylate reductase protein	Oxidation/Reduction	123	20	3.7185e-40	0.614	3	F:molecular_function; P:biological_process; C:cellular_component		8	0.065041	0.719	20	0.804	20	0.947	3	0.899	0.855	Y	0.45	SignalP-noTM
576	au5828	0	0	predicted protein	Predicted protein	246	10	3.75175e-20	0.474	0	-		1	0.004065	0.831	23	0.748	23	0.895	9	0.674	0.708	Y	0.45	SignalP-noTM
577	au4962	65	41	carbohydrate esterase family 16 protein	CAZyme / Carbohydrate esterase	469	20	6.30565e-145	0.6235	6	F:hydrolase activity, acting on ester bonds; F:hydrolase activity, hydrolyzing O-glycosyl compounds; P:carbohydrate metabolic process; C:extracellular region; F:cellulose binding; P:lipid metabolic process	EC:3.2.1.0	7	0.014925	0.387	23	0.567	23	0.924	12	0.831	0.71	Y	0.45	SignalP-noTM
578	au5808	0	0	glycoside hydrolase family 81 protein	CAZyme / Glycoside hydrolase	913	20	0	0.7515	3	F:glucan endo-1,4-beta-glucanase activity, C-3 substituted reducing group; F:glucan endo-1,3-beta-glucanase activity, C-3 substituted reducing group; P:cell wall macromolecule catabolic process	EC:3.2.1.6	2	0.002191	0.625	20	0.705	20	0.876	14	0.803	0.758	Y	0.45	SignalP-noTM
579	au7986	91	30	alpha-galactosidase	CAZyme / Glycoside hydrolase	502	20	0	0.705	2	P:carbohydrate metabolic process; F:alpha-galactosidase activity	EC:3.2.1.22	9	0.017928	0.347	21	0.499	21	0.794	15	0.711	0.613	Y	0.45	SignalP-noTM
580	au8199	33	0	lactonohydrolase	Secondary metabolism	367	20	1.31373e-114	0.656	5	F:hydrolase activity; F:molecular_function; P:biological_process; F:gluconolactonase activity; C:cellular_component		2	0.00545	0.732	19	0.591	19	0.61	13	0.471	0.526	Y	0.45	SignalP-noTM
581	au3283	45	48	fructosyl amine:oxygen oxidoreductase	Oxidation/Reduction	598	20	0	0.6915	2	P:oxidation-reduction process; F:fructosyl-amino acid oxidase activity	-	9	0.01505	0.453	21	0.59	21	0.952	9	0.754	0.679	Y	0.45	SignalP-noTM
582	au6912	27	26	secreted protein with NPP1 domain	Putative effector	254	20	1.25788e-94	0.577	3	F:molecular_function; P:biological_process; C:cellular_component		7	0.027559	0.713	21	0.804	21	0.958	5	0.91	0.861	Y	0.45	SignalP-noTM
583	au4188	70	0	predicted protein	Predicted protein	118	7	1.33903e-24	0.6243	0	-		3	0.025424	0.844	22	0.9	22	0.98	4	0.961	0.933	Y	0.45	SignalP-noTM
584	au4427	85	77	ribonuclease t2	Nucleic acid modification	671	20	1.1955e-165	0.7175	2	F:RNA binding; F:ribonuclease T2 activity	EC:3.1.27.1	17	0.025335	0.573	22	0.711	22	0.96	18	0.888	0.807	Y	0.45	SignalP-noTM
585	au5420	0	0	neutrophil cytosol factor 2 protein	Oxidation/Reduction	285	20	5.15809e-112	0.794	0	-		2	0.007018	0.295	21	0.508	21	0.931	16	0.872	0.705	Y	0.45	SignalP-noTM
586	au1600	44	72	60s ribosomal protein l10a	Ribosomal protein	375	20	1.12516e-141	0.967	5	P:mycelium development; F:structural constituent of ribosome; F:RNA binding; C:large ribosomal subunit; P:translation	-	10	0.026667	0.419	20	0.604	20	0.937	15	0.87	0.748	Y	0.45	SignalP-noTM
587	au7537	0	0	duf821 domain-containing protein	Predicted protein	423	20	0	0.6705	3	F:molecular_function; P:biological_process; C:cellular_component		4	0.009456	0.195	36	0.42	36	0.967	28	0.833	0.643	Y	0.45	SignalP-noTM
588	au4641	29	80	glycoside hydrolase family 79 protein	CAZyme / Glycoside hydrolase	791	20	0	0.7465	1	F:hydrolase activity	-	12	0.015171	0.837	19	0.824	19	0.895	15	0.823	0.824	Y	0.45	SignalP-noTM
589	au1104	60	56	predicted protein	SSP	151	11	3.79883e-22	0.6218	3	F:molecular_function; P:biological_process; C:cellular_component		14	0.092715	0.694	20	0.8	20	0.96	14	0.919	0.864	Y	0.45	SignalP-noTM
590	au6793	40	40	exo- -beta-d-glucanase	CAZyme / Glycoside hydrolase	1318	20	0	0.592	1	F:hydrolase activity	-	20	0.015175	0.407	22	0.609	22	0.954	5	0.913	0.773	Y	0.45	SignalP-noTM
591	au9055	88	86	tripeptidyl peptidase protein	Protease	1086	20	0	0.698	8	F:heme binding; F:oxidoreductase activity, acting on paired donors, with incorporation or reduction of molecular oxygen; F:monooxygenase activity; F:iron ion binding; F:electron carrier activity; P:proteolysis; F:serine-type endopeptidase activity; P:oxidation-reduction process	EC:3.4.21.0	10	0.009208	0.488	25	0.623	20	0.853	9	0.812	0.725	Y	0.45	SignalP-noTM
592	au7921	86	85	glutaminyl-peptide cyclotransferase	Secondary metabolism	623	20	0	0.7905	3	F:transferase activity; F:peptidase activity; P:proteolysis	-	2	0.00321	0.737	24	0.816	24	0.967	14	0.901	0.862	Y	0.45	SignalP-noTM
593	au3732	40	45	predicted protein	SSP	165	14	6.08714e-18	0.5479	3	F:molecular_function; P:biological_process; C:cellular_component		11	0.066667	0.569	20	0.704	20	0.923	14	0.868	0.792	Y	0.45	SignalP-noTM
594	mak2595	80	82	c2h2 finger domain-containing protein	Protein Kinase	2148	20	0	0.7145	6	P:protein phosphorylation; P:mRNA processing; F:ATP binding; F:ribonuclease activity; F:zinc ion binding; F:protein serine/threonine kinase activity	EC:2.7.11.0	29	0.013501	0.809	31	0.617	31	0.754	14	0.505	0.572	Y	0.5	SignalP-TM
595	au4051	50	52	predicted protein	Predicted protein	859	5	3.40671e-152	0.552	0	-		18	0.020955	0.216	61	0.346	25	0.775	12	0.621	0.495	Y	0.45	SignalP-noTM
596	au6007	50	0	hypothetical protein BofuT4_P057770.1	Predicted protein	164	4	1.43823e-34	0.5775	0	-		4	0.02439	0.751	19	0.853	19	0.989	12	0.973	0.918	Y	0.45	SignalP-noTM
597	au8463	82	86	wd domain protein	Predicted protein	898	20	0	0.831	2	P:oxidation-reduction process; F:peroxidase activity	EC:1.11.1.7	10	0.011136	0.707	20	0.744	20	0.876	10	0.77	0.758	Y	0.45	SignalP-noTM
598	au1780	0	0	hypothetical protein ACLA_067060	Predicted protein	378	15	4.82034e-24	0.5007	0	-		5	0.013228	0.229	27	0.344	23	0.704	21	0.541	0.45	Y	0.45	SignalP-noTM
599	au9684	0	80	hypothetical protein BC1G_08577	Predicted protein	1061	20	0	0.7375	2	F:molecular_function; P:biological_process		16	0.01508	0.657	25	0.776	25	0.995	11	0.921	0.854	Y	0.45	SignalP-noTM
600	mak2176	89	90	domain-containing protein	Predicted protein	980	20	0	0.8205	0	-		10	0.010204	0.405	26	0.531	26	0.835	13	0.692	0.618	Y	0.45	SignalP-noTM
601	au6713	0	0	hypothetical protein BcDW1_5528	Predicted protein	226	3	1.26886e-44	0.7767	0	-		0	0	0.432	22	0.592	22	0.93	13	0.808	0.709	Y	0.45	SignalP-noTM
602	comp24151_c1_seq1_len=366	46	46	acetylornithine deacetylase protein	Primary metabolism	118	20	1.34769e-38	0.62	2	P:metabolic process; F:hydrolase activity	-	0	0	0.401	26	0.433	26	0.779	2	0.501	0.469	Y	0.45	SignalP-noTM
603	mak505	55	52	predicted protein	SSP	193	19	9.44209e-21	0.5368	3	F:molecular_function; P:biological_process; C:cellular_component		17	0.088083	0.65	20	0.788	20	0.978	11	0.954	0.878	Y	0.45	SignalP-noTM
604	au3311	0	84	gpi anchored cell wall protein	Predicted protein	226	20	5.81475e-99	0.6855	0	-		5	0.022124	0.75	20	0.789	20	0.88	3	0.826	0.809	Y	0.45	SignalP-noTM
605	au6564	0	0	aaa family atpase	Primary metabolism	573	20	0	0.6625	2	F:nucleoside-triphosphatase activity; F:ATP binding	EC:3.6.1.15	8	0.013962	0.21	19	0.389	19	0.836	7	0.714	0.565	Y	0.45	SignalP-noTM
606	au1782	40	34	domain-containing protein	Predicted protein	740	20	1.86825e-161	0.5495	3	P:cell wall macromolecule catabolic process; P:oxidation-reduction process; F:oxidoreductase activity		36	0.048649	0.769	25	0.829	25	0.98	14	0.898	0.866	Y	0.45	SignalP-noTM
607	au135	72	71	extracellular matrix protein	Predicted protein	217	20	2.86547e-31	0.6985	3	F:molecular_function; P:biological_process; C:cellular_component		0	0	0.69	19	0.784	19	0.948	2	0.883	0.838	Y	0.45	SignalP-noTM
608	au1682	61	32	extracellular dihydrogeodin oxidase laccase	Oxidation/Reduction	108	2	6.43386e-17	0.75	3	F:oxidoreductase activity; P:oxidation-reduction process; F:copper ion binding	-	5	0.046296	0.193	20	0.411	20	0.926	11	0.873	0.66	Y	0.45	SignalP-noTM
609	au1451	45	42	predicted protein	Predicted protein	157	2	1.4256e-09	0.615	0	-		0	0	0.602	23	0.738	23	0.97	5	0.905	0.828	Y	0.45	SignalP-noTM
610	au3698	60	0	carboxypeptidase y inhibitor	Protease inhibitor	271	20	2.99169e-74	0.562	1	F:carboxypeptidase activity		4	0.01476	0.695	21	0.808	21	0.976	12	0.939	0.879	Y	0.45	SignalP-noTM
611	au1080	0	0	short chain oxidoreductase	Oxidation/Reduction	301	20	2.48956e-81	0.6305	4	P:oxidation-reduction process; F:oxidoreductase activity; P:metabolic process; C:cellular_component		4	0.013289	0.303	20	0.41	20	0.725	3	0.55	0.485	Y	0.45	SignalP-noTM
612	au7026	65	44	glycoside hydrolase family 16 protein	CAZyme / Glycoside hydrolase	731	20	0	0.653	2	P:carbohydrate metabolic process; F:glucan endo-1,3-beta-glucanase activity, C-3 substituted reducing group	EC:3.2.1.6	13	0.017784	0.814	22	0.721	22	0.777	3	0.633	0.674	Y	0.45	SignalP-noTM
613	au4191	62	0	aldo keto reductase	Oxidation/Reduction	320	20	1.28224e-117	0.5585	2	F:oxidoreductase activity, acting on the CH-OH group of donors, NAD or NADP as acceptor; P:metabolic process	EC:1.1.1.0	3	0.009375	0.846	23	0.868	23	0.953	14	0.891	0.88	Y	0.45	SignalP-noTM
614	au7274	0	0	citrate synthase	Primary metabolism	855	20	2.00725e-157	0.6605	3	F:transferase activity, transferring acyl groups, acyl groups converted into alkyl on transfer; P:tricarboxylic acid cycle; P:cellular carbohydrate metabolic process	EC:2.3.3.0	11	0.012865	0.136	17	0.339	17	0.883	2	0.839	0.609	Y	0.45	SignalP-noTM
615	mak3829	33	0	snf2 family atp-dependent chromatin-remodeling factor snf21	Nucleic acid modification	3397	20	0	0.831	7	F:translation elongation factor activity; P:regulation of transcription, DNA-dependent; P:translational elongation; F:DNA binding; F:ATP binding; F:helicase activity; C:nucleus	-	24	0.007065	0.335	23	0.543	23	0.964	14	0.881	0.726	Y	0.45	SignalP-noTM
616	au3512	0	0	metal dependent phosphohydrolase protein	Predicted protein	235	20	5.97536e-66	0.611	6	F:metal ion binding; F:phosphoric diester hydrolase activity; C:integral to membrane; P:transmembrane transport; P:metabolic process; F:catalytic activity		1	0.004255	0.565	20	0.601	20	0.754	7	0.637	0.621	Y	0.45	SignalP-noTM
617	au6652	0	0	nucleolin protein	Ribosomal protein	128	20	1.19728e-09	0.7905	2	F:nucleic acid binding; F:nucleotide binding	-	2	0.015625	0.404	31	0.419	31	0.803	4	0.485	0.455	Y	0.45	SignalP-noTM
618	au5684	0	31	class v chitinase chi100	CAZyme / Glycoside hydrolase	1567	20	0	0.6245	3	P:catabolic process; F:hydrolase activity, hydrolyzing O-glycosyl compounds; P:macromolecule metabolic process	EC:3.2.1.0	55	0.035099	0.273	26	0.483	26	0.961	7	0.864	0.689	Y	0.45	SignalP-noTM
619	au4145	84	86	deuterolysin metalloprotease	Protease	901	20	2.19869e-174	0.689	3	F:metal ion binding; F:metalloendopeptidase activity; P:proteolysis	EC:3.4.24.0	17	0.018868	0.288	18	0.476	18	0.858	6	0.769	0.634	Y	0.45	SignalP-noTM
620	au8629	53	0	hypothetical protein BofuT4_P104480.1	Predicted protein	326	5	2.78279e-57	0.614	0	-		18	0.055215	0.672	20	0.77	20	0.928	12	0.879	0.829	Y	0.45	SignalP-noTM
621	au3936	31	32	hypothetical protein BofuT4_P007520.1	Predicted protein	589	3	2.39483e-63	0.7067	0	-		18	0.03056	0.468	16	0.663	16	0.969	11	0.937	0.811	Y	0.45	SignalP-noTM
622	au7	38	0	predicted protein	Predicted protein	469	3	2.29948e-47	0.67	0	-		11	0.023454	0.65	17	0.784	17	0.966	14	0.951	0.874	Y	0.45	SignalP-noTM
623	au2627	34	73	gmc oxidoreductase	Oxidation/Reduction	650	20	0	0.615	5	P:alcohol metabolic process; F:flavin adenine dinucleotide binding; C:extracellular region; F:choline dehydrogenase activity; P:oxidation-reduction process	EC:1.1.99.1	4	0.006154	0.789	21	0.784	21	0.824	6	0.78	0.782	Y	0.45	SignalP-noTM
624	au2836	0	0	protein	Predicted protein	880	20	4.08103e-163	0.514	0	-		9	0.010227	0.28	33	0.391	33	0.812	6	0.572	0.489	Y	0.45	SignalP-noTM
625	comp11859_c0_seq1_len=1386	0	0	ebp domain-containing protein	Predicted protein	110	5	3.24618e-08	0.756	4	C:integral to membrane; C:endoplasmic reticulum; P:sterol metabolic process; F:cholestenol delta-isomerase activity		4	0.036364	0.19	22	0.347	22	0.833	1	0.624	0.497	Y	0.45	SignalP-noTM
626	mak2109	26	83	carbohydrate esterase family 8 protein	CAZyme / Carbohydrate esterase	1210	20	0	0.7265	4	F:pectinesterase activity; P:cell wall modification; F:aspartyl esterase activity; C:cell wall	EC:3.1.1.11	13	0.010744	0.686	18	0.777	18	0.926	11	0.885	0.835	Y	0.45	SignalP-noTM
627	au3924	0	0	alpha beta hydrolase	Predicted protein	341	20	0	0.7195	1	F:hydrolase activity	-	2	0.005865	0.845	22	0.889	22	0.973	13	0.936	0.914	Y	0.45	SignalP-noTM
628	au7504	22	0	hypothetical protein BofuT4_P129340.1	Predicted protein	827	3	4.88701e-143	0.7433	0	-		19	0.022975	0.564	19	0.696	19	0.938	11	0.869	0.79	Y	0.45	SignalP-noTM
629	au7716	0	0	basic proline-rich protein	Predicted protein	387	4	3.38864e-20	0.75	0	-		0	0	0.835	23	0.802	23	0.888	2	0.771	0.786	Y	0.45	SignalP-noTM
630	au9778	37	66	carbohydrate-binding -like protein	Predicted protein	1571	20	6.20648e-142	0.6235	0	-		12	0.007638	0.528	19	0.49	19	0.611	14	0.456	0.472	Y	0.45	SignalP-noTM
631	au553	45	37	alpha-n-arabinofuranosidase a	CAZyme / Glycoside hydrolase	636	20	0	0.7355	3	C:extracellular region; F:alpha-N-arabinofuranosidase activity; P:arabinose metabolic process	EC:3.2.1.55	2	0.003145	0.26	24	0.467	24	0.932	17	0.84	0.669	Y	0.45	SignalP-noTM
632	au1820	82	0	metallo-beta-lactamase domain protein	Predicted protein	220	20	3.3859e-77	0.653	1	F:hydrolase activity	-	1	0.004545	0.512	18	0.674	18	0.938	17	0.89	0.791	Y	0.45	SignalP-noTM
633	au9585	70	78	hypothetical protein BcDW1_7201	Predicted protein	645	4	4.56188e-79	0.82	0	-		22	0.034109	0.177	29	0.312	18	0.837	7	0.702	0.523	Y	0.45	SignalP-noTM
634	au374	30	22	tyrosinase central domain protein	Oxidation/Reduction	397	20	0	0.7075	3	F:metal ion binding; F:oxidoreductase activity; P:oxidation-reduction process	-	7	0.017632	0.32	26	0.537	21	0.976	11	0.925	0.747	Y	0.45	SignalP-noTM
635	au2079	0	0	btb poz domain containing protein	Predicted protein	284	20	1.63457e-26	0.5245	0	-		5	0.017606	0.199	24	0.371	24	0.893	8	0.696	0.546	Y	0.45	SignalP-noTM
636	au5515	0	0	sex-determining transformer protein 1	Predicted protein	321	20	8.95322e-08	0.462	2	F:metal ion binding; F:nucleic acid binding		9	0.028037	0.809	30	0.655	30	0.76	28	0.54	0.609	Y	0.5	SignalP-TM
637	au2382	31	45	tyrosinase central domain protein	Oxidation/Reduction	402	20	9.42885e-114	0.599	4	F:metal ion binding; P:oxidation-reduction process; F:oxidoreductase activity; P:metabolic process		8	0.0199	0.902	22	0.9	22	0.968	12	0.898	0.899	Y	0.45	SignalP-noTM
638	au7205	43	0	predicted protein	Predicted protein	273	5	3.6e-31	0.51	0	-		12	0.043956	0.849	19	0.891	19	0.964	3	0.935	0.915	Y	0.45	SignalP-noTM
639	au2660	71	0	sun domain-containing protein	Predicted protein	453	20	3.32911e-162	0.6915	0	-		11	0.024283	0.736	20	0.731	20	0.799	1	0.715	0.723	Y	0.45	SignalP-noTM
640	au9283	0	0	wd domain-containing protein	Predicted protein	384	20	6.79607e-124	0.4555	0	-		5	0.013021	0.612	33	0.568	33	0.742	28	0.446	0.52	Y	0.5	SignalP-TM
641	au9685	73	0	predicted protein	Predicted protein	160	2	2.38948e-66	0.85	0	-		6	0.0375	0.82	22	0.882	22	0.981	14	0.95	0.918	Y	0.45	SignalP-noTM
642	au673	54	0	hypothetical protein BofuT4_P001500.1	Predicted protein	253	5	1.98694e-68	0.61	0	-		15	0.059289	0.705	21	0.625	21	0.676	14	0.551	0.585	Y	0.45	SignalP-noTM
643	au1193	85	0	hypothetical protein BcDW1_9751	Predicted protein	227	20	3.35107e-124	0.7505	0	-		4	0.017621	0.27	18	0.416	18	0.814	14	0.63	0.532	Y	0.45	SignalP-noTM
644	au10027	65	0	hypothetical protein BofuT4_P034210.1	Predicted protein	208	3	8.62896e-40	0.5633	0	-		0	0	0.674	26	0.713	26	0.881	6	0.757	0.737	Y	0.45	SignalP-noTM
645	au5080	77	0	collagen-like protein mcl1	Putative effector	262	20	6.14197e-107	0.578	3	F:molecular_function; P:biological_process; C:cellular_component		8	0.030534	0.285	22	0.442	22	0.828	1	0.678	0.569	Y	0.45	SignalP-noTM
646	au3513	73	0	predicted protein	Predicted protein	236	7	1.64462e-101	0.5243	0	-		6	0.025424	0.881	23	0.91	23	0.979	14	0.941	0.927	Y	0.45	SignalP-noTM
647	au7582	91	0	predicted protein	Predicted protein	159	1	4.66279e-65	0.96	0	-		2	0.012579	0.506	18	0.686	18	0.966	12	0.94	0.823	Y	0.45	SignalP-noTM
648	au974	71	0	predicted protein	Predicted protein	296	11	3.62281e-106	0.5991	3	F:molecular_function; P:biological_process; C:cellular_component		10	0.033784	0.394	20	0.471	20	0.649	15	0.559	0.518	Y	0.45	SignalP-noTM
649	au9121	86	0	gpi anchored protein	Predicted protein	422	20	0	0.7225	3	P:alginic acid catabolic process; F:poly(beta-D-mannuronate) lyase activity; C:periplasmic space	EC:4.2.2.3	3	0.007109	0.769	19	0.835	19	0.957	14	0.912	0.876	Y	0.45	SignalP-noTM
650	au7761	61	0	hypothetical protein BcDW1_3034	Predicted protein	179	3	3.48698e-58	0.7333	0	-		2	0.011173	0.67	22	0.763	22	0.917	8	0.869	0.821	Y	0.45	SignalP-noTM
651	au7161	46	0	factor for adipocyte	Predicted protein	891	12	1.05556e-164	0.6083	4	F:molecular_function; P:biological_process; C:cellular_component; F:hydrolase activity		10	0.011223	0.421	23	0.547	23	0.827	12	0.709	0.634	Y	0.45	SignalP-noTM
652	au5783	0	0	3-carboxymuconate cyclase	Secondary metabolism	392	20	7.28628e-57	0.5365	0	-		6	0.015306	0.383	20	0.542	20	0.873	10	0.756	0.657	Y	0.45	SignalP-noTM
653	au2800	34	0	hypothetical protein NECHADRAFT_105943	SSP	101	20	3.26089e-17	0.552	3	F:molecular_function; P:biological_process; C:cellular_component		7	0.069307	0.772	26	0.826	26	0.968	15	0.883	0.856	Y	0.45	SignalP-noTM
654	comp14233_c0_seq1_len=2327	0	0	serine protein	Predicted protein	698	20	0	0.5815	1	F:transferase activity, transferring phosphorus-containing groups	-	13	0.018625	0.612	23	0.616	23	0.764	9	0.621	0.619	Y	0.45	SignalP-noTM
655	au9917	36	0	hypothetical protein BcDW1_5722	SSP	128	20	5.54488e-60	0.595	0	-		6	0.046875	0.716	22	0.798	22	0.961	12	0.888	0.847	Y	0.45	SignalP-noTM
656	au8625	69	0	predicted protein	SSP	111	2	1.51737e-24	0.665	0	-		8	0.072072	0.247	21	0.449	21	0.912	14	0.818	0.648	Y	0.45	SignalP-noTM
657	au5125	28	0	hypothetical protein GLAREA_02342	Predicted protein	921	9	1.14635e-31	0.4644	0	-		8	0.008686	0.34	22	0.482	22	0.865	19	0.683	0.59	Y	0.45	SignalP-noTM
658	au6801	53	0	pectate lyase	CAZyme / Polysaccharide lyase	375	20	6.9893e-108	0.7285	3	C:extracellular region; F:pectate lyase activity; P:pectin catabolic process	EC:4.2.2.2	8	0.021333	0.38	21	0.481	21	0.741	16	0.601	0.546	Y	0.45	SignalP-noTM
659	au1779	26	0	hypothetical protein BcDW1_9936	Predicted protein	313	20	7.99036e-77	0.468	3	F:molecular_function; P:biological_process; C:cellular_component		10	0.031949	0.642	26	0.729	26	0.953	18	0.825	0.781	Y	0.45	SignalP-noTM
660	au938	0	0	hypothetical protein BofuT4P90000032001	Predicted protein	274	2	7.30703e-06	0.59	0	-		0	0	0.52	20	0.643	20	0.873	2	0.786	0.721	Y	0.45	SignalP-noTM
661	au7780	36	0	hypothetical protein BC1G_15525	SSP	136	1	0.000217258	0.54	0	-		6	0.044118	0.611	21	0.617	21	0.737	16	0.615	0.616	Y	0.45	SignalP-noTM
662	au5604	0	0	hypothetical protein BofuT4_P125570.1	Predicted protein	402	5	1.09584e-98	0.554	0	-		3	0.007463	0.567	16	0.711	16	0.922	1	0.879	0.802	Y	0.45	SignalP-noTM
663	au6339	0	0	---NA---	Unknown	241	0			0	-		1	0.004149	0.739	24	0.776	24	0.939	13	0.819	0.799	Y	0.45	SignalP-noTM
664	au629	61	0	carbohydrate-binding module family 18 protein	CAZyme / Carbohydrate binding module	325	3	5.28997e-23	0.7433	1	F:chitin binding		0	0	0.596	23	0.691	23	0.901	3	0.802	0.751	Y	0.45	SignalP-noTM
665	au9536	0	0	hypothetical protein MYCGRDRAFT_94391	Predicted protein	299	9	1.16936e-13	0.4378	1	F:metallopeptidase activity		13	0.043478	0.648	24	0.746	24	0.921	6	0.856	0.805	Y	0.45	SignalP-noTM
666	au1744	65	0	---NA---	Unknown	105	0			0	-		0	0	0.283	20	0.456	20	0.83	17	0.738	0.608	Y	0.45	SignalP-noTM
667	au2672	0	0	glucose-dependent insulinotropic receptor	Membrane protein	203	20	1.49866e-21	0.57	0	-		0	0	0.383	18	0.566	18	0.882	10	0.835	0.711	Y	0.45	SignalP-noTM
668	au1778	0	0	hypothetical protein UCRNP2_7863	Predicted protein	369	20	1.56331e-115	0.494	3	F:molecular_function; P:biological_process; C:cellular_component		10	0.0271	0.208	22	0.41	22	0.879	7	0.807	0.625	Y	0.45	SignalP-noTM
669	au5685	0	0	hypothetical protein TRIVIDRAFT_200809	Predicted protein	365	6	2.77715e-09	0.43	1	F:metallopeptidase activity		4	0.010959	0.834	29	0.875	29	0.98	19	0.917	0.898	Y	0.45	SignalP-noTM
670	au8209	0	0	hypothetical protein BofuT4_P107090.1	Predicted protein	1139	3	3.96034e-52	0.7533	0	-		28	0.024583	0.859	26	0.892	26	0.963	17	0.924	0.909	Y	0.45	SignalP-noTM
671	au5987	0	62	protein	Predicted protein	189	16	2.90689e-86	0.5275	4	P:glutathione biosynthetic process; F:hydroxyacylglutathione hydrolase activity; F:hydrolase activity; F:zinc ion binding		7	0.037037	0.486	19	0.606	19	0.815	2	0.752	0.685	Y	0.45	SignalP-noTM
672	au2280	0	50	predicted protein	Predicted protein	329	1	5.91747e-09	0.73	0	-		1	0.00304	0.615	23	0.765	23	0.979	16	0.951	0.865	Y	0.45	SignalP-noTM
673	au5190	0	55	chorismate mutase	Secondary metabolism	159	20	1.25621e-46	0.599	1	P:chorismate metabolic process		5	0.031447	0.355	21	0.571	21	0.982	12	0.917	0.758	Y	0.45	SignalP-noTM
674	comp19855_c0_seq1_len=885	0	62	hypothetical protein BcDW1_6978	SSP	155	3	3.24975e-72	0.6567	0	-		8	0.051613	0.421	19	0.569	19	0.856	18	0.779	0.682	Y	0.45	SignalP-noTM
675	au6388	0	0	hypothetical protein BofuT4_P091190.1	SSP	121	2	3.03531e-34	0.685	0	-		7	0.057851	0.655	21	0.745	21	0.919	15	0.851	0.802	Y	0.45	SignalP-noTM
676	au7725	0	49	hypothetical protein BofuT4_P108190.1	Predicted protein	415	2	1.13975e-36	0.755	0	-		15	0.036145	0.889	23	0.89	23	0.941	13	0.891	0.89	Y	0.45	SignalP-noTM
677	au4685	0	69	hypothetical protein SS1G_06412	Predicted protein	232	2	1.36174e-82	0.645	0	-		7	0.030172	0.566	17	0.665	17	0.851	3	0.769	0.721	Y	0.45	SignalP-noTM
678	au1643	0	0	hypothetical protein H072_2441	Predicted protein	304	19	1.81637e-09	0.5016	3	F:molecular_function; P:biological_process; C:cellular_component		16	0.052632	0.202	38	0.386	20	0.897	14	0.823	0.622	Y	0.45	SignalP-noTM
679	au6325	0	69	predicted protein	Predicted protein	129	1	8.26979e-42	0.81	0	-		2	0.015504	0.688	21	0.794	21	0.964	14	0.921	0.863	Y	0.45	SignalP-noTM
680	comp42418_c0_seq1_len=866	33	36	hypothetical protein ANI_1_1820144	SSP	115	1	0.000921372	0.45	0	-		10	0.086957	0.678	20	0.792	20	0.954	12	0.924	0.864	Y	0.45	SignalP-noTM
681	au5653	0	0	hypothetical protein BcDW1_2953	Predicted protein	203	20	2.86832e-57	0.606	3	F:molecular_function; P:biological_process; C:cellular_component		2	0.009852	0.671	22	0.749	22	0.888	14	0.836	0.796	Y	0.45	SignalP-noTM
682	au1690	0	36	predicted protein	Predicted protein	317	2	1.23299e-13	0.495	0	-		5	0.015773	0.599	21	0.725	21	0.941	11	0.874	0.806	Y	0.45	SignalP-noTM
683	mak4818	0	0	cfem domain	SSP	163	20	2.01333e-11	0.5625	3	F:molecular_function; P:biological_process; C:cellular_component		10	0.06135	0.838	20	0.855	20	0.916	13	0.879	0.868	Y	0.45	SignalP-noTM
684	au8	0	0	predicted protein	Predicted protein	438	1	2.18447e-23	0.7	0	-		7	0.015982	0.717	20	0.827	20	0.979	5	0.955	0.896	Y	0.45	SignalP-noTM
685	au8992	0	0	vacuolar atp synthase subunit	Membrane protein	599	6	2.59243e-10	0.715	5	F:hydrogen ion transmembrane transporter activity; C:proton-transporting V-type ATPase, V0 domain; F:hydrolase activity; F:acid-amino acid ligase activity; P:ATP hydrolysis coupled proton transport		7	0.011686	0.468	22	0.598	22	0.83	13	0.704	0.64	Y	0.5	SignalP-TM
686	au4532	29	52	predicted protein	Predicted protein	360	4	1.02565e-10	0.6175	0	-		4	0.011111	0.808	20	0.795	20	0.896	12	0.795	0.795	Y	0.45	SignalP-noTM
687	au7814	0	31	---NA---	Unknown	1072	0			0	-		0	0	0.276	23	0.493	23	0.954	14	0.882	0.703	Y	0.45	SignalP-noTM
688	au7712	0	0	hypothetical protein	Predicted protein	533	3	2.77299e-46	0.49	0	-		7	0.013133	0.495	21	0.503	21	0.745	20	0.536	0.516	Y	0.5	SignalP-TM
689	au1505	0	0	factor for adipocyte	Predicted protein	511	5	2.01218e-76	0.528	1	F:hydrolase activity		6	0.011742	0.522	21	0.649	21	0.958	11	0.798	0.729	Y	0.45	SignalP-noTM
690	mak102	0	23	domain protein	Predicted protein	431	6	7.38146e-57	0.4167	3	F:molecular_function; C:cellular_component; P:cell wall macromolecule catabolic process		18	0.041763	0.759	19	0.805	19	0.928	9	0.838	0.823	Y	0.45	SignalP-noTM
691	au8630	0	29	hypothetical protein BcDW1_131	SSP	136	2	9.24676e-16	0.49	0	-		6	0.044118	0.585	22	0.742	22	0.974	12	0.941	0.85	Y	0.45	SignalP-noTM
692	au9603	0	46	---NA---	SSP	136	0			0	-		10	0.073529	0.471	22	0.627	22	0.91	14	0.834	0.739	Y	0.45	SignalP-noTM
693	au5535	0	23	domain-containing protein	Predicted protein	385	20	1.03185e-47	0.482	2	P:cell wall macromolecule catabolic process; F:chitin binding		18	0.046753	0.773	19	0.836	19	0.955	12	0.9	0.87	Y	0.45	SignalP-noTM
694	comp139620_c0_seq1_len=916	0	0	---NA---	Unknown	255	0			0	-		7	0.027451	0.493	26	0.568	26	0.865	7	0.666	0.621	Y	0.45	SignalP-noTM
695	au10032	0	0	---NA---	Unknown	150	0			0	-		5	0.033333	0.462	18	0.602	18	0.885	3	0.769	0.692	Y	0.45	SignalP-noTM
696	au9139	0	0	hypothetical protein BofuT4_P141400.1	Predicted protein	214	2	1.48319e-06	0.58	0	-		0	0	0.693	24	0.802	24	0.97	14	0.927	0.869	Y	0.45	SignalP-noTM
697	au6089	0	0	---NA---	Unknown	156	0			0	-		0	0	0.668	21	0.735	21	0.863	7	0.818	0.78	Y	0.45	SignalP-noTM
698	au2622	0	0	translation initiation factor if-2	Predicted protein	218	3	0.000129816	0.4567	4	P:translational initiation; P:peptide cross-linking; C:cytoplasm; F:translation initiation factor activity		0	0	0.632	19	0.728	19	0.913	13	0.833	0.785	Y	0.45	SignalP-noTM
699	au205	0	0	---NA---	Unknown	281	0			0	-		12	0.042705	0.229	23	0.413	23	0.841	1	0.745	0.592	Y	0.45	SignalP-noTM
700	au8913	0	0	---NA---	Unknown	213	0			0	-		0	0	0.868	22	0.831	22	0.887	17	0.795	0.811	Y	0.45	SignalP-noTM
701	au7183	0	0	extracellular membrane protein	SSP	175	20	5.22497e-30	0.7475	0	-		10	0.057143	0.671	19	0.749	19	0.927	12	0.851	0.804	Y	0.45	SignalP-noTM
702	au4048	0	0	---NA---	Unknown	133	0			0	-		0	0	0.601	16	0.742	16	0.945	15	0.91	0.833	Y	0.45	SignalP-noTM
703	au550	0	0	hypothetical protein TESG_04739	Predicted protein	294	20	2.32808e-21	0.455	7	F:hormone activity; C:extracellular region; F:RNA binding; F:nucleic acid binding; P:RNA-dependent DNA replication; F:ribonuclease H activity; F:RNA-directed DNA polymerase activity		13	0.044218	0.352	18	0.489	18	0.736	3	0.666	0.584	Y	0.45	SignalP-noTM
704	au1746	0	0	predicted protein	Predicted protein	422	1	4.82567e-07	0.57	0	-		4	0.009479	0.688	19	0.814	19	0.985	11	0.963	0.895	Y	0.45	SignalP-noTM
705	au7676	0	0	---NA---	Unknown	121	0			0	-		0	0	0.721	21	0.791	21	0.938	4	0.866	0.831	Y	0.45	SignalP-noTM
706	comp18183_c0_seq2_len=771	0	0	---NA---	Unknown	170	0			0	-		0	0	0.632	19	0.729	19	0.919	13	0.835	0.786	Y	0.45	SignalP-noTM
707	au4258	0	0	---NA---	Unknown	253	0			0	-		5	0.019763	0.485	27	0.61	27	0.96	12	0.792	0.708	Y	0.45	SignalP-noTM
708	mak3102	0	0	---NA---	Unknown	179	0			0	-		0	0	0.668	21	0.735	21	0.863	7	0.818	0.78	Y	0.45	SignalP-noTM
709	comp27463_c0_seq3_len=1008	0	0	hypothetical protein BcDW1_1637	Predicted protein	115	1	1.09142e-38	0.91	0	-		4	0.034783	0.853	24	0.895	24	0.982	14	0.937	0.918	Y	0.45	SignalP-noTM
710	comp18183_c0_seq1_len=843	0	0	---NA---	Unknown	194	0			0	-		0	0	0.632	19	0.729	19	0.919	13	0.835	0.786	Y	0.45	SignalP-noTM
711	au10117	0	0	---NA---	Unknown	98	0			0	-		0	0	0.841	20	0.896	20	0.983	12	0.959	0.93	Y	0.45	SignalP-noTM
712	au6091	0	0	---NA---	Unknown	184	0			0	-		2	0.01087	0.447	24	0.637	24	0.972	15	0.906	0.782	Y	0.45	SignalP-noTM
713	comp27565_c1_seq3_len=424	0	0	---NA---	Unknown	93	0			0	-		1	0.010753	0.345	48	0.386	20	0.852	13	0.691	0.551	Y	0.45	SignalP-noTM
714	au5904	0	0	hypothetical protein PDIP_52360	Predicted protein	842	16	1.02162e-100	0.4913	3	F:molecular_function; P:biological_process; C:cellular_component		16	0.019002	0.78	19	0.856	19	0.973	12	0.945	0.904	Y	0.45	SignalP-noTM
715	au363	0	0	---NA---	Unknown	535	0			0	-		13	0.024299	0.626	23	0.706	23	0.919	14	0.796	0.754	Y	0.45	SignalP-noTM
716	au4049	0	0	---NA---	Unknown	328	0			0	-		0	0	0.486	18	0.607	18	0.833	16	0.76	0.689	Y	0.45	SignalP-noTM
717	au58	0	0	---NA---	Unknown	138	0			0	-		0	0	0.171	24	0.335	24	0.797	19	0.645	0.502	Y	0.45	SignalP-noTM
718	comp101360_c0_seq1_len=778	0	0	hypothetical protein protein	Predicted protein	214	2	2.09534e-35	0.545	0	-		4	0.018692	0.775	21	0.825	21	0.946	11	0.874	0.852	Y	0.45	SignalP-noTM
719	au2404	0	0	---NA---	Unknown	200	0			0	-		1	0.005	0.474	19	0.588	19	0.868	15	0.736	0.668	Y	0.45	SignalP-noTM
720	au8419	0	0	Pc22g15760	Predicted protein	1056	15	2.68809e-46	0.5207	3	F:molecular_function; P:biological_process; C:cellular_component		26	0.024621	0.856	27	0.799	27	0.86	23	0.752	0.774	Y	0.45	SignalP-noTM
721	comp71999_c0_seq1_len=293	0	0	---NA---	SSP	91	0			0	-		5	0.054945	0.249	25	0.429	25	0.9	1	0.751	0.603	Y	0.45	SignalP-noTM
722	au4683	0	0	---NA---	Unknown	96	0			0	-		3	0.03125	0.201	28	0.424	28	0.967	8	0.903	0.683	Y	0.45	SignalP-noTM
723	au1250	0	0	cholera enterotoxin subunit a2	Putative effector	201	20	8.41042e-12	0.4705	7	P:metabolic process; F:catalytic activity; C:extracellular region; P:pathogenesis; F:molecular_function; P:biological_process; C:cellular_component		3	0.014925	0.75	19	0.853	19	0.99	5	0.973	0.918	Y	0.45	SignalP-noTM
724	au7944	0	0	carboxypeptidase s1	Protease	847	12	3.32338e-64	0.4258	4	F:hydrolase activity; P:proteolysis; F:carboxypeptidase activity; F:serine-type carboxypeptidase activity		40	0.047226	0.628	24	0.684	20	0.892	17	0.817	0.756	Y	0.45	SignalP-noTM
725	au9301	0	0	hypothetical protein ARB_07984	Predicted protein	122	6	5.12341e-05	0.5533	7	F:metal ion binding; P:oxidation-reduction process; F:oxidoreductase activity, acting on paired donors, with incorporation or reduction of molecular oxygen; F:heme binding; F:electron carrier activity; F:iron ion binding; F:monooxygenase activity		1	0.008197	0.352	26	0.511	26	0.924	10	0.759	0.645	Y	0.45	SignalP-noTM
726	au9537	0	0	---NA---	Unknown	463	0			0	-		14	0.030238	0.638	27	0.714	27	0.897	16	0.791	0.756	Y	0.45	SignalP-noTM
727	au10022	0	0	---NA---	Unknown	152	0			0	-		0	0	0.53	18	0.639	18	0.855	3	0.747	0.697	Y	0.45	SignalP-noTM
728	au975	0	0	hypothetical protein EPUS_06134	Predicted protein	613	5	4.46364e-95	0.464	0	-		8	0.013051	0.64	28	0.506	28	0.573	1	0.415	0.457	Y	0.45	SignalP-noTM
729	comp24217_c0_seq1_len=1500	0	0	---NA---	SSP	140	0			0	-		9	0.064286	0.233	25	0.378	25	0.788	2	0.627	0.512	Y	0.45	SignalP-noTM
730	au158	0	0	hypothetical protein MGG_05887	Predicted protein	173	4	5.99538e-16	0.5575	3	F:molecular_function; P:biological_process; C:cellular_component		0	0	0.848	20	0.86	20	0.909	4	0.87	0.865	Y	0.45	SignalP-noTM
731	au516	0	0	---NA---	Unknown	180	0			0	-		0	0	0.891	18	0.929	18	0.981	2	0.967	0.95	Y	0.45	SignalP-noTM
732	au9102	0	0	hypothetical protein CGGC5_5804	Predicted protein	133	1	0.000351869	0.53	0	-		1	0.007519	0.185	21	0.39	21	0.88	14	0.825	0.625	Y	0.45	SignalP-noTM
733	au6076	0	0	---NA---	Unknown	91	0			0	-		0	0	0.817	20	0.878	20	0.973	12	0.95	0.917	Y	0.45	SignalP-noTM
734	comp46397_c0_seq1_len=1632	0	0	---NA---	SSP	174	0			0	-		10	0.057471	0.407	21	0.516	21	0.76	1	0.642	0.584	Y	0.45	SignalP-noTM
735	au9298	0	0	aspergillopepsin-2	Protease	296	20	5.82515e-09	0.4485	4	P:proteolysis; F:aspartic-type endopeptidase activity; F:hydrolase activity; C:cellular_component		1	0.003378	0.442	19	0.632	19	0.94	4	0.904	0.779	Y	0.45	SignalP-noTM
736	comp17733_c0_seq1_len=804	0	0	---NA---	SSP	97	0			0	-		5	0.051546	0.185	49	0.257	17	0.757	11	0.616	0.451	Y	0.45	SignalP-noTM
737	au1077	0	0	hypothetical protein TSTA_041360	Predicted protein	232	7	1.79692e-19	0.5343	0	-		2	0.008621	0.764	19	0.832	19	0.944	11	0.907	0.873	Y	0.45	SignalP-noTM
738	au922	0	0	---NA---	Unknown	321	0			0	-		8	0.024922	0.569	22	0.713	22	0.946	15	0.893	0.81	Y	0.45	SignalP-noTM
739	comp15264_c0_seq1_len=1686	0	0	hypothetical protein FG02957.1	Predicted protein	122	1	3.0055e-09	0.48	0	-		1	0.008197	0.732	25	0.82	25	0.978	11	0.92	0.874	Y	0.45	SignalP-noTM
740	au9093	0	0	---NA---	Unknown	114	0			0	-		0	0	0.854	20	0.89	20	0.96	3	0.928	0.911	Y	0.45	SignalP-noTM
741	au9974	0	0	hypothetical protein EPUS_09379	Predicted protein	115	1	1.50282e-08	0.74	0	-		0	0	0.222	18	0.419	18	0.884	15	0.792	0.621	Y	0.45	SignalP-noTM
742	comp112453_c0_seq1_len=439	0	0	---NA---	Unknown	130	0			0	-		5	0.038462	0.45	19	0.658	19	0.986	10	0.96	0.821	Y	0.45	SignalP-noTM
743	au7442	0	0	hypothetical protein FOXB_01085	Predicted protein	196	11	7.04658e-55	0.71	0	-		6	0.030612	0.824	20	0.84	20	0.927	11	0.851	0.846	Y	0.45	SignalP-noTM
744	au8469	0	0	---NA---	Unknown	207	0			0	-		7	0.033816	0.543	18	0.656	18	0.876	7	0.77	0.718	Y	0.45	SignalP-noTM
745	au3422	0	0	---NA---	Unknown	229	0			0	-		8	0.034934	0.824	23	0.77	23	0.825	4	0.721	0.744	Y	0.45	SignalP-noTM
746	comp16694_c0_seq1_len=1562	0	0	---NA---	Unknown	233	0			0	-		5	0.021459	0.511	30	0.561	30	0.715	27	0.587	0.575	Y	0.45	SignalP-noTM
747	au4569	0	0	fmrf-amide neuropeptide	Predicted protein	111	4	1.35068e-21	0.62	1	P:neuropeptide signaling pathway		0	0	0.673	20	0.778	20	0.938	4	0.898	0.843	Y	0.45	SignalP-noTM
748	au1485	0	0	hypothetical protein AKAW_10194	Predicted protein	556	20	1.96188e-70	0.5105	3	F:molecular_function; P:biological_process; C:cellular_component		2	0.003597	0.316	21	0.507	21	0.87	4	0.813	0.673	Y	0.45	SignalP-noTM
749	au6794	0	0	cfem domain protein	Predicted protein	300	20	1.27696e-55	0.5905	0	-		7	0.023333	0.428	27	0.567	21	0.907	11	0.836	0.712	Y	0.45	SignalP-noTM

## Sheet: Table S1b
Botrytis cinerea secretome
No.	Query ID	Homology (identity %) of best hit (E value ≤ 1E-03 + ≥ 10% of query length). Botrytis cinerea aligned to Ciborinia camelliae.	Homology (identity %) of best hit (E value ≤ 1E-03 + ≥ 10% of query length). Botrytis cinerea aligned to Sclerotinia sclerotiorum.	Seq. Description from Blast2GO	Designated category	Amino acid sequence length	#Hits	min. eValue	mean Similarity	#GOs	GOs	Enzyme Codes	Cysteine counts	Cysteine (%)	SignalP-4.1 Cmax	pos	Ymax	pos	Smax	pos	Smean	D	Passed?	Dmaxcut	Networks-used
1	BC1G_03298	69	70	scp-like extracellular protein	Predicted protein	194	20	2.54388e-127	0.663	3	C:extracellular region; F:molecular_function; P:biological_process		1	0.005155	0.614	18	0.755	18	0.963	4	0.928	0.848	Y	0.45	SignalP-noTM
2	BC1G_02036	70	68	endo- -beta-mannosidase	CAZyme / Glycoside hydrolase	350	20	0	0.6355	4	F:mannan endo-1,4-beta-mannosidase activity; F:cellulose binding; P:mannan catabolic process; C:extracellular region	EC:3.2.1.78	5	0.014286	0.328	19	0.502	19	0.849	9	0.765	0.644	Y	0.45	SignalP-noTM
3	BC1G_03097	77	34	carboxylesterase family protein	CAZyme / Carbohydrate esterase	505	20	0	0.693	1	F:hydrolase activity	-	5	0.009901	0.691	26	0.762	26	0.902	17	0.839	0.804	Y	0.45	SignalP-noTM
4	BC1G_09000	74	51	pectate lyase	CAZyme / Polysaccharide lyase	291	20	1.60841e-152	0.7525	1	F:lyase activity	-	0	0	0.799	20	0.834	20	0.933	11	0.871	0.854	Y	0.45	SignalP-noTM
5	BC1G_12171	53	73	ribosomal protein s17 protein	Ribosomal protein	362	20	6.65382e-176	0.8125	3	C:ribosome; F:structural constituent of ribosome; P:translation	-	6	0.016575	0.796	23	0.769	23	0.947	1	0.742	0.754	Y	0.45	SignalP-noTM
6	BC1G_09594	60	67	scp-like extracellular protein	Predicted protein	320	20	1.6216e-110	0.6055	3	F:molecular_function; P:biological_process; C:extracellular region		6	0.01875	0.22	18	0.392	18	0.844	1	0.659	0.536	Y	0.45	SignalP-noTM
7	BC1G_08226	0	0	fad binding domain protein	Oxidation/Reduction	349	20	0	0.5405	2	F:oxidoreductase activity; P:oxidation-reduction process	-	2	0.005731	0.752	20	0.632	20	0.783	2	0.505	0.563	Y	0.45	SignalP-noTM
8	BC1G_07950	74	68	predicted protein	Predicted protein	334	7	0	0.7714	0	-		29	0.086826	0.778	23	0.85	23	0.97	14	0.93	0.893	Y	0.45	SignalP-noTM
9	BC1G_05184	29	24	cytochrome p450 monooxygenase protein	Oxidation/Reduction	518	20	0	0.6	2	F:oxidoreductase activity; F:binding	-	4	0.007722	0.507	16	0.68	16	0.946	2	0.897	0.798	Y	0.45	SignalP-noTM
10	BC1G_04708	79	78	subtilisin-like protease pr1a	Protease	364	20	0	0.671	4	P:negative regulation of catalytic activity; P:proteolysis; F:identical protein binding; F:serine-type endopeptidase activity	EC:3.4.21.0	1	0.002747	0.52	21	0.643	21	0.895	4	0.797	0.726	Y	0.45	SignalP-noTM
11	BC1G_08858	73	77	ephrin type-a receptor 8-like protein	Protein kinase	230	17	5.81322e-45	0.7141	0	-		0	0	0.574	19	0.69	19	0.902	12	0.835	0.769	Y	0.45	SignalP-noTM
12	BC1G_11698	83	69	ribonuclease t2	Nucleic acid modification	361	20	0	0.6995	2	F:RNA binding; F:ribonuclease T2 activity	EC:3.1.27.1	10	0.027701	0.563	22	0.688	22	0.921	15	0.846	0.773	Y	0.45	SignalP-noTM
13	BC1G_14129	0	30	hypothetical protein BcDW1_977	Predicted protein	160	3	3.20253e-91	1	0	-		2	0.0125	0.299	23	0.477	23	0.898	16	0.76	0.63	Y	0.45	SignalP-noTM
14	BC1G_02486	46	46	tannase subunit	Secondary metabolism	536	20	0	0.715	5	F:molecular_function; F:tannase activity; F:hydrolase activity; P:biological_process; C:cellular_component		10	0.018657	0.552	21	0.632	21	0.871	15	0.734	0.687	Y	0.45	SignalP-noTM
15	BC1G_12139	36	43	lipase 2	Lipase	548	20	0	0.716	1	F:hydrolase activity	-	4	0.007299	0.461	26	0.642	26	0.973	14	0.895	0.779	Y	0.45	SignalP-noTM
16	BC1G_07341	65	48	surface protein sp1 protein	Membrane protein	321	20	6.06266e-61	0.8315	2	F:catalytic activity; P:carbohydrate metabolic process	-	9	0.028037	0.376	18	0.561	18	0.89	14	0.828	0.705	Y	0.45	SignalP-noTM
17	BC1G_05726	43	62	predicted protein	SSP	155	7	4.18314e-94	0.7057	0	-		10	0.064516	0.743	21	0.841	21	0.982	13	0.958	0.904	Y	0.45	SignalP-noTM
18	BC1G_03038	41	71	carbohydrate-binding module family 1 protein	CAZyme / Carbohydrate binding module	257	19	4.29979e-71	0.7537	4	F:hydrolase activity, hydrolyzing O-glycosyl compounds; P:carbohydrate metabolic process; F:cellulose binding; C:extracellular region	EC:3.2.1.0	6	0.023346	0.737	20	0.682	20	0.726	1	0.617	0.647	Y	0.45	SignalP-noTM
19	BC1G_11302	79	76	stress response protein rds1p protein	Oxidation/Reduction	326	20	0	0.6585	6	F:molecular_function; P:biological_process; C:cellular_component; P:oxidation-reduction process; F:oxidoreductase activity; F:transition metal ion binding		1	0.003067	0.309	20	0.489	20	0.893	16	0.774	0.643	Y	0.45	SignalP-noTM
20	BC1G_08354	79	72	protease s8 tripeptidyl peptidase	Protease	620	20	0	0.7375	6	F:serine-type endopeptidase activity; F:tripeptide aminopeptidase activity; C:fungal-type cell wall; C:cell septum; C:extracellular region; P:proteolysis	EC:3.4.21.0; EC:3.4.11.4	9	0.014516	0.532	19	0.665	19	0.879	1	0.822	0.75	Y	0.45	SignalP-noTM
21	BC1G_10379	64	69	cnd3 protein	Predicted protein	386	20	0	0.671	0	-		12	0.031088	0.446	18	0.622	18	0.91	2	0.854	0.747	Y	0.45	SignalP-noTM
22	BC1G_06114	70	72	gas1-like protein	Cell cycle protein	351	20	0	0.812	0	-		8	0.022792	0.503	18	0.616	18	0.844	15	0.763	0.696	Y	0.45	SignalP-noTM
23	BC1G_00417	70	70	extracellular triacylglycerol	Lipase	465	20	0	0.6035	2	P:lipid metabolic process; F:triglyceride lipase activity	EC:3.1.1.3	8	0.017204	0.24	24	0.406	24	0.808	12	0.689	0.559	Y	0.45	SignalP-noTM
24	BC1G_10247	81	80	glycoside hydrolase family 32 protein	CAZyme / Glycoside hydrolase	511	20	0	0.754	2	P:carbohydrate metabolic process; F:hydrolase activity, hydrolyzing O-glycosyl compounds	EC:3.2.1.0	2	0.003914	0.596	19	0.725	19	0.93	10	0.875	0.806	Y	0.45	SignalP-noTM
25	BC1G_09122	72	73	abc-type fe3+ transport periplasmic component	Transport	342	20	0	0.6295	3	F:molecular_function; P:biological_process; C:cellular_component		0	0	0.583	25	0.549	25	0.709	11	0.525	0.536	Y	0.45	SignalP-noTM
26	BC1G_14299	40	65	extracellular cellulase allergen asp f7-	CAZyme / Glycoside hydrolase	348	20	3.82655e-65	0.7	0	-		7	0.020115	0.473	19	0.572	19	0.812	2	0.678	0.629	Y	0.45	SignalP-noTM
27	BC1G_10466	58	60	exo-beta glucanase protein	CAZyme / Carbohydrate binding module	448	20	8.12786e-149	0.7325	3	F:molecular_function; C:cellular_component; F:hydrolase activity		10	0.022321	0.697	20	0.796	20	0.959	10	0.903	0.854	Y	0.45	SignalP-noTM
28	BC1G_04092	62	69	tyrosinase protein	Oxidation/Reduction	532	20	0	0.564	3	F:metal ion binding; F:oxidoreductase activity; P:oxidation-reduction process	-	1	0.00188	0.734	22	0.8	22	0.919	16	0.873	0.84	Y	0.45	SignalP-noTM
29	BC1G_04133	0	0	upf0480 protein	Predicted protein	224	20	4.13504e-140	0.6435	0	-		0	0	0.778	21	0.839	21	0.944	14	0.905	0.875	Y	0.45	SignalP-noTM
30	BC1G_12138	77	36	alpha-n-arabinofuranosidase a	CAZyme / Glycoside hydrolase	581	20	0	0.682	2	P:single-organism carbohydrate metabolic process; F:hydrolase activity	-	2	0.003442	0.343	24	0.565	24	0.979	19	0.929	0.762	Y	0.45	SignalP-noTM
31	BC1G_11910	36	81	carbohydrate esterase family 8 protein	CAZyme / Carbohydrate esterase	313	20	0	0.7105	5	P:cell wall modification; C:cell wall; F:pectinesterase activity; F:aspartyl esterase activity; P:pectin catabolic process	EC:3.1.1.11	5	0.015974	0.844	24	0.727	24	0.778	5	0.637	0.691	Y	0.5	SignalP-TM
32	BC1G_06314	0	85	hypothetical protein BC1G_06314	Predicted protein	180	20	1.88656e-130	0.5965	3	F:molecular_function; P:biological_process; C:extracellular region		2	0.011111	0.734	21	0.753	21	0.884	20	0.778	0.766	Y	0.45	SignalP-noTM
33	BC1G_12229	61	68	polygalacturonase partial	CAZyme / Glycoside hydrolase	1156	20	1.0587e-112	0.7155	1	F:hydrolase activity	-	7	0.006055	0.786	25	0.811	25	0.92	21	0.838	0.826	Y	0.45	SignalP-noTM
34	BC1G_15663	81	84	oligopeptidase family protein	Peptidase	694	20	0	0.701	2	F:serine-type peptidase activity; P:proteolysis	-	2	0.002882	0.473	23	0.637	23	0.949	11	0.858	0.756	Y	0.45	SignalP-noTM
35	BC1G_00448	76	81	extracellular serine-rich	Predicted protein	722	20	0	0.7185	2	F:molecular_function; P:biological_process		8	0.01108	0.349	24	0.511	24	0.873	13	0.75	0.64	Y	0.45	SignalP-noTM
36	BC1G_01486	0	0	polysaccharide export protein	Transport	269	20	0	0.793	1	F:transferase activity	-	4	0.01487	0.161	24	0.274	11	0.808	1	0.616	0.458	Y	0.45	SignalP-noTM
37	BC1G_00598	52	59	predicted protein	Predicted protein	174	5	1.27071e-125	0.83	0	-		3	0.017241	0.718	25	0.799	25	0.955	5	0.888	0.847	Y	0.45	SignalP-noTM
38	BC1G_06046	54	75	extracellular serine-rich protein	Predicted protein	240	20	1.87928e-93	0.6285	2	F:electron carrier activity; F:copper ion binding		3	0.0125	0.391	18	0.561	18	0.885	14	0.817	0.699	Y	0.45	SignalP-noTM
39	BC1G_02314	80	80	histidine phosphatase	Phosphatase	506	20	0	0.7655	1	F:acid phosphatase activity	EC:3.1.3.2	6	0.011858	0.457	19	0.595	19	0.866	13	0.779	0.695	Y	0.45	SignalP-noTM
40	BC1G_03277	32	44	predicted protein	SSP	178	4	5.82225e-108	0.8975	0	-		9	0.050562	0.519	19	0.655	19	0.882	10	0.816	0.742	Y	0.45	SignalP-noTM
41	BC1G_06509	54	82	chitin deacetylase	CAZyme / Carbohydrate esterase	484	20	0	0.679	3	F:hydrolase activity, acting on carbon-nitrogen (but not peptide) bonds; P:carbohydrate metabolic process; F:chitin binding	-	28	0.057851	0.393	19	0.524	19	0.761	15	0.701	0.62	Y	0.45	SignalP-noTM
42	BC1G_01872	50	53	allergen asp f 4	Predicted protein	348	20	0	0.605	3	F:molecular_function; F:IgE binding; P:biological_process		4	0.011494	0.547	21	0.521	21	0.661	16	0.482	0.5	Y	0.45	SignalP-noTM
43	BC1G_08314	58	77	cutinase	CAZyme / Carbohydrate esterase	234	20	7.22833e-153	0.701	3	C:extracellular region; P:metabolic process; F:cutinase activity	EC:3.1.1.74	5	0.021368	0.573	24	0.699	24	0.97	12	0.855	0.783	Y	0.45	SignalP-noTM
44	BC1G_00576	42	76	glycosyl hydrolase family 10 protein	CAZyme / Glycoside hydrolase	353	20	0	0.8105	4	F:cellulose binding; C:extracellular region; F:endo-1,4-beta-xylanase activity; P:xylan catabolic process	EC:3.2.1.8	3	0.008499	0.775	23	0.817	23	0.926	11	0.862	0.841	Y	0.45	SignalP-noTM
45	BC1G_11950	38	30	extracellular serine-rich protein	Predicted protein	230	20	5.67599e-106	0.6515	5	F:electron carrier activity; F:copper ion binding; F:molecular_function; P:biological_process; C:cellular_component		3	0.013043	0.566	19	0.704	19	0.921	5	0.887	0.803	Y	0.45	SignalP-noTM
46	BC1G_04233	86	87	aldose 1-epimerase	Primary metabolism	409	20	0	0.806	3	F:carbohydrate binding; P:hexose metabolic process; F:isomerase activity	-	4	0.00978	0.625	21	0.738	21	0.928	13	0.873	0.811	Y	0.45	SignalP-noTM
47	BC1G_11977	77	82	mannosylphosphate transferase	Membrane protein	319	20	0	0.767	3	P:biological_process; C:cellular_component; F:transferase activity		1	0.003135	0.534	24	0.597	24	0.781	21	0.67	0.636	Y	0.45	SignalP-noTM
48	BC1G_15201	53	58	cfem domain-containing protein	Membrane protein	215	20	9.92682e-40	0.678	0	-		8	0.037209	0.712	18	0.814	18	0.972	12	0.934	0.879	Y	0.45	SignalP-noTM
49	BC1G_02986	71	70	phosphatidylglycerol phosphatidylinositol transfer protein	Transport	168	20	2.93577e-118	0.7275	4	P:lipid transport; C:fungal-type vacuole; C:fungal-type vacuole lumen; P:transport		4	0.02381	0.758	20	0.832	20	0.958	13	0.914	0.877	Y	0.45	SignalP-noTM
50	BC1G_02731	54	86	glycoside hydrolase family 55 protein	CAZyme / Glycoside hydrolase	756	20	0	0.7395	1	F:hydrolase activity	-	10	0.013228	0.678	20	0.805	20	0.975	4	0.954	0.885	Y	0.45	SignalP-noTM
51	BC1G_03854	0	44	clock-controlled protein 6	Predicted protein	171	20	2.60262e-39	0.784	0	-		5	0.02924	0.469	19	0.589	19	0.845	13	0.751	0.654	Y	0.5	SignalP-TM
52	BC1G_02492	60	69	uncharacterized serine-rich protein	Predicted protein	409	20	2.47643e-154	0.7435	2	F:catalytic activity; P:carbohydrate metabolic process	-	3	0.007335	0.766	24	0.681	24	0.728	10	0.607	0.641	Y	0.45	SignalP-noTM
53	BC1G_14469	60	71	glycoside hydrolase	CAZyme / Glycoside hydrolase	412	20	0	0.756	3	C:viral capsid; F:molecular_function; P:biological_process		10	0.024272	0.456	19	0.546	19	0.714	2	0.646	0.6	Y	0.45	SignalP-noTM
54	BC1G_01444	56	79	predicted protein	SSP	90	14	4.58349e-33	0.7243	3	F:molecular_function; P:biological_process; C:cellular_component		10	0.111111	0.603	21	0.755	21	0.983	12	0.947	0.859	Y	0.45	SignalP-noTM
55	BC1G_07622	39	40	beta-glucosidase m	CAZyme / Glycoside hydrolase	786	20	0	0.744	3	P:carbohydrate metabolic process; F:beta-galactosidase activity; F:beta-glucosidase activity	EC:3.2.1.23; EC:3.2.1.21	8	0.010178	0.56	28	0.534	28	0.731	1	0.531	0.533	Y	0.45	SignalP-noTM
56	BC1G_01874	72	74	protein tos1 precursor	Predicted protein	496	20	0	0.6315	0	-		9	0.018145	0.338	22	0.485	22	0.869	15	0.704	0.603	Y	0.45	SignalP-noTM
57	BC1G_05748	68	80	cytosolic cu zn superoxide dismutase	Oxidation/Reduction	254	20	8.51809e-170	0.725	3	F:metal ion binding; P:superoxide metabolic process; P:oxidation-reduction process	-	4	0.015748	0.838	21	0.868	21	0.94	13	0.902	0.887	Y	0.45	SignalP-noTM
58	BC1G_01181	0	64	hypothetical protein BC1G_01181	Predicted protein	193	3	1.82373e-37	0.8367	0	-		0	0	0.352	23	0.551	23	0.923	15	0.863	0.719	Y	0.45	SignalP-noTM
59	BC1G_12249	45	43	carboxylesterase	CAZyme / Carbohydrate esterase	518	20	0	0.712	4	P:lipid metabolic process; P:intracellular signal transduction; F:carboxylesterase activity; F:phosphatidylinositol phospholipase C activity	EC:3.1.1.1; EC:3.1.4.11	3	0.005792	0.412	26	0.528	26	0.861	13	0.691	0.616	Y	0.45	SignalP-noTM
60	BC1G_00493	59	69	predicted protein	Predicted protein	197	2	1.41249e-62	0.865	0	-		1	0.005076	0.52	19	0.68	19	0.938	11	0.898	0.798	Y	0.45	SignalP-noTM
61	BC1G_07854	76	81	chitinase 3	CAZyme / Glycoside hydrolase	298	20	0	0.625	2	P:carbohydrate metabolic process; F:hydrolase activity, hydrolyzing O-glycosyl compounds	EC:3.2.1.0	0	0	0.751	18	0.804	18	0.932	11	0.87	0.84	Y	0.45	SignalP-noTM
62	BC1G_00624	86	87	gpi anchored protein	Predicted protein	232	20	3.4695e-130	0.8345	0	-		4	0.017241	0.395	21	0.605	21	0.961	13	0.923	0.777	Y	0.45	SignalP-noTM
63	BC1G_04368	0	64	---NA---	Unknown	238	0			0	-		0	0	0.379	21	0.597	21	0.983	12	0.941	0.783	Y	0.45	SignalP-noTM
64	BC1G_10776	0	64	predicted protein	Predicted protein	239	2	8.70922e-34	0.985	0	-		8	0.033473	0.433	19	0.508	19	0.723	7	0.61	0.563	Y	0.45	SignalP-noTM
65	BC1G_05199	45	82	carbohydrate esterase family 5 protein	CAZyme / Carbohydrate esterase	206	20	4.35575e-108	0.7775	4	C:extracellular region; P:metabolic process; F:carboxylesterase activity; F:cutinase activity	EC:3.1.1.1; EC:3.1.1.74	4	0.019417	0.774	19	0.852	19	0.971	15	0.945	0.902	Y	0.45	SignalP-noTM
66	BC1G_14591	86	87	carboxypeptidase s1	Protease	462	20	0	0.776	2	F:serine-type carboxypeptidase activity; P:proteolysis	EC:3.4.16.0	9	0.019481	0.814	19	0.859	19	0.947	3	0.905	0.884	Y	0.45	SignalP-noTM
67	BC1G_00497	62	74	gpi anchored serine-threonine rich protein	Predicted protein	301	20	2.50158e-118	0.6165	0	-		4	0.013289	0.642	20	0.674	20	0.85	19	0.724	0.701	Y	0.45	SignalP-noTM
68	BC1G_02738	76	76	glycoside hydrolase family 71 protein	CAZyme / Glycoside hydrolase	617	20	0	0.762	3	C:extracellular region; P:cellular carbohydrate catabolic process; F:glucan endo-1,3-alpha-glucosidase activity	EC:3.2.1.59	14	0.02269	0.387	24	0.595	24	0.969	8	0.914	0.768	Y	0.45	SignalP-noTM
69	BC1G_08329	0	78	---NA---	Unknown	117	0			0	-		1	0.008547	0.56	20	0.708	20	0.96	11	0.896	0.81	Y	0.45	SignalP-noTM
70	BC1G_11423	78	65	predicted protein	SSP	125	5	3.09435e-76	0.782	0	-		8	0.064	0.645	22	0.724	22	0.874	4	0.811	0.771	Y	0.45	SignalP-noTM
71	BC1G_06211	65	64	predicted protein	Predicted protein	136	4	7.68533e-92	0.93	0	-		4	0.029412	0.344	18	0.546	18	0.906	4	0.859	0.715	Y	0.45	SignalP-noTM
72	BC1G_01064	73	75	protein	Predicted protein	869	20	0	0.5705	3	F:molecular_function; P:biological_process; C:cellular_component		12	0.013809	0.804	20	0.815	20	0.872	18	0.82	0.818	Y	0.45	SignalP-noTM
73	BC1G_14349	53	74	multicopper oxidase	Oxidation/Reduction	710	20	0	0.768	3	F:oxidoreductase activity; P:oxidation-reduction process; F:copper ion binding	-	11	0.015493	0.828	19	0.875	19	0.956	4	0.921	0.9	Y	0.45	SignalP-noTM
74	BC1G_01033	81	78	glycoside hydrolase family 55 protein	CAZyme / Glycoside hydrolase	812	20	0	0.759	1	F:hydrolase activity	-	10	0.012315	0.295	22	0.499	22	0.918	12	0.849	0.688	Y	0.45	SignalP-noTM
75	BC1G_15887	59	0	repetitive proline-rich cell wall protein	Predicted protein	492	20	2.72101e-156	0.6335	0	-		10	0.020325	0.737	17	0.795	17	0.893	9	0.846	0.822	Y	0.45	SignalP-noTM
76	BC1G_15643	78	73	nuclease s1	Nucleic acid modification	278	20	0	0.7335	3	F:endonuclease activity; P:DNA catabolic process; F:nucleic acid binding	-	5	0.017986	0.656	21	0.681	21	0.775	16	0.705	0.694	Y	0.45	SignalP-noTM
77	BC1G_01901	69	72	predicted protein	Predicted protein	227	2	1.15808e-31	0.905	0	-		0	0	0.482	20	0.637	20	0.916	12	0.837	0.745	Y	0.45	SignalP-noTM
78	BC1G_04882	83	77	wsc domain-containing protein	Predicted protein	1224	20	0	0.596	5	P:defense response; F:helicase activity; F:DNA binding; F:ATP binding; F:zinc ion binding	-	38	0.031046	0.561	24	0.722	24	0.966	15	0.93	0.834	Y	0.45	SignalP-noTM
79	BC1G_09079	81	83	gpi-anchored cell wall beta- -endoglucanase	CAZyme / Glycoside hydrolase	453	20	0	0.7735	5	F:hydrolase activity, hydrolyzing O-glycosyl compounds; P:carbohydrate metabolic process; C:membrane; F:transferase activity, transferring glycosyl groups; C:cell periphery	EC:3.2.1.0	2	0.004415	0.38	19	0.544	19	0.841	7	0.772	0.667	Y	0.45	SignalP-noTM
80	BC1G_15401	0	0	hypothetical protein BC1G_15401	Predicted protein	406	20	0	0.7375	3	F:molecular_function; P:biological_process; C:cellular_component		9	0.022167	0.213	30	0.43	30	0.957	9	0.878	0.672	Y	0.45	SignalP-noTM
81	BC1G_04660	65	80	predicted protein	SSP	154	2	1.27422e-97	0.935	0	-		8	0.051948	0.618	23	0.744	23	0.936	14	0.894	0.825	Y	0.45	SignalP-noTM
82	BC1G_10397	80	82	plc-like phosphodiesterase protein	Phosphatase	414	20	0	0.7775	2	P:lipid metabolic process; F:phosphoric diester hydrolase activity	EC:3.1.4.0	6	0.014493	0.825	21	0.831	21	0.905	16	0.835	0.833	Y	0.45	SignalP-noTM
83	BC1G_04948	79	87	glycoside hydrolase family 16 protein	CAZyme / Glycoside hydrolase	444	20	0	0.827	5	F:hydrolase activity, hydrolyzing O-glycosyl compounds; P:carbohydrate metabolic process; P:cell wall organization; F:chitin binding; C:cell wall	EC:3.2.1.0	10	0.022523	0.21	20	0.436	20	0.959	14	0.909	0.692	Y	0.45	SignalP-noTM
84	BC1G_12292	36	60	hypothetical protein BofuT4P3000025001	Predicted protein	536	3	2.75965e-47	0.9233	0	-		6	0.011194	0.476	18	0.624	18	0.869	1	0.803	0.721	Y	0.45	SignalP-noTM
85	BC1G_12374	0	69	gE-binding protein	Predicted protein	187	20	6.32064e-120	0.589	3	F:molecular_function; P:biological_process; C:cellular_component		4	0.02139	0.407	18	0.571	18	0.867	3	0.796	0.693	Y	0.45	SignalP-noTM
86	BC1G_13010	0	0	fibronectin type iii domain-containing protein	Predicted protein	1041	20	0	0.584	0	-		3	0.002882	0.281	22	0.511	22	0.967	16	0.931	0.738	Y	0.45	SignalP-noTM
87	BC1G_15542	0	85	protein	Predicted protein	193	20	2.32274e-112	0.6195	3	F:molecular_function; P:biological_process; C:cellular_component		4	0.020725	0.598	19	0.721	19	0.907	4	0.863	0.797	Y	0.45	SignalP-noTM
88	BC1G_12379	81	88	acetyl xylan esterase	CAZyme / Carbohydrate esterase	297	20	1.07552e-163	0.7745	4	F:hydrolase activity, hydrolyzing O-glycosyl compounds; F:cellulose binding; C:extracellular region; P:polysaccharide catabolic process	EC:3.2.1.0	14	0.047138	0.656	21	0.741	21	0.934	15	0.837	0.793	Y	0.45	SignalP-noTM
89	BC1G_10630	82	82	gpi-anchored cell wall organization protein ecm33	Predicted protein	403	20	0	0.7055	1	C:membrane		4	0.009926	0.443	19	0.626	19	0.936	5	0.893	0.77	Y	0.45	SignalP-noTM
90	BC1G_02034	76	81	predicted protein	Predicted protein	210	3	2.4971e-155	0.82	0	-		4	0.019048	0.376	20	0.552	20	0.887	15	0.811	0.692	Y	0.45	SignalP-noTM
91	BC1G_04913	25	25	glycosyl transferase	CAZyme / Glycosyl transferase	321	20	0	0.528	2	F:cellulase activity; P:polysaccharide catabolic process	EC:3.2.1.4	3	0.009346	0.797	27	0.74	27	0.944	1	0.721	0.73	Y	0.45	SignalP-noTM
92	BC1G_11407	57	74	glycoside hydrolase family 18 protein	CAZyme / Glycoside hydrolase	429	20	0	0.7965	3	P:carbohydrate metabolic process; F:chitinase activity; P:chitin catabolic process	EC:3.2.1.14	1	0.002331	0.365	23	0.578	23	0.965	14	0.915	0.76	Y	0.45	SignalP-noTM
93	BC1G_06328	74	33	glycoside hydrolase family 78 protein	CAZyme / Glycoside hydrolase	645	20	0	0.6805	2	P:metabolic process; F:catalytic activity	-	4	0.006202	0.468	21	0.613	21	0.894	11	0.795	0.711	Y	0.45	SignalP-noTM
94	BC1G_11941	52	58	hypothetical protein BC1G_11941	Predicted protein	218	20	1.22482e-158	0.6675	0	-		5	0.022936	0.408	18	0.581	18	0.872	2	0.819	0.709	Y	0.45	SignalP-noTM
95	BC1G_07073	41	69	malate dehydrogenase protein	Primary metabolism	221	20	1.92148e-142	0.587	0	-		4	0.0181	0.701	18	0.817	18	0.977	14	0.955	0.892	Y	0.45	SignalP-noTM
96	BC1G_03205	66	76	ppe family protein	Predicted protein	223	8	8.19172e-97	0.7725	0	-		0	0	0.626	19	0.742	19	0.918	2	0.878	0.815	Y	0.45	SignalP-noTM
97	BC1G_11154	0	73	gpi anchored protein	Predicted protein	468	20	0	0.61	3	F:molecular_function; P:biological_process; C:cellular_component		26	0.055556	0.754	28	0.723	28	0.885	14	0.715	0.719	Y	0.45	SignalP-noTM
98	BC1G_09892	75	82	gpi anchored cell wall protein	Predicted protein	357	20	0	0.616	3	F:molecular_function; P:biological_process; C:cellular_component		10	0.028011	0.465	17	0.562	17	0.775	7	0.675	0.623	Y	0.45	SignalP-noTM
99	BC1G_06176	26	71	cytochrome p450	Oxidation/Reduction	477	20	0	0.6185	6	F:heme binding; F:oxidoreductase activity, acting on paired donors, with incorporation or reduction of molecular oxygen; F:monooxygenase activity; F:iron ion binding; F:electron carrier activity; P:oxidation-reduction process	-	7	0.014675	0.496	27	0.48	27	0.854	11	0.603	0.529	Y	0.5	SignalP-TM
100	BC1G_08931	85	84	cas1 appressorium specific protein	Appressorial protein	246	20	1.05759e-142	0.745	0	-		2	0.00813	0.413	17	0.525	17	0.872	15	0.675	0.606	Y	0.45	SignalP-noTM
101	BC1G_14535	85	84	predicted protein	Predicted protein	124	2	1.23784e-64	0.94	0	-		2	0.016129	0.276	27	0.453	27	0.92	11	0.758	0.618	Y	0.45	SignalP-noTM
102	BC1G_10095	82	85	stress response protein rds1	Oxidation/Reduction	521	20	0	0.7725	2	F:structural constituent of cell wall; C:cell wall	-	4	0.007678	0.308	18	0.441	18	0.698	11	0.63	0.543	Y	0.45	SignalP-noTM
103	BC1G_10935	75	76	beta-1,6-glucan biosynthesis protein	Fungal cell wall biosynthesis	262	20	8.54327e-130	0.607	2	P:(1->6)-beta-D-glucan biosynthetic process; P:cell wall biogenesis	-	1	0.003817	0.844	19	0.834	19	0.874	9	0.829	0.831	Y	0.45	SignalP-noTM
104	BC1G_09146	23	27	glycosyl hydrolase	CAZyme / Glycoside hydrolase	810	20	0	0.7705	2	P:xylan catabolic process; F:hydrolase activity, acting on carbon-nitrogen (but not peptide) bonds	-	13	0.016049	0.29	22	0.393	22	0.737	3	0.528	0.465	Y	0.45	SignalP-noTM
105	BC1G_09848	87	87	fmn-binding split barrel-related protein	Oxidation/Reduction	270	20	2.28835e-152	0.709	3	F:oxidoreductase activity; P:oxidation-reduction process; F:FMN binding	-	2	0.007407	0.761	23	0.811	23	0.905	14	0.863	0.839	Y	0.45	SignalP-noTM
106	BC1G_03270	76	0	gpi-anchored protein	Predicted protein	279	20	1.754e-127	0.6035	0	-		15	0.053763	0.544	19	0.65	19	0.871	16	0.772	0.716	Y	0.45	SignalP-noTM
107	BC1G_10816	0	0	conserved glycine-rich protein	Predicted protein	308	20	1.00233e-116	0.6555	0	-		5	0.016234	0.757	21	0.788	21	0.862	16	0.821	0.806	Y	0.45	SignalP-noTM
108	BC1G_10876	37	88	twin-arginine translocation pathway signal	Transport	315	20	0	0.759	3	F:oxidoreductase activity; P:oxidation-reduction process; F:transition metal ion binding	-	4	0.012698	0.258	23	0.428	23	0.851	5	0.709	0.58	Y	0.45	SignalP-noTM
109	BC1G_13139	72	78	endoglucanase ii	CAZyme / Glycoside hydrolase	322	20	1.95996e-146	0.76	4	F:hydrolase activity, hydrolyzing O-glycosyl compounds; P:carbohydrate metabolic process; C:extracellular region; F:cellulose binding	EC:3.2.1.0	5	0.015528	0.522	18	0.58	18	0.78	16	0.62	0.601	Y	0.45	SignalP-noTM
110	BC1G_05983	0	0	hypothetical protein BC1G_05983	Predicted protein	649	20	0	0.724	2	F:protein kinase activity; P:protein phosphorylation	-	8	0.012327	0.231	23	0.352	23	0.711	4	0.537	0.452	Y	0.45	SignalP-noTM
111	BC1G_06035	85	80	glycoside hydrolase family 7 protein	CAZyme / Glycoside hydrolase	516	20	0	0.787	4	F:cellulase activity; F:cellulose binding; C:extracellular region; P:polysaccharide catabolic process	EC:3.2.1.4	22	0.042636	0.511	18	0.642	18	0.877	13	0.812	0.734	Y	0.45	SignalP-noTM
112	BC1G_00837	0	70	sad1 unc domain protein	Predicted protein	179	20	1.4482e-110	0.5655	0	-		5	0.027933	0.597	28	0.701	28	0.93	8	0.831	0.771	Y	0.45	SignalP-noTM
113	BC1G_08063	79	76	ribosomal protein s17 protein	Ribosomal protein	370	20	3.14995e-157	0.813	3	C:ribosome; F:structural constituent of ribosome; P:translation	-	4	0.010811	0.48	19	0.557	19	0.797	15	0.653	0.609	Y	0.45	SignalP-noTM
114	BC1G_12838	69	64	glycosyltransferase family 25 protein	CAZyme / Glycosyl transferase	376	20	0	0.6215	1	F:transferase activity	-	5	0.013298	0.208	30	0.417	30	0.899	9	0.837	0.644	Y	0.45	SignalP-noTM
115	BC1G_08308	75	72	uncharacterized serine-rich protein	Predicted protein	389	20	0	0.6115	2	P:carbohydrate metabolic process; F:catalytic activity	-	13	0.033419	0.217	19	0.417	19	0.908	1	0.778	0.612	Y	0.45	SignalP-noTM
116	BC1G_00409	69	73	glycoside hydrolase family 16 protein	CAZyme / Glycoside hydrolase	391	20	0	0.6755	2	F:hydrolase activity, hydrolyzing O-glycosyl compounds; P:carbohydrate metabolic process	EC:3.2.1.0	6	0.015345	0.627	21	0.735	21	0.922	14	0.865	0.805	Y	0.45	SignalP-noTM
117	BC1G_08990	80	36	glycoside hydrolase family 5 protein	CAZyme / Glycoside hydrolase	411	20	0	0.8	4	F:cellulase activity; F:cellulose binding; P:cellulose catabolic process; C:extracellular region	EC:3.2.1.4	12	0.029197	0.234	20	0.381	20	0.803	15	0.646	0.524	Y	0.45	SignalP-noTM
118	BC1G_14944	43	77	class iii chitinase	CAZyme / Glycoside hydrolase	421	20	0	0.653	4	F:hydrolase activity, hydrolyzing O-glycosyl compounds; P:carbohydrate metabolic process; F:cellulose binding; C:extracellular region	EC:3.2.1.0	8	0.019002	0.309	23	0.471	23	0.834	19	0.716	0.603	Y	0.45	SignalP-noTM
119	BC1G_06780	68	74	extracellular conserved serine-rich protein	Predicted protein	211	20	6.44409e-80	0.663	6	F:molecular_function; P:biological_process; C:cellular_component; C:membrane; C:anchored to membrane; C:plasma membrane		0	0	0.757	18	0.77	18	0.873	10	0.799	0.786	Y	0.45	SignalP-noTM
120	BC1G_12271	54	82	gamma-glutamyltranspeptidase protein	Secondary metabolism	440	20	0	0.776	4	F:gamma-glutamyltransferase activity; P:glutathione metabolic process; F:hydrolase activity; C:intracellular part	EC:2.3.2.2	4	0.009091	0.68	24	0.801	24	0.976	17	0.943	0.878	Y	0.45	SignalP-noTM
121	BC1G_13975	83	83	peptidoglycan-binding lysin subgroup protein	Predicted protein	227	20	1.28123e-153	0.661	1	P:cell wall macromolecule catabolic process	-	8	0.035242	0.757	20	0.776	20	0.89	13	0.803	0.79	Y	0.45	SignalP-noTM
122	BC1G_06037	66	77	predicted protein	Predicted protein	229	5	2.14854e-168	0.862	0	-		2	0.008734	0.167	22	0.355	19	0.858	15	0.756	0.571	Y	0.45	SignalP-noTM
123	BC1G_02790	84	39	acid proteinase protein	Protease	249	20	3.39725e-162	0.635	2	F:aspartic-type endopeptidase activity; P:proteolysis	EC:3.4.23.0	2	0.008032	0.275	18	0.392	18	0.716	1	0.511	0.456	Y	0.45	SignalP-noTM
124	BC1G_05509	85	0	predicted protein	Predicted protein	520	3	0	0.9567	0	-		13	0.025	0.55	23	0.554	23	0.745	19	0.559	0.557	Y	0.45	SignalP-noTM
125	BC1G_13123	74	78	gdsl-like lipase acylhydrolase	Lipase	272	20	0	0.6975	1	F:hydrolase activity	-	0	0	0.5	24	0.63	24	0.936	3	0.799	0.721	Y	0.45	SignalP-noTM
126	BC1G_09013	66	63	lipase 4	Lipase	570	20	0	0.7025	1	F:hydrolase activity	-	4	0.007018	0.512	18	0.65	18	0.894	17	0.807	0.735	Y	0.45	SignalP-noTM
127	BC1G_03086	85	88	tannase subunit	Secondary metabolism	582	20	0	0.8055	1	F:hydrolase activity	-	11	0.0189	0.329	21	0.437	21	0.699	20	0.588	0.518	Y	0.45	SignalP-noTM
128	BC1G_11898	86	83	glycoside hydrolase family 17 protein	CAZyme / Glycoside hydrolase	294	20	0	0.695	2	P:carbohydrate metabolic process; F:hydrolase activity, hydrolyzing O-glycosyl compounds	EC:3.2.1.0	5	0.017007	0.699	20	0.627	20	0.767	1	0.529	0.574	Y	0.45	SignalP-noTM
129	BC1G_03849	74	36	serine-threonine rich protein	Predicted protein	301	20	3.69135e-140	0.6965	0	-		8	0.026578	0.449	18	0.557	18	0.818	1	0.654	0.609	Y	0.45	SignalP-noTM
130	BC1G_08831	91	90	carboxypeptidase s1	Protease	669	20	0	0.767	2	F:serine-type carboxypeptidase activity; P:proteolysis	EC:3.4.16.0	11	0.016442	0.835	17	0.864	17	0.929	15	0.892	0.879	Y	0.45	SignalP-noTM
131	BC1G_00617	79	78	pectinesterase	CAZyme / Carbohydrate esterase	348	20	0	0.7035	6	P:carbohydrate metabolic process; P:cell wall modification; F:hydrolase activity, acting on glycosyl bonds; C:cell wall; F:pectinesterase activity; F:aspartyl esterase activity	EC:3.1.1.11	2	0.005747	0.787	20	0.844	20	0.951	4	0.907	0.878	Y	0.45	SignalP-noTM
132	BC1G_09180	84	83	deuterolysin metalloprotease	Protease	353	20	0	0.6625	3	F:metal ion binding; F:metalloendopeptidase activity; P:proteolysis	EC:3.4.24.0	8	0.022663	0.269	18	0.452	18	0.853	4	0.731	0.602	Y	0.45	SignalP-noTM
133	BC1G_13862	64	72	glycoside hydrolase family 45 protein	CAZyme / Glycoside hydrolase	355	20	3.978e-169	0.814	2	P:carbohydrate metabolic process; F:cellulase activity	EC:3.2.1.4	15	0.042254	0.436	21	0.619	21	0.947	20	0.886	0.763	Y	0.45	SignalP-noTM
134	BC1G_13881	0	34	six-bladed beta-propeller -like protein/TolB like protein	Predicted protein	357	20	0	0.6045	0	-		2	0.005602	0.497	20	0.651	20	0.927	1	0.841	0.754	Y	0.45	SignalP-noTM
135	BC1G_11288	0	77	inosine-uridine preferring nucleoside hydrolase	Nucleic acid modification	387	20	0	0.7435	1	F:hydrolase activity	-	4	0.010336	0.38	23	0.551	23	0.89	5	0.799	0.685	Y	0.45	SignalP-noTM
136	BC1G_13153	83	86	glycoside hydrolase family 115 protein	CAZyme / Glycoside hydrolase	1167	20	0	0.6775	1	F:hydrolase activity	-	5	0.004284	0.675	28	0.792	28	0.979	17	0.925	0.864	Y	0.45	SignalP-noTM
137	BC1G_11868	80	85	serine threonine kinase irei	Protein kinase	1184	20	0	0.667	5	P:protein phosphorylation; P:mRNA processing; F:ATP binding; F:ribonuclease activity; F:protein serine/threonine kinase activity	EC:2.7.11.0	9	0.007601	0.839	31	0.653	31	0.691	14	0.483	0.585	Y	0.5	SignalP-TM
138	BC1G_01719	84	81	gmc oxidoreductase	Oxidation/Reduction	823	20	0	0.713	5	F:flavin adenine dinucleotide binding; F:oxidoreductase activity, acting on CH-OH group of donors; F:carbohydrate binding; P:carbohydrate catabolic process; P:oxidation-reduction process	-	8	0.009721	0.413	17	0.583	17	0.866	3	0.816	0.709	Y	0.45	SignalP-noTM
139	BC1G_02365	83	82	glycoside hydrolase family 5 protein	CAZyme / Glycoside hydrolase	417	20	0	0.714	3	F:glucan exo-1,3-beta-glucosidase activity; F:glucan endo-1,6-beta-glucosidase activity; P:glucan catabolic process	EC:3.2.1.58; EC:3.2.1.75	6	0.014388	0.309	18	0.527	18	0.948	2	0.889	0.722	Y	0.45	SignalP-noTM
140	BC1G_07951	79	78	pan domain containing protein	Predicted protein	419	20	0	0.5985	8	C:endoplasmic reticulum membrane; P:autophagy; P:vesicle-mediated transport; C:membrane; C:endoplasmic reticulum; P:COPII vesicle coating; P:protein transport; P:transport		24	0.057279	0.838	25	0.875	25	0.953	14	0.911	0.894	Y	0.45	SignalP-noTM
141	BC1G_03579	85	89	aspartyl protease	Protease	432	20	0	0.942	2	F:aspartic-type endopeptidase activity; P:proteolysis	EC:3.4.23.0	2	0.00463	0.908	20	0.893	20	0.947	19	0.879	0.885	Y	0.45	SignalP-noTM
142	BC1G_11751	82	94	histidine acid phosphatase	Phosphatase	452	20	0	0.763	2	P:dephosphorylation; F:acid phosphatase activity	EC:3.1.3.2	8	0.017699	0.435	19	0.55	19	0.801	8	0.684	0.622	Y	0.45	SignalP-noTM
143	BC1G_04523	42	43	acid phosphatase phoa	Phosphatase	460	20	0	0.7615	5	P:D-gluconate metabolic process; F:acid phosphatase activity; C:fungal-type cell wall; C:extracellular region; C:membrane	EC:3.1.3.2	3	0.006522	0.795	19	0.856	19	0.962	14	0.927	0.894	Y	0.45	SignalP-noTM
144	BC1G_01617	71	74	extracellular exo-polygalacturonase	CAZyme / Glycoside hydrolase	472	20	0	0.749	3	C:extracellular region; F:polygalacturonase activity; P:pectin catabolic process	EC:3.2.1.15	10	0.021186	0.281	20	0.48	20	0.923	10	0.827	0.668	Y	0.45	SignalP-noTM
145	BC1G_12859	86	87	glycoside hydrolase family 31 protein	CAZyme / Glycoside hydrolase	997	20	0	0.795	3	F:carbohydrate binding; F:alpha-glucosidase activity; P:carbohydrate metabolic process	EC:3.2.1.20	8	0.008024	0.777	23	0.75	23	0.811	12	0.724	0.736	Y	0.45	SignalP-noTM
146	BC1G_07770	81	80	aminopeptidase y	Protease	508	20	0	0.804	5	P:vacuolar protein catabolic process; F:aminopeptidase activity; C:fungal-type vacuole; C:extracellular region; P:proteolysis	EC:3.4.11.0	6	0.011811	0.442	17	0.615	17	0.895	10	0.843	0.738	Y	0.45	SignalP-noTM
147	BC1G_07744	0	0	prenylcysteine oxidase	Oxidation/Reduction	572	20	0	0.7335	3	F:prenylcysteine oxidase activity; P:oxidation-reduction process; P:prenylcysteine catabolic process	EC:1.8.3.5	1	0.001748	0.507	23	0.49	23	0.74	2	0.535	0.508	Y	0.5	SignalP-TM
148	BC1G_08553	83	79	laccase 2	Oxidation/Reduction	581	20	0	0.7865	5	F:hydroquinone:oxygen oxidoreductase activity; F:copper ion binding; C:extracellular region; P:lignin catabolic process; P:oxidation-reduction process	EC:1.10.3.2	9	0.015491	0.482	20	0.611	20	0.863	15	0.781	0.703	Y	0.45	SignalP-noTM
149	BC1G_14702	77	84	cel7a fusion protein	CAZyme / Glycoside hydrolase	599	20	0	0.8115	2	F:cellulose 1,4-beta-cellobiosidase activity; P:polysaccharide catabolic process	EC:3.2.1.91	23	0.038397	0.484	19	0.644	19	0.892	15	0.862	0.762	Y	0.45	SignalP-noTM
150	BC1G_08114	88	88	udp-glucose:glycoprotein glucosyltransferase	CAZyme / Glycosyl transferase	1491	20	0	0.7755	3	F:UDP-glucose:glycoprotein glucosyltransferase activity; P:protein glycosylation; P:UDP-glucosylation	-	7	0.004695	0.211	26	0.387	26	0.877	12	0.714	0.563	Y	0.45	SignalP-noTM
151	BC1G_07319	85	87	glycoside hydrolase family 55 protein	CAZyme / Glycoside hydrolase	781	20	0	0.8155	1	F:hydrolase activity	-	9	0.011524	0.621	22	0.77	22	0.981	12	0.954	0.869	Y	0.45	SignalP-noTM
152	BC1G_02410	40	92	glycoside hydrolase family 35 protein	CAZyme / Glycoside hydrolase	1007	20	0	0.7365	4	C:extracellular region; P:polysaccharide catabolic process; F:beta-galactosidase activity; P:lactose metabolic process	EC:3.2.1.23	7	0.006951	0.468	19	0.596	19	0.799	7	0.754	0.682	Y	0.45	SignalP-noTM
153	BC1G_07820	81	87	alpha-amylase a type-1 2	CAZyme / Glycoside hydrolase	561	20	0	0.662	8	C:hyphal septin band; F:alpha-amylase activity; P:carbohydrate catabolic process; C:spitzenkorper; C:fungal-type cell wall; C:cell wall-bounded periplasmic space; F:calcium ion binding; C:cell septum	EC:3.2.1.1	9	0.016043	0.889	34	0.885	34	0.962	21	0.835	0.858	Y	0.45	SignalP-noTM
154	BC1G_09563	91	95	protein disulfide-isomerase erp38	ER protein	366	20	0	0.832	6	F:electron carrier activity; P:cell redox homeostasis; P:glycerol ether metabolic process; F:isomerase activity; F:protein disulfide oxidoreductase activity; C:endoplasmic reticulum	-	4	0.010929	0.559	19	0.707	19	0.955	9	0.888	0.805	Y	0.45	SignalP-noTM
155	BC1G_09997	93	76	amidase family protein	Secondary metabolism	594	20	0	0.8175	2	F:carbon-nitrogen ligase activity, with glutamine as amido-N-donor; F:amidase activity	EC:6.3.5.0; EC:3.5.1.4	6	0.010101	0.25	20	0.38	20	0.747	5	0.579	0.488	Y	0.45	SignalP-noTM
156	BC1G_08370	82	90	glucan -beta-glucosidase	CAZyme / Glycoside hydrolase	303	20	0	0.771	4	P:carbohydrate metabolic process; F:1,3-beta-glucanosyltransferase activity; F:glucan endo-1,3-beta-D-glucosidase activity; C:fungal-type cell wall	EC:3.2.1.39	5	0.016502	0.309	20	0.519	20	0.921	15	0.868	0.708	Y	0.45	SignalP-noTM
157	BC1G_08585	87	89	wsc domain protein	Predicted protein	503	20	0	0.6865	0	-		22	0.043738	0.289	16	0.432	16	0.764	1	0.589	0.517	Y	0.45	SignalP-noTM
158	BC1G_08207	90	89	glycoside hydrolase family 63 protein	CAZyme / Glycoside hydrolase	829	20	0	0.795	2	P:oligosaccharide metabolic process; F:mannosyl-oligosaccharide glucosidase activity	EC:3.2.1.106	4	0.004825	0.694	27	0.763	27	0.887	16	0.832	0.8	Y	0.45	SignalP-noTM
159	BC1G_14820	87	90	protease s8 tripeptidyl peptidase	Protease	669	20	0	0.768	2	P:proteolysis; F:serine-type endopeptidase activity	EC:3.4.21.0	9	0.013453	0.636	19	0.669	19	0.819	10	0.711	0.692	Y	0.45	SignalP-noTM
160	BC1G_10231	90	91	beta- -glucosidase	CAZyme / Glycoside hydrolase	888	20	0	0.798	2	P:polysaccharide catabolic process; F:beta-glucosidase activity	EC:3.2.1.21	8	0.009009	0.901	22	0.92	22	0.974	14	0.94	0.93	Y	0.45	SignalP-noTM
161	BC1G_07521	39	77	aspartate protease	Protease	403	20	0	0.6985	2	F:aspartic-type endopeptidase activity; P:proteolysis	EC:3.4.23.0	2	0.004963	0.38	18	0.569	18	0.889	6	0.856	0.724	Y	0.45	SignalP-noTM
162	BC1G_14030	91	92	-beta-glucanosyltransferase gel4	CAZyme / Glycoside hydrolase	540	20	0	0.782	3	F:hydrolase activity; F:transferase activity; P:carbohydrate metabolic process	-	14	0.025926	0.585	26	0.68	26	0.888	6	0.794	0.741	Y	0.45	SignalP-noTM
163	BC1G_11690	89	74	pectin lyase a precursor protein	CAZyme / Polysaccharide lyase	385	20	0	0.701	2	P:polysaccharide catabolic process; F:lyase activity	-	8	0.020779	0.765	19	0.857	19	0.979	10	0.959	0.912	Y	0.45	SignalP-noTM
164	BC1G_16282	86	95	transmembrane emp24 domain-containing protein 9	ER protein	224	20	1.11866e-164	0.8645	3	C:integral to membrane; P:ER to Golgi vesicle-mediated transport; C:mitochondrion	-	3	0.013393	0.722	22	0.729	22	0.832	2	0.732	0.731	Y	0.45	SignalP-noTM
165	BC1G_13118	87	88	disulfide-isomerase a6	ER protein	507	20	0	0.816	5	P:cell redox homeostasis; F:electron carrier activity; F:isomerase activity; F:protein disulfide oxidoreductase activity; P:glycerol ether metabolic process	-	7	0.013807	0.649	24	0.706	24	0.89	6	0.771	0.741	Y	0.45	SignalP-noTM
166	BC1G_07215	85	86	glycoside hydrolase family 20 protein	CAZyme / Glycoside hydrolase	599	20	0	0.757	2	P:carbohydrate metabolic process; F:beta-N-acetylhexosaminidase activity	EC:3.2.1.52	7	0.011686	0.442	18	0.616	18	0.917	14	0.873	0.754	Y	0.45	SignalP-noTM
167	BC1G_10329	78	83	carbohydrate-binding module family 20 protein	CAZyme / Carbohydrate binding module	663	20	0	0.758	5	F:copper ion binding; F:hydroquinone:oxygen oxidoreductase activity; C:extracellular region; P:lignin catabolic process; P:oxidation-reduction process	EC:1.10.3.2	10	0.015083	0.258	20	0.462	20	0.92	10	0.815	0.653	Y	0.45	SignalP-noTM
168	BC1G_16209	0	93	arabinogalactan endo- -beta-galactosidase	CAZyme / Glycoside hydrolase	312	20	1.82644e-177	0.8385	3	F:arabinogalactan endo-1,4-beta-galactosidase activity; F:glucosidase activity; P:carbohydrate metabolic process	EC:3.2.1.89	1	0.003205	0.554	17	0.636	17	0.902	16	0.742	0.693	Y	0.45	SignalP-noTM
169	BC1G_08658	85	85	carboxypeptidase a2	Protease	424	20	0	0.784	3	P:proteolysis; F:metallocarboxypeptidase activity; F:zinc ion binding	EC:3.4.17.0	4	0.009434	0.481	22	0.552	22	0.82	10	0.63	0.594	Y	0.45	SignalP-noTM
170	BC1G_08989	77	77	cellobiohydrolase ii	CAZyme / Glycoside hydrolase	457	20	0	0.8235	4	F:cellulose 1,4-beta-cellobiosidase activity; F:cellulose binding; P:cellulose catabolic process; C:extracellular region	EC:3.2.1.91	10	0.021882	0.32	20	0.488	20	0.852	7	0.75	0.629	Y	0.45	SignalP-noTM
171	BC1G_12522	43	41	ser thr protein phosphatase family protein	Phosphatase	692	20	0	0.791	1	F:hydrolase activity	-	14	0.020231	0.442	22	0.543	22	0.798	4	0.666	0.61	Y	0.45	SignalP-noTM
172	BC1G_14244	93	93	gpi-anchor transamidase precursor	ER protein	388	20	0	0.883	5	C:GPI-anchor transamidase complex; P:attachment of GPI anchor to protein; P:proteolysis; F:cysteine-type endopeptidase activity; F:GPI-anchor transamidase activity	EC:3.4.22.0	3	0.007732	0.431	25	0.587	25	0.913	12	0.806	0.705	Y	0.45	SignalP-noTM
173	BC1G_11018	43	75	glycosyl hydrolase family 76 protein	CAZyme / Glycoside hydrolase	441	20	0	0.7115	2	F:mannan endo-1,6-alpha-mannosidase activity; P:carbohydrate catabolic process	EC:3.2.1.101	6	0.013605	0.614	21	0.636	21	0.809	9	0.652	0.644	Y	0.45	SignalP-noTM
174	BC1G_11343	89	92	domain-containing protein	Predicted protein	530	20	0	0.798	0	-		6	0.011321	0.429	26	0.599	26	0.922	13	0.831	0.724	Y	0.45	SignalP-noTM
175	BC1G_09860	78	87	fasciclin domain family protein	Predicted protein	483	20	0	0.7475	0	-		1	0.00207	0.16	17	0.324	17	0.727	13	0.641	0.495	Y	0.45	SignalP-noTM
176	BC1G_11134	79	85	acid phosphatase	Phosphatase	296	20	0	0.7565	1	F:hydrolase activity	-	6	0.02027	0.558	18	0.69	18	0.897	15	0.85	0.776	Y	0.45	SignalP-noTM
177	BC1G_07945	81	81	glycoside hydrolase family 16 protein	CAZyme / Glycoside hydrolase	322	20	0	0.6955	2	P:carbohydrate metabolic process; F:hydrolase activity, hydrolyzing O-glycosyl compounds	EC:3.2.1.0	8	0.024845	0.583	24	0.636	24	0.791	9	0.693	0.667	Y	0.45	SignalP-noTM
178	BC1G_11019	84	91	fad binding domain protein	Oxidation/Reduction	428	20	0	0.7275	2	P:oxidation-reduction process; F:oxidoreductase activity	-	6	0.014019	0.59	19	0.692	19	0.863	1	0.8	0.75	Y	0.45	SignalP-noTM
179	BC1G_09940	0	91	vacuolar sorting-associated protein	Transport	537	20	0	0.6575	0	-		5	0.009311	0.402	24	0.499	24	0.746	17	0.596	0.538	Y	0.5	SignalP-TM
180	BC1G_14481	77	85	candidate effector 5 protein	Putative effector	251	20	2.6703e-164	0.6605	1	P:interaction with host via protein secreted by type II secretion system	-	8	0.031873	0.469	21	0.662	21	0.957	14	0.935	0.81	Y	0.45	SignalP-noTM
181	BC1G_11493	87	87	duf1237 domain protein	Predicted protein	546	20	0	0.8305	2	F:catalytic activity; P:metabolic process	-	7	0.012821	0.616	21	0.741	21	0.942	13	0.891	0.822	Y	0.45	SignalP-noTM
182	BC1G_10880	64	90	glycosyl hydrolase family 7 protein	CAZyme / Glycoside hydrolase	450	20	0	0.8165	6	F:cellulose 1,4-beta-cellobiosidase activity; F:cellulase activity; F:cellulose binding; P:cellulose catabolic process; C:extracellular region; F:lyase activity	EC:3.2.1.91; EC:3.2.1.4	18	0.04	0.506	17	0.628	17	0.824	8	0.765	0.702	Y	0.45	SignalP-noTM
183	BC1G_10486	87	90	glutaminase	Primary metabolism	507	20	0	0.7295	2	P:metabolic process; F:catalytic activity	-	3	0.005917	0.527	20	0.612	20	0.817	9	0.699	0.659	Y	0.45	SignalP-noTM
184	BC1G_12017	71	83	pectin lyase a precursor	CAZyme / Polysaccharide lyase	392	20	0	0.6745	2	P:polysaccharide catabolic process; F:lyase activity	-	6	0.015306	0.632	20	0.769	20	0.966	4	0.939	0.861	Y	0.45	SignalP-noTM
185	BC1G_09129	86	92	chaperone dnaj 2 protein	Transport	416	20	0	0.852	4	P:protein folding; F:metal ion binding; F:unfolded protein binding; F:heat shock protein binding	-	10	0.024038	0.817	19	0.891	19	0.986	12	0.97	0.933	Y	0.45	SignalP-noTM
186	BC1G_14012	85	88	choline dehydrogenase	Oxidation/Reduction	678	20	0	0.7715	4	F:flavin adenine dinucleotide binding; F:choline dehydrogenase activity; P:oxidation-reduction process; P:alcohol metabolic process	EC:1.1.99.1	5	0.007375	0.641	20	0.747	20	0.917	11	0.865	0.811	Y	0.45	SignalP-noTM
187	BC1G_00220	55	0	predicted protein	Predicted protein	114	2	5.35333e-53	0.93	0	-		2	0.017544	0.844	21	0.904	21	0.989	14	0.971	0.94	Y	0.45	SignalP-noTM
188	BC1G_03045	73	84	palmitoyl-protein thioesterase 1 precursor	Palmitoyl-protein hydrolase	135	20	1.2038e-82	0.827	2	F:palmitoyl-(protein) hydrolase activity; P:cellular protein modification process	EC:3.1.2.22	1	0.007407	0.475	20	0.528	20	0.687	8	0.579	0.556	Y	0.45	SignalP-noTM
189	BC1G_13938	85	0	glycoside hydrolase family 93 protein	CAZyme / Glycoside hydrolase	384	20	0	0.7385	1	F:hydrolase activity	-	1	0.002604	0.634	19	0.772	19	0.972	3	0.936	0.861	Y	0.45	SignalP-noTM
190	BC1G_10455	82	89	-beta-glucanosyltransferase gel1	CAZyme / Glycosyl transferase	457	20	0	0.853	7	C:anchored to membrane; P:carbohydrate metabolic process; F:1,3-beta-glucanosyltransferase activity; F:hydrolase activity; C:fungal-type cell wall; C:plasma membrane; P:fungal-type cell wall organization	-	6	0.013129	0.364	19	0.479	19	0.708	5	0.623	0.557	Y	0.45	SignalP-noTM
191	BC1G_01674	69	65	chitin binding protein	Predicted protein	297	20	6.49316e-137	0.775	1	C:viral capsid	-	7	0.023569	0.68	20	0.609	20	0.723	19	0.539	0.571	Y	0.45	SignalP-noTM
192	BC1G_03275	85	90	msc1 protein	Nucleic acid modification	576	20	0	0.807	0	-		0	0	0.65	20	0.768	20	0.964	11	0.905	0.842	Y	0.45	SignalP-noTM
193	BC1G_04114	64	68	hypothetical protein BC1G_04114	Predicted protein	193	20	1.1076e-98	0.7135	3	F:molecular_function; P:biological_process; C:cellular_component		3	0.015544	0.338	20	0.542	20	0.925	11	0.866	0.717	Y	0.45	SignalP-noTM
194	BC1G_00642	77	74	endo-beta- -glucanase	CAZyme / Glycoside hydrolase	424	20	0	0.781	2	P:carbohydrate metabolic process; F:cellulase activity	EC:3.2.1.4	5	0.011792	0.461	19	0.633	19	0.937	13	0.882	0.768	Y	0.45	SignalP-noTM
195	BC1G_03567	83	88	beta-galactosidase	CAZyme / Glycoside hydrolase	1012	20	0	0.7665	2	P:carbohydrate metabolic process; F:beta-galactosidase activity	EC:3.2.1.23	3	0.002964	0.394	19	0.53	19	0.813	1	0.69	0.616	Y	0.45	SignalP-noTM
196	BC1G_08442	77	87	predicted protein	Predicted protein	174	2	1.0806e-125	0.96	0	-		6	0.034483	0.536	20	0.66	20	0.906	10	0.812	0.742	Y	0.45	SignalP-noTM
197	BC1G_01529	62	73	hypothetical protein BC1G_01529	Predicted protein	446	20	0	0.552	3	F:molecular_function; P:biological_process; C:cellular_component		4	0.008969	0.713	26	0.775	26	0.949	5	0.85	0.815	Y	0.45	SignalP-noTM
198	BC1G_01016	76	79	related to heatshock protein hsp150	Transport	202	20	3.01925e-136	0.604	0	-		4	0.019802	0.804	20	0.766	20	0.865	2	0.711	0.737	Y	0.45	SignalP-noTM
199	BC1G_00594	68	74	glycoside hydrolase family 12 protein	CAZyme / Glycoside hydrolase	248	20	6.55194e-152	0.788	4	C:extracellular region; F:cellulase activity; F:cellulose binding; P:polysaccharide catabolic process	EC:3.2.1.4	2	0.008065	0.682	19	0.771	19	0.91	12	0.87	0.824	Y	0.45	SignalP-noTM
200	BC1G_03813	87	86	oxalate decarboxylase oxdc	Secondary metabolism	504	20	0	0.834	1	F:nutrient reservoir activity	-	1	0.001984	0.455	23	0.629	23	0.93	14	0.869	0.758	Y	0.45	SignalP-noTM
201	BC1G_04810	58	89	trypsin-like protease	Protease	271	20	4.81557e-179	0.7715	2	F:serine-type endopeptidase activity; P:proteolysis	EC:3.4.21.0	6	0.02214	0.472	22	0.665	22	0.977	6	0.937	0.812	Y	0.45	SignalP-noTM
202	BC1G_00689	90	89	ser thr protein phosphatase family protein	Phosphatase	677	20	0	0.6365	1	F:hydrolase activity	-	14	0.020679	0.522	19	0.642	19	0.868	17	0.778	0.716	Y	0.45	SignalP-noTM
203	BC1G_01789	83	85	gmc oxidoreductase	Oxidation/Reduction	612	20	0	0.791	4	F:flavin adenine dinucleotide binding; F:choline dehydrogenase activity; P:oxidation-reduction process; P:alcohol metabolic process	EC:1.1.99.1	5	0.00817	0.387	19	0.526	19	0.814	17	0.737	0.64	Y	0.45	SignalP-noTM
204	BC1G_01803	86	80	subtilisin-like protein	Protease	649	20	0	0.682	2	F:serine-type endopeptidase activity; P:proteolysis	EC:3.4.21.0	9	0.013867	0.522	18	0.64	18	0.843	14	0.777	0.714	Y	0.45	SignalP-noTM
205	BC1G_02740	83	86	glycoside hydrolase family 5 protein	CAZyme / Glycoside hydrolase	422	20	0	0.7455	2	P:carbohydrate metabolic process; F:hydrolase activity, hydrolyzing O-glycosyl compounds	EC:3.2.1.0	5	0.011848	0.589	20	0.721	20	0.935	14	0.887	0.811	Y	0.45	SignalP-noTM
206	BC1G_02944	91	91	subtilisin-like protein	Protease	587	20	0	0.655	2	F:serine-type endopeptidase activity; P:proteolysis	EC:3.4.21.0	9	0.015332	0.751	19	0.778	19	0.922	10	0.785	0.782	Y	0.45	SignalP-noTM
207	BC1G_03711	91	90	carboxypeptidase y	Protease	546	20	0	0.8775	4	F:serine-type carboxypeptidase activity; C:fungal-type vacuole; P:phytochelatin biosynthetic process; P:proteolysis	EC:3.4.16.0	11	0.020147	0.219	16	0.398	16	0.801	7	0.713	0.568	Y	0.45	SignalP-noTM
208	BC1G_03976	78	89	hydrolase mb2248c	Predicted protein	566	20	0	0.5945	6	F:molecular_function; F:transferase activity; F:hydrolase activity; P:biological_process; F:transferase activity, transferring acyl groups; C:cellular_component		8	0.014134	0.334	21	0.522	21	0.9	14	0.818	0.682	Y	0.45	SignalP-noTM
209	BC1G_05076	77	83	sexual development protein	Mating	372	20	0	0.6445	0	-		3	0.008065	0.601	20	0.713	20	0.921	17	0.847	0.785	Y	0.45	SignalP-noTM
210	BC1G_06540	89	86	aspartic-type endopeptidase	Protease	482	20	0	0.7835	2	F:aspartic-type endopeptidase activity; P:proteolysis	EC:3.4.23.0	5	0.010373	0.404	21	0.504	21	0.799	1	0.611	0.562	Y	0.45	SignalP-noTM
211	BC1G_00912	71	87	pectate lyase a	CAZyme / Polysaccharide lyase	329	20	0	0.821	5	C:extracellular region; F:metal ion binding; F:pectate lyase activity; F:fibrinogen binding; P:pectin catabolic process	EC:4.2.2.2	1	0.00304	0.357	18	0.552	18	0.898	10	0.856	0.716	Y	0.45	SignalP-noTM
212	BC1G_02330	0	82	hypothetical protein BC1G_02330	Predicted protein	262	20	0	0.719	0	-		2	0.007634	0.312	22	0.491	22	0.862	8	0.772	0.643	Y	0.45	SignalP-noTM
213	BC1G_02541	86	86	glycoside hydrolase family 61 protein	CAZyme / Glycoside hydrolase	269	20	0	0.743	1	F:hydrolase activity	-	4	0.01487	0.274	18	0.42	18	0.777	14	0.662	0.551	Y	0.45	SignalP-noTM
214	BC1G_02052	93	95	hypothetical protein BC1G_02052	Predicted protein	205	20	6.24802e-152	0.6805	3	F:molecular_function; P:biological_process; C:cellular_component		3	0.014634	0.658	21	0.688	21	0.889	8	0.71	0.7	Y	0.45	SignalP-noTM
215	BC1G_04968	0	89	secretory pathway protein	Predicted protein	206	20	2.08832e-148	0.7545	1	F:calcium ion binding	-	1	0.004854	0.317	21	0.508	21	0.895	5	0.811	0.672	Y	0.45	SignalP-noTM
216	BC1G_05799	85	94	peptidylprolyl isomerase	Primary metabolism	200	20	3.34143e-103	0.766	4	P:protein folding; P:protein peptidyl-prolyl isomerization; C:endoplasmic reticulum; F:peptidyl-prolyl cis-trans isomerase activity	EC:5.2.1.8	2	0.01	0.665	18	0.766	18	0.92	14	0.88	0.827	Y	0.45	SignalP-noTM
217	BC1G_03557	83	83	secreted protein	Predicted protein	204	20	3.59716e-130	0.899	2	F:molecular_function; P:biological_process		4	0.019608	0.466	19	0.662	19	0.979	11	0.942	0.813	Y	0.45	SignalP-noTM
218	BC1G_03107	76	84	alpha- -mannosyltransferase	CAZyme / Glycosyl transferase	153	20	1.30706e-82	0.5755	2	F:transferase activity; F:transferase activity, transferring glycosyl groups		3	0.019608	0.306	31	0.514	31	0.935	21	0.808	0.673	Y	0.45	SignalP-noTM
219	BC1G_02163	76	80	epl1 protein	Putative effector	137	20	2.13903e-92	0.774	2	P:interaction with host via protein secreted by type II secretion system; P:pathogenesis	-	4	0.029197	0.607	19	0.731	19	0.93	12	0.882	0.813	Y	0.45	SignalP-noTM
220	BC1G_04897	0	0	hypothetical protein BofuT4_P040060.1	Predicted protein	106	15	8.17941e-66	0.5853	0	-		1	0.009434	0.591	29	0.675	29	0.98	12	0.807	0.747	Y	0.45	SignalP-noTM
221	BC1G_02517	53	66	extracellular matrix protein	Predicted protein	241	20	4.00932e-35	0.728	3	F:molecular_function; P:biological_process; C:cellular_component		0	0	0.636	19	0.749	19	0.942	2	0.874	0.816	Y	0.45	SignalP-noTM
222	BC1G_03464	90	90	glycoside hydrolase family 28 protein	CAZyme / Glycoside hydrolase	444	20	0	0.777	3	F:rhamnogalacturonan alpha-L-rhamnopyranosyl-(1->4)-alpha-D-galactopyranosyluronide lyase activity; F:polygalacturonase activity; P:pectin catabolic process	EC:3.2.1.15	11	0.024775	0.419	23	0.627	23	0.977	14	0.937	0.795	Y	0.45	SignalP-noTM
223	BC1G_03560	81	79	hypothetical protein BC1G_03560	Predicted protein	414	20	6.54044e-155	0.7785	0	-		9	0.021739	0.677	19	0.736	19	0.886	18	0.805	0.773	Y	0.45	SignalP-noTM
224	BC1G_00896	65	72	predicted protein	Predicted protein	155	2	3.57255e-83	0.91	0	-		4	0.025806	0.496	21	0.676	21	0.971	14	0.921	0.808	Y	0.45	SignalP-noTM
225	BC1G_06310	42	82	necrosis and ethylene inducing peptide 1 precursor	Putative effector	246	20	5.43443e-163	0.983	0	-		3	0.012195	0.415	21	0.535	21	0.808	11	0.685	0.616	Y	0.45	SignalP-noTM
226	BC1G_01893	66	75	misfolded glycoproteins degradation protein	ER protein	508	20	0	0.667	6	C:endoplasmic reticulum membrane; C:membrane; C:endoplasmic reticulum; F:molecular_function; P:biological_process; C:cellular_component		8	0.015748	0.619	19	0.615	19	0.705	8	0.595	0.604	Y	0.45	SignalP-noTM
227	BC1G_03619	85	91	glycoside hydrolase family 28 protein	CAZyme / Glycoside hydrolase	447	20	0	0.7875	3	F:rhamnogalacturonan alpha-L-rhamnopyranosyl-(1->4)-alpha-D-galactopyranosyluronide lyase activity; F:polygalacturonase activity; P:pectin catabolic process	EC:3.2.1.15	10	0.022371	0.658	23	0.781	23	0.957	6	0.928	0.861	Y	0.45	SignalP-noTM
228	BC1G_02922	71	82	dnase1 protein	Nucleic acid modification	180	20	2.03025e-114	0.695	0	-		5	0.027778	0.427	21	0.586	21	0.886	2	0.8	0.702	Y	0.45	SignalP-noTM
229	BC1G_02223	34	92	protein disulfide isomerase	ER protein	531	20	0	0.855	6	F:electron carrier activity; P:cell redox homeostasis; P:glycerol ether metabolic process; F:isomerase activity; F:protein disulfide oxidoreductase activity; C:endoplasmic reticulum	-	7	0.013183	0.456	20	0.564	20	0.822	12	0.706	0.641	Y	0.45	SignalP-noTM
230	BC1G_08372	78	81	alpha-l-arabinofuranosidase a	CAZyme / Glycoside hydrolase	654	20	0	0.705	2	P:L-arabinose metabolic process; F:alpha-N-arabinofuranosidase activity	EC:3.2.1.55	2	0.003058	0.597	19	0.63	19	0.828	12	0.673	0.653	Y	0.45	SignalP-noTM
231	BC1G_07483	41	69	lipase 3	Lipase	453	20	0	0.684	2	F:triglyceride lipase activity; P:lipid catabolic process	EC:3.1.1.3	4	0.00883	0.607	21	0.744	21	0.95	13	0.911	0.834	Y	0.45	SignalP-noTM
232	BC1G_09749	84	86	hypothetical protein BC1G_09749	Predicted protein	397	20	0	0.682	3	F:molecular_function; P:biological_process; C:cellular_component		1	0.002519	0.25	23	0.436	23	0.869	4	0.759	0.61	Y	0.45	SignalP-noTM
233	BC1G_00455	28	84	glycoside hydrolase family 47 protein	CAZyme / Glycoside hydrolase	530	20	0	0.795	5	P:carbohydrate metabolic process; F:mannosyl-oligosaccharide 1,2-alpha-mannosidase activity; F:calcium ion binding; C:membrane; C:cytoplasmic vesicle	EC:3.2.1.113	3	0.00566	0.278	21	0.469	21	0.904	1	0.782	0.638	Y	0.45	SignalP-noTM
234	BC1G_04506	73	67	predicted protein	SSP	105	2	2.46505e-53	0.865	0	-		13	0.12381	0.654	20	0.793	20	0.988	13	0.966	0.886	Y	0.45	SignalP-noTM
235	BC1G_10852	88	89	endoplasmic oxidoreductin-1	ER protein	604	20	0	0.751	6	C:endoplasmic reticulum membrane; F:flavin adenine dinucleotide binding; P:protein folding; F:oxidoreductase activity, acting on a sulfur group of donors, disulfide as acceptor; F:protein disulfide isomerase activity; P:oxidation-reduction process	EC:1.8.4.0; EC:5.3.4.1	17	0.028146	0.549	26	0.652	26	0.873	14	0.779	0.72	Y	0.45	SignalP-noTM
236	BC1G_00198	44	86	duf1237 domain-containing protein	Predicted protein	516	20	0	0.787	2	F:catalytic activity; P:metabolic process	-	5	0.00969	0.48	22	0.576	22	0.811	9	0.696	0.641	Y	0.45	SignalP-noTM
237	BC1G_09613	0	0	oligosaccharyl transferase subunit	CAZyme / Glycosyl transferase	333	20	0	0.819	3	C:endoplasmic reticulum membrane; P:protein N-linked glycosylation via asparagine; F:dolichyl-diphosphooligosaccharide-protein glycotransferase activity	EC:2.4.1.119	0	0	0.8	19	0.884	19	0.991	10	0.977	0.934	Y	0.45	SignalP-noTM
238	BC1G_15273	40	84	hydrophobin class i protein	SSP	111	3	1.87721e-46	0.94	2	F:structural constituent of cell wall; C:fungal-type cell wall	-	8	0.072072	0.696	19	0.805	19	0.957	13	0.929	0.872	Y	0.45	SignalP-noTM
239	BC1G_14811	85	87	histidine acid phosphatase	Phosphatase	475	20	0	0.7435	1	F:acid phosphatase activity	EC:3.1.3.2	8	0.016842	0.473	19	0.519	19	0.664	16	0.569	0.546	Y	0.45	SignalP-noTM
240	BC1G_03590	65	88	endo-1,4-beta-xylanase	CAZyme / Glycoside hydrolase	281	20	6.07933e-155	0.765	4	F:cellulose binding; C:extracellular region; F:endo-1,4-beta-xylanase activity; P:xylan catabolic process	EC:3.2.1.8	6	0.021352	0.319	20	0.474	20	0.83	4	0.705	0.599	Y	0.45	SignalP-noTM
241	BC1G_04994	87	0	alpha-n-arabinofuranosidase precursor	CAZyme / Glycoside hydrolase	506	20	0	0.9115	6	F:xylan 1,4-beta-xylosidase activity; F:alpha-N-arabinofuranosidase activity; P:L-arabinose metabolic process; C:extracellular region; P:arabinan catabolic process; P:xylan catabolic process	EC:3.2.1.37; EC:3.2.1.55	8	0.01581	0.485	27	0.642	27	0.93	20	0.838	0.748	Y	0.45	SignalP-noTM
242	BC1G_04705	33	80	sterigmatocystin biosynthesis peroxidase stcc protein	Oxidation/Reduction	276	20	0	0.722	1	F:peroxidase activity	EC:1.11.1.7	1	0.003623	0.379	20	0.468	20	0.683	16	0.571	0.523	Y	0.45	SignalP-noTM
243	BC1G_05442	0	62	predicted protein	Predicted protein	323	3	0	0.7067	0	-		4	0.012384	0.69	18	0.8	18	0.953	11	0.923	0.866	Y	0.45	SignalP-noTM
244	BC1G_04390	93	97	hsp70-like protein	Transport	670	20	0	0.9295	14	P:ER-associated protein catabolic process; C:ribosome; P:translation; P:karyogamy involved in conjugation with cellular fusion; C:luminal surveillance complex; F:unfolded protein binding; F:structural constituent of ribosome; F:ATPase activity; P:ATP catabolic process; F:ATP binding; P:response to unfolded protein; P:posttranslational protein targeting to membrane, translocation; P:SRP-dependent …	EC:3.6.1.3	1	0.001493	0.79	35	0.67	35	0.782	27	0.59	0.638	Y	0.5	SignalP-TM
245	BC1G_13970	82	83	pectin lyase-like protein	CAZyme / Polysaccharide lyase	432	20	0	0.721	3	C:extracellular region; F:polygalacturonase activity; P:carbohydrate metabolic process	EC:3.2.1.15	10	0.023148	0.26	19	0.468	19	0.917	15	0.85	0.675	Y	0.45	SignalP-noTM
246	BC1G_12157	95	93	agmatinase 1	Primary metabolism	398	20	0	0.944	2	F:metal ion binding; F:hydrolase activity, acting on carbon-nitrogen (but not peptide) bonds, in linear amidines	EC:3.5.3.0	4	0.01005	0.486	20	0.628	20	0.916	9	0.801	0.722	Y	0.45	SignalP-noTM
247	BC1G_07448	82	83	hypothetical protein BC1G_07448	Predicted protein	221	15	3.24724e-142	0.5653	4	F:molecular_function; P:biological_process; C:cellular_component; F:heme binding		4	0.0181	0.275	18	0.504	18	0.962	13	0.926	0.732	Y	0.45	SignalP-noTM
248	BC1G_15341	73	83	lysophospholipase a	Lipase	123	20	3.66661e-85	0.753	2	P:lipid metabolic process; F:hydrolase activity, acting on ester bonds	-	3	0.02439	0.689	19	0.683	19	0.827	1	0.643	0.661	Y	0.45	SignalP-noTM
249	BC1G_15213	100	99	small monomeric gtpase	Transport	189	20	2.29721e-135	0.97	7	P:vesicle-mediated transport; C:ER to Golgi transport vesicle membrane; C:Golgi membrane; P:intracellular protein transport; F:hydrolase activity; C:endoplasmic reticulum membrane; F:GTP binding	-	1	0.005291	0.143	22	0.303	13	0.721	8	0.651	0.491	Y	0.45	SignalP-noTM
250	BC1G_11144	87	85	carbohydrate esterase family 8 protein	CAZyme / Carbohydrate esterase	327	20	0	0.7315	4	P:cell wall modification; C:cell wall; F:pectinesterase activity; F:aspartyl esterase activity	EC:3.1.1.11	3	0.009174	0.484	17	0.669	17	0.966	11	0.927	0.808	Y	0.45	SignalP-noTM
251	BC1G_14009	61	87	rhamnogalacturonan acetylesterase	CAZyme / Glycoside hydrolase	256	20	9.01008e-174	0.726	1	F:hydrolase activity	-	5	0.019531	0.569	19	0.675	19	0.874	5	0.805	0.745	Y	0.45	SignalP-noTM
252	BC1G_14348	53	64	cytochrome p450 protein	Oxidation/Reduction	198	20	5.02147e-115	0.527	3	F:molecular_function; P:biological_process; C:cellular_component		1	0.005051	0.163	18	0.381	18	0.929	2	0.886	0.654	Y	0.45	SignalP-noTM
253	BC1G_09210	82	40	endoglucanase 1	CAZyme / Glycoside hydrolase	379	20	0	0.773	2	F:cellulase activity; P:cellulose catabolic process	EC:3.2.1.4	5	0.013193	0.546	20	0.643	20	0.869	8	0.742	0.697	Y	0.45	SignalP-noTM
254	BC1G_10246	61	81	predicted protein	Predicted protein	192	3	2.40905e-138	0.8067	0	-		4	0.020833	0.554	20	0.645	20	0.842	15	0.754	0.704	Y	0.45	SignalP-noTM
255	BC1G_13645	51	90	glycoside hydrolase family 11 protein	CAZyme / Glycoside hydrolase	222	20	3.24324e-156	0.7895	2	F:endo-1,4-beta-xylanase activity; P:xylan catabolic process	EC:3.2.1.8	0	0	0.598	20	0.684	20	0.865	2	0.773	0.732	Y	0.45	SignalP-noTM
256	BC1G_12914	78	79	lysophospholipase 1 protein	Lipase	539	20	0	0.649	2	F:phospholipase activity; P:phospholipid catabolic process	-	10	0.018553	0.517	21	0.682	21	0.971	10	0.895	0.797	Y	0.45	SignalP-noTM
257	BC1G_03881	69	70	glycosyl hydrolase	CAZyme / Glycoside hydrolase	407	20	0	0.5965	2	P:metabolic process; F:hydrolase activity	-	4	0.009828	0.593	25	0.642	25	0.902	11	0.705	0.676	Y	0.45	SignalP-noTM
258	BC1G_14711	82	81	cas1 appressorium specific protein	Appressorial protein	242	20	1.05454e-159	0.716	0	-		4	0.016529	0.659	20	0.716	20	0.89	19	0.769	0.744	Y	0.45	SignalP-noTM
259	BC1G_08574	77	83	polysaccharide lyase family 7 protein	CAZyme / Polysaccharide lyase	286	20	9.19591e-156	0.7555	1	F:lyase activity	-	5	0.017483	0.768	23	0.845	23	0.966	15	0.929	0.89	Y	0.45	SignalP-noTM
260	BC1G_02021	89	88	gmc oxidoreductase	Oxidation/Reduction	628	20	0	0.733	4	F:flavin adenine dinucleotide binding; F:choline dehydrogenase activity; P:oxidation-reduction process; P:alcohol metabolic process	EC:1.1.99.1	4	0.006369	0.702	23	0.597	23	0.669	5	0.507	0.548	Y	0.45	SignalP-noTM
261	BC1G_12449	82	82	aromatic peroxygenase	Oxidation/Reduction	433	20	0	0.688	1	F:peroxidase activity	EC:1.11.1.7	5	0.011547	0.757	20	0.766	20	0.88	1	0.759	0.762	Y	0.45	SignalP-noTM
262	BC1G_13581	81	87	mas3 protein	Appressorial protein	285	20	0	0.857	4	F:kinase activity; P:phosphorylation; P:entry into host; P:pathogenesis	-	5	0.017544	0.721	20	0.797	20	0.936	13	0.888	0.846	Y	0.45	SignalP-noTM
263	BC1G_12725	41	75	hydrophobic surface binding protein a	Predicted protein	172	20	1.71523e-105	0.6065	3	F:molecular_function; P:biological_process; C:extracellular region		1	0.005814	0.523	17	0.586	17	0.781	6	0.662	0.627	Y	0.45	SignalP-noTM
264	BC1G_16088	87	0	fas1 domain-containing protein	Predicted protein	173	20	2.93351e-122	0.8055	1	C:intracellular membrane-bounded organelle	-	0	0	0.503	22	0.635	22	0.86	12	0.799	0.723	Y	0.45	SignalP-noTM
265	BC1G_07175	50	66	hypothetical protein BC1G_07175	SSP	103	20	1.25144e-69	0.664	3	F:molecular_function; P:biological_process; C:cellular_component		6	0.058252	0.739	21	0.824	21	0.967	14	0.921	0.876	Y	0.45	SignalP-noTM
266	BC1G_14954	70	88	plant expansin	Predicted protein	134	20	9.62494e-81	0.671	0	-		4	0.029851	0.68	29	0.694	29	0.933	6	0.747	0.722	Y	0.45	SignalP-noTM
267	BC1G_08635	82	89	predicted protein	Predicted protein	208	14	6.69582e-147	0.5771	0	-		4	0.019231	0.719	20	0.772	20	0.884	15	0.826	0.801	Y	0.45	SignalP-noTM
268	BC1G_08975	0	82	glycoside hydrolase family 95 protein	CAZyme / Glycoside hydrolase	792	20	0	0.7335	2	P:xyloglucan metabolic process; F:alpha-L-fucosidase activity	EC:3.2.1.51	7	0.008838	0.685	22	0.775	22	0.936	14	0.878	0.831	Y	0.45	SignalP-noTM
269	BC1G_13445	63	64	serine-threonine rich	Predicted protein	641	20	0	0.613	6	F:RNA binding; F:ATP binding; F:protein kinase activity; P:protein phosphorylation; F:transferase activity, transferring phosphorus-containing groups; F:protein serine/threonine kinase activity		6	0.00936	0.335	19	0.522	19	0.912	16	0.829	0.688	Y	0.45	SignalP-noTM
270	BC1G_00895	71	82	chitin deacetylase	CAZyme / Carbohydrate esterase	618	20	0	0.7135	3	F:hydrolase activity, acting on carbon-nitrogen (but not peptide) bonds; P:carbohydrate metabolic process; F:chitin binding	-	38	0.061489	0.784	24	0.833	24	0.944	7	0.882	0.86	Y	0.45	SignalP-noTM
271	BC1G_12932	61	54	tannase subunit	Secondary metabolism	585	20	0	0.76	1	F:hydrolase activity	-	10	0.017094	0.321	18	0.442	18	0.737	4	0.591	0.522	Y	0.45	SignalP-noTM
272	BC1G_08110	84	86	major royal jelly protein	Predicted protein	417	20	0	0.6	0	-		5	0.01199	0.481	15	0.663	15	0.944	6	0.901	0.791	Y	0.45	SignalP-noTM
273	BC1G_09029	85	61	arginase family protein	Primary metabolism	406	20	0	0.7285	2	F:metal ion binding; F:hydrolase activity, acting on carbon-nitrogen (but not peptide) bonds, in linear amidines	EC:3.5.3.0	4	0.009852	0.158	22	0.354	18	0.889	14	0.839	0.616	Y	0.45	SignalP-noTM
274	BC1G_07110	85	86	glycoside hydrolase family 3 protein	CAZyme / Glycoside hydrolase	804	20	0	0.75	2	P:carbohydrate metabolic process; F:hydrolase activity, hydrolyzing O-glycosyl compounds	EC:3.2.1.0	8	0.00995	0.681	21	0.625	21	0.754	3	0.564	0.592	Y	0.45	SignalP-noTM
275	BC1G_08033	73	85	polygalacturonase partial	CAZyme / Glycoside hydrolase	370	20	0	0.9195	7	F:pectinesterase activity; P:carbohydrate metabolic process; P:cell wall modification; C:extracellular region; F:polygalacturonase activity; F:aspartyl esterase activity; C:cell wall	EC:3.1.1.11; EC:3.2.1.15	9	0.024324	0.418	22	0.6	22	0.929	6	0.863	0.742	Y	0.45	SignalP-noTM
276	BC1G_12455	86	83	carbohydrate-binding -like protein	Predicted protein	351	20	0	0.5975	0	-		11	0.031339	0.378	23	0.485	23	0.809	2	0.622	0.559	Y	0.45	SignalP-noTM
277	BC1G_13847	84	84	glycoside hydrolase family 16 protein	CAZyme / Glycoside hydrolase	331	20	0	0.7385	2	P:carbohydrate metabolic process; F:hydrolase activity, hydrolyzing O-glycosyl compounds	EC:3.2.1.0	8	0.024169	0.378	23	0.564	23	0.95	15	0.841	0.714	Y	0.45	SignalP-noTM
278	BC1G_02278	74	77	predicted protein	Predicted protein	323	20	4.97165e-103	0.648	6	P:regulation of transcription, DNA-dependent; P:transcription from RNA polymerase II promoter; F:sequence-specific DNA binding RNA polymerase II transcription factor activity; F:zinc ion binding; P:regulation of transcription from RNA polymerase II promoter; C:nucleus		6	0.018576	0.314	19	0.531	19	0.94	12	0.892	0.726	Y	0.45	SignalP-noTM
279	BC1G_13488	64	87	glycoside hydrolase family 16 protein	CAZyme / Glycoside hydrolase	315	20	0	0.703	2	P:carbohydrate metabolic process; F:hydrolase activity, hydrolyzing O-glycosyl compounds	EC:3.2.1.0	8	0.025397	0.805	24	0.828	24	0.923	15	0.852	0.841	Y	0.45	SignalP-noTM
280	BC1G_04935	84	88	small secreted protein	Predicted protein	282	20	9.31845e-172	0.5715	4	F:phospholipase A2 activity; F:calcium ion binding; P:lipid catabolic process; C:extracellular region		28	0.099291	0.342	18	0.562	18	0.96	12	0.934	0.763	Y	0.45	SignalP-noTM
281	BC1G_05961	83	83	rhamnogalacturonase b	CAZyme / Glycoside hydrolase	278	20	0	0.851	4	C:extracellular region; F:rhamnogalacturonan alpha-L-rhamnopyranosyl-(1->4)-alpha-D-galactopyranosyluronide lyase activity; F:polygalacturonase activity; P:pectin catabolic process	EC:3.2.1.15	6	0.021583	0.626	21	0.75	21	0.944	4	0.898	0.83	Y	0.45	SignalP-noTM
282	BC1G_09406	74	82	carbonic anhydrase	pH homeostasis	271	20	0	0.7135	2	F:zinc ion binding; F:carbonate dehydratase activity		3	0.01107	0.466	17	0.648	17	0.936	1	0.886	0.777	Y	0.45	SignalP-noTM
283	BC1G_09495	26	26	feruloyl esterase b	CAZyme / Carbohydrate esterase	513	20	0	0.6705	5	F:molecular_function; P:biological_process; C:cellular_component; P:pyrimidine nucleotide biosynthetic process; F:CTP synthase activity		10	0.019493	0.46	24	0.643	24	0.97	12	0.899	0.781	Y	0.45	SignalP-noTM
284	BC1G_10306	83	79	necrosis and ethylene inducing peptide 2 precursor	Putative effector	244	20	2.90053e-162	0.959	0	-		4	0.016393	0.25	22	0.429	22	0.849	15	0.735	0.594	Y	0.45	SignalP-noTM
285	BC1G_13137	81	87	extracellular exo-	CAZyme / Glycoside hydrolase	457	20	0	0.7755	3	C:extracellular region; F:polygalacturonase activity; P:pectin catabolic process	EC:3.2.1.15	9	0.019694	0.69	20	0.74	20	0.868	11	0.791	0.768	Y	0.45	SignalP-noTM
286	BC1G_09240	86	87	oxalate decarboxylase	Secondary metabolism	455	20	0	0.807	3	F:nutrient reservoir activity; P:oxalate metabolic process; F:oxalate decarboxylase activity	EC:4.1.1.2	1	0.002198	0.672	23	0.739	23	0.86	7	0.812	0.778	Y	0.45	SignalP-noTM
287	BC1G_05097	62	51	hypothetical protein BC1G_05097	Predicted protein	423	3	0	0.85	0	-		0	0	0.282	21	0.446	21	0.823	19	0.721	0.594	Y	0.45	SignalP-noTM
288	BC1G_12517	81	85	pectate	CAZyme / Polysaccharide lyase	384	20	0	0.8925	3	C:extracellular region; P:pectin catabolic process; F:pectin lyase activity	EC:4.2.2.10	6	0.015625	0.681	21	0.776	21	0.952	4	0.881	0.833	Y	0.45	SignalP-noTM
289	BC1G_10331	73	79	carboxylesterase domain containing	CAZyme / Carbohydrate esterase	521	20	0	0.688	1	F:cholinesterase activity	EC:3.1.1.8	7	0.013436	0.35	17	0.566	17	0.941	12	0.923	0.759	Y	0.45	SignalP-noTM
290	BC1G_01152	72	84	glycoside hydrolase family 79 protein	CAZyme / Glycoside hydrolase	479	20	0	0.7585	1	F:hydrolase activity	-	5	0.010438	0.787	19	0.833	19	0.915	9	0.881	0.859	Y	0.45	SignalP-noTM
291	BC1G_09803	51	49	predicted protein	Predicted protein	314	3	4.76601e-156	0.8533	0	-		4	0.012739	0.717	24	0.758	24	0.869	13	0.747	0.754	Y	0.5	SignalP-TM
292	BC1G_13386	33	34	gmc oxidoreductase	Oxidation/Reduction	625	20	0	0.701	4	F:flavin adenine dinucleotide binding; F:choline dehydrogenase activity; P:oxidation-reduction process; P:alcohol metabolic process	EC:1.1.99.1	4	0.0064	0.213	36	0.373	36	0.842	29	0.594	0.492	Y	0.45	SignalP-noTM
293	BC1G_09054	56	66	22kda glycoprotein	Predicted protein	151	20	5.29203e-92	0.652	0	-		4	0.02649	0.477	19	0.599	19	0.84	16	0.733	0.671	Y	0.45	SignalP-noTM
294	BC1G_00233	78	67	hypothetical protein BC1G_00233	Predicted protein	589	20	0	0.6045	0	-		13	0.022071	0.666	22	0.722	22	0.869	10	0.779	0.753	Y	0.45	SignalP-noTM
295	BC1G_04315	47	77	fad binding domain-containing protein	Oxidation/Reduction	586	20	0	0.7225	3	F:flavin adenine dinucleotide binding; F:UDP-N-acetylmuramate dehydrogenase activity; P:oxidation-reduction process	EC:1.1.1.158	7	0.011945	0.637	24	0.705	24	0.939	10	0.783	0.747	Y	0.45	SignalP-noTM
296	BC1G_06019	0	69	predicted protein	SSP	139	5	5.95258e-96	0.644	0	-		7	0.05036	0.22	19	0.362	19	0.699	12	0.586	0.483	Y	0.45	SignalP-noTM
297	BC1G_01108	0	0	long-chain fatty acid transpirter	Transport	631	20	0	0.764	2	F:catalytic activity; P:metabolic process	-	7	0.011094	0.409	20	0.449	20	0.729	1	0.456	0.453	Y	0.45	SignalP-noTM
298	BC1G_10788	68	76	glucose oxidase	Oxidation/Reduction	492	20	0	0.7295	4	F:flavin adenine dinucleotide binding; F:choline dehydrogenase activity; P:oxidation-reduction process; P:alcohol metabolic process	EC:1.1.99.1	0	0	0.242	21	0.392	21	0.813	6	0.627	0.519	Y	0.45	SignalP-noTM
299	BC1G_12680	48	57	carbohydrate esterase family 16 protein	CAZyme / Carbohydrate esterase	229	20	5.07942e-155	0.781	6	F:hydrolase activity, acting on ester bonds; F:hydrolase activity, hydrolyzing O-glycosyl compounds; P:carbohydrate metabolic process; C:extracellular region; F:cellulose binding; P:lipid metabolic process	EC:3.2.1.0	4	0.017467	0.408	18	0.615	18	0.956	10	0.926	0.783	Y	0.45	SignalP-noTM
300	BC1G_04955	70	74	wsc domain-containing protein	Predicted protein	537	20	0	0.6275	4	F:heme binding; F:peroxidase activity; P:oxidation-reduction process; P:response to oxidative stress	EC:1.11.1.7	6	0.011173	0.361	20	0.553	20	0.91	16	0.851	0.714	Y	0.45	SignalP-noTM
301	BC1G_12776	88	89	tripeptidyl peptidase protein	Protease	615	20	0	0.6965	2	F:serine-type endopeptidase activity; P:proteolysis	EC:3.4.21.0	6	0.009756	0.622	20	0.728	20	0.903	1	0.845	0.791	Y	0.45	SignalP-noTM
302	BC1G_15118	73	79	extracellular exo-	CAZyme / Glycoside hydrolase	400	20	0	0.653	2	P:carbohydrate metabolic process; F:polygalacturonase activity	EC:3.2.1.15	8	0.02	0.458	20	0.586	20	0.818	10	0.757	0.678	Y	0.45	SignalP-noTM
303	BC1G_06849	87	88	vacuolar protease a	Protease	398	20	0	0.875	2	F:aspartic-type endopeptidase activity; P:proteolysis	EC:3.4.23.0	4	0.01005	0.374	18	0.481	18	0.722	2	0.592	0.541	Y	0.45	SignalP-noTM
304	BC1G_00245	90	89	alpha-1,2-mannosidase family protein	CAZyme / Glycoside hydrolase	787	20	0	0.8125	3	F:hydrolase activity; F:carbohydrate binding; P:carbohydrate metabolic process	-	3	0.003812	0.906	18	0.915	18	0.959	9	0.919	0.917	Y	0.45	SignalP-noTM
305	BC1G_08815	72	75	aspartic endopeptidase pep2	Protease	477	20	0	0.581	2	F:aspartic-type endopeptidase activity; P:proteolysis	EC:3.4.23.0	8	0.016771	0.591	21	0.526	21	0.589	1	0.455	0.488	Y	0.45	SignalP-noTM
306	BC1G_14974	33	29	l-ascorbate oxidase protein	Oxidation/Reduction	515	20	0	0.607	4	F:heme binding; F:peroxidase activity; P:oxidation-reduction process; P:response to oxidative stress	EC:1.11.1.7	6	0.01165	0.761	22	0.787	22	0.878	4	0.812	0.801	Y	0.45	SignalP-noTM
307	BC1G_02834	53	55	predicted protein	SSP	170	4	1.84229e-122	0.91	0	-		8	0.047059	0.844	20	0.901	20	0.984	11	0.961	0.933	Y	0.45	SignalP-noTM
308	BC1G_07173	51	62	celp0028 effector like protein	Putative effector	251	20	1.87072e-117	0.595	0	-		4	0.015936	0.554	20	0.697	20	0.924	2	0.871	0.791	Y	0.45	SignalP-noTM
309	BC1G_14180	0	0	sister chromatid separation protein	Cell cycle protein	385	20	0	0.773	1	C:integral to nuclear inner membrane	-	8	0.020779	0.256	18	0.47	18	0.933	13	0.868	0.685	Y	0.45	SignalP-noTM
310	BC1G_11080	52	0	small secreted protein	Predicted protein	208	20	2.70172e-96	0.721	0	-		0	0	0.691	18	0.767	18	0.881	2	0.844	0.809	Y	0.45	SignalP-noTM
311	BC1G_09564	29	87	serine peptidase	Protease	544	20	0	0.7745	2	P:proteolysis; F:serine-type endopeptidase activity	EC:3.4.21.0	7	0.012868	0.66	19	0.696	19	0.864	13	0.719	0.709	Y	0.45	SignalP-noTM
312	BC1G_02012	85	81	glycoside hydrolase protein	CAZyme / Glycoside hydrolase	266	20	2.32954e-170	0.655	0	-		6	0.022556	0.568	20	0.716	20	0.943	14	0.904	0.817	Y	0.45	SignalP-noTM
313	BC1G_15903	41	52	gpi anchored	Predicted protein	246	14	3.67498e-110	0.5571	4	F:metallopeptidase activity; F:molecular_function; P:biological_process; C:cellular_component		4	0.01626	0.504	21	0.661	21	0.945	4	0.861	0.769	Y	0.45	SignalP-noTM
314	BC1G_12537	32	33	fad binding domain-containing protein	Oxidation/Reduction	507	20	0	0.793	4	F:flavin adenine dinucleotide binding; C:extracellular region; F:UDP-N-acetylmuramate dehydrogenase activity; P:oxidation-reduction process	EC:1.1.1.158	5	0.009862	0.73	22	0.781	22	0.918	15	0.832	0.808	Y	0.45	SignalP-noTM
315	BC1G_07527	46	46	pectin lyase c	CAZyme / Polysaccharide lyase	388	20	0	0.6845	3	C:extracellular region; P:pectin catabolic process; F:pectin lyase activity	EC:4.2.2.10	6	0.015464	0.65	22	0.773	22	0.959	4	0.919	0.852	Y	0.45	SignalP-noTM
316	BC1G_10164	85	79	phosphoglycerate mutase protein	Primary metabolism	346	20	0	0.7505	0	-		3	0.008671	0.574	17	0.741	17	0.978	10	0.954	0.856	Y	0.45	SignalP-noTM
317	BC1G_01012	47	51	hydrophobin	SSP	98	20	5.20134e-50	0.58	1	C:extracellular region	-	8	0.081633	0.554	19	0.702	19	0.939	12	0.892	0.805	Y	0.45	SignalP-noTM
318	BC1G_01472	44	22	alpha beta-hydrolase	Predicted protein	325	20	0	0.5065	7	F:molecular_function; P:biological_process; C:cellular_component; F:ATP binding; F:aminoacyl-tRNA ligase activity; F:nucleotide binding; P:tRNA aminoacylation for protein translation		4	0.012308	0.857	21	0.865	21	0.923	4	0.871	0.868	Y	0.45	SignalP-noTM
319	BC1G_05655	50	61	predicted protein	Predicted protein	782	3	0	0.92	0	-		19	0.024297	0.233	21	0.408	21	0.838	4	0.707	0.569	Y	0.45	SignalP-noTM
320	BC1G_02487	54	54	carboxylesterase protein	CAZyme / Carbohydrate esterase	524	20	0	0.715	1	F:carboxylic ester hydrolase activity	EC:3.1.1.0	4	0.007634	0.247	21	0.471	21	0.953	4	0.895	0.7	Y	0.45	SignalP-noTM
321	BC1G_02714	92	80	glycoside hydrolase family 25 protein	CAZyme / Glycoside hydrolase	340	20	0	0.587	2	P:carbohydrate metabolic process; F:hydrolase activity	-	18	0.052941	0.575	20	0.667	20	0.872	15	0.784	0.73	Y	0.45	SignalP-noTM
322	BC1G_10482	68	0	cytochrome p450	Oxidation/Reduction	170	20	4.65803e-110	0.652	6	F:heme binding; F:oxidoreductase activity, acting on paired donors, with incorporation or reduction of molecular oxygen; F:monooxygenase activity; F:iron ion binding; F:electron carrier activity; P:oxidation-reduction process	-	1	0.005882	0.732	23	0.543	23	0.609	20	0.441	0.502	Y	0.5	SignalP-TM
323	BC1G_11306	81	83	histidine acid phosphatase	Phosphatase	509	20	0	0.6845	2	P:dephosphorylation; F:acid phosphatase activity	EC:3.1.3.2	8	0.015717	0.563	23	0.641	23	0.874	19	0.73	0.689	Y	0.45	SignalP-noTM
324	BC1G_09883	78	28	alpha beta-hydrolase protein	Predicted protein	417	20	0	0.614	0	-		6	0.014388	0.511	19	0.564	19	0.756	7	0.603	0.585	Y	0.45	SignalP-noTM
325	BC1G_08784	88	88	ser thr protein phosphatase family	Phosphatase	624	20	0	0.776	2	F:hydrolase activity; P:nucleotide catabolic process	-	4	0.00641	0.343	19	0.554	19	0.938	16	0.904	0.743	Y	0.45	SignalP-noTM
326	BC1G_14288	0	0	alpha beta-hydrolase	Predicted protein	332	20	0	0.5885	2	P:metabolic process; F:hydrolase activity	-	8	0.024096	0.226	20	0.417	20	0.825	16	0.764	0.605	Y	0.45	SignalP-noTM
327	BC1G_13815	58	55	tannase subunit protein	Secondary metabolism	579	20	0	0.7765	1	F:hydrolase activity	-	11	0.018998	0.27	32	0.383	18	0.774	1	0.625	0.513	Y	0.45	SignalP-noTM
328	BC1G_05010	0	0	stromal membrane-associated protein	Membrane protein	573	20	0	0.692	3	F:ARF GTPase activator activity; P:regulation of ARF GTPase activity; F:zinc ion binding	-	6	0.010471	0.289	23	0.466	23	0.894	11	0.753	0.621	Y	0.45	SignalP-noTM
329	BC1G_01286	87	89	serine carboxypeptidase	Protease	245	20	8.34476e-167	0.7865	2	F:serine-type carboxypeptidase activity; P:proteolysis	EC:3.4.16.0	2	0.008163	0.485	21	0.655	21	0.941	12	0.884	0.779	Y	0.45	SignalP-noTM
330	BC1G_13960	84	88	carboxylesterase family protein	CAZyme / Carbohydrate esterase	567	20	0	0.6715	1	F:hydrolase activity	-	6	0.010582	0.845	20	0.767	20	0.809	4	0.684	0.722	Y	0.45	SignalP-noTM
331	BC1G_14990	37	36	tyrosinase precursor	Oxidation/Reduction	670	20	0	0.632	3	F:metal ion binding; F:oxidoreductase activity; P:oxidation-reduction process	-	4	0.00597	0.348	27	0.485	27	0.82	8	0.687	0.594	Y	0.45	SignalP-noTM
332	BC1G_05517	46	42	fad binding domain protein	Oxidation/Reduction	569	20	0	0.661	3	F:flavin adenine dinucleotide binding; F:UDP-N-acetylmuramate dehydrogenase activity; P:oxidation-reduction process	EC:1.1.1.158	9	0.015817	0.436	21	0.597	21	0.952	8	0.806	0.71	Y	0.45	SignalP-noTM
333	BC1G_10827	73	49	glutaminase	Primary metabolism	715	20	0	0.717	2	C:extracellular region; F:hydrolase activity	-	3	0.004196	0.582	22	0.707	22	0.946	12	0.855	0.787	Y	0.45	SignalP-noTM
334	BC1G_00882	63	67	covalently-linked cell wall protein	Predicted protein	409	20	4.43447e-163	0.66	2	F:structural constituent of cell wall; C:cell wall	-	6	0.01467	0.562	18	0.691	18	0.913	14	0.848	0.775	Y	0.45	SignalP-noTM
335	BC1G_11891	73	67	glycosyl hydrolase	CAZyme / Glycoside hydrolase	166	20	3.17789e-85	0.6215	2	P:metabolic process; F:hydrolase activity	-	3	0.018072	0.341	21	0.534	21	0.918	14	0.836	0.697	Y	0.45	SignalP-noTM
336	BC1G_08253	66	63	tannase subunit	Secondary metabolism	581	20	0	0.8855	1	F:tannase activity	EC:3.1.1.20	10	0.017212	0.211	33	0.337	19	0.755	1	0.656	0.509	Y	0.45	SignalP-noTM
337	BC1G_05539	79	54	alpha-1,3-glucanase	CAZyme / Glycoside hydrolase	742	20	0	0.805	1	F:hydrolase activity	-	23	0.030997	0.493	23	0.671	23	0.96	16	0.913	0.802	Y	0.45	SignalP-noTM
338	BC1G_15808	76	84	amidohydrolase 3	Secondary metabolism	579	20	0	0.6365	2	F:hydrolase activity; F:hydrolase activity, acting on carbon-nitrogen (but not peptide) bonds		6	0.010363	0.301	19	0.522	19	0.952	16	0.915	0.734	Y	0.45	SignalP-noTM
339	BC1G_12200	44	90	peptidase (secreted protein)	Protease	383	20	0	0.755	2	F:metallopeptidase activity; P:proteolysis	-	1	0.002611	0.447	19	0.58	19	0.877	12	0.757	0.675	Y	0.45	SignalP-noTM
340	BC1G_00384	80	39	carboxypeptidase s1	Protease	506	20	0	0.747	3	C:extracellular region; F:serine-type carboxypeptidase activity; P:proteolysis	EC:3.4.16.0	5	0.009881	0.645	18	0.559	18	0.642	1	0.437	0.493	Y	0.45	SignalP-noTM
341	BC1G_11907	86	87	glutaminyl-peptide cyclotransferase	Secondary metabolism	316	20	0	0.793	3	F:transferase activity; F:peptidase activity; P:proteolysis	-	3	0.009494	0.452	24	0.543	24	0.745	5	0.651	0.601	Y	0.45	SignalP-noTM
342	BC1G_03710	40	86	carboxypeptidase s1 protein	Protease	572	20	0	0.817	2	F:serine-type carboxypeptidase activity; P:proteolysis	EC:3.4.16.0	9	0.015734	0.68	20	0.657	20	0.721	7	0.636	0.646	Y	0.45	SignalP-noTM
343	BC1G_00660	91	91	het-c protein	Mating	795	20	0	0.8175	0	-		8	0.010063	0.745	29	0.843	29	0.983	8	0.951	0.901	Y	0.45	SignalP-noTM
344	BC1G_07794	31	93	cellobiose dehydrogenase	Oxidation/Reduction	845	20	0	0.7485	5	F:flavin adenine dinucleotide binding; P:carbohydrate catabolic process; F:carbohydrate binding; F:oxidoreductase activity, acting on CH-OH group of donors; P:oxidation-reduction process	-	9	0.010651	0.311	24	0.443	24	0.83	12	0.634	0.546	Y	0.45	SignalP-noTM
345	BC1G_12892	62	75	predicted protein	Predicted protein	202	3	2.60436e-74	0.9567	0	-		7	0.034653	0.841	33	0.787	33	0.86	19	0.707	0.744	Y	0.45	SignalP-noTM
346	BC1G_11556	46	31	fad binding domain protein	Oxidation/Reduction	663	20	0	0.7595	3	F:flavin adenine dinucleotide binding; F:UDP-N-acetylmuramate dehydrogenase activity; P:oxidation-reduction process	EC:1.1.1.158	7	0.010558	0.309	26	0.423	26	0.746	14	0.595	0.516	Y	0.45	SignalP-noTM
347	BC1G_14330	81	33	cellobiose dehydrogenase	Oxidation/Reduction	572	20	0	0.747	3	F:flavin adenine dinucleotide binding; F:oxidoreductase activity, acting on CH-OH group of donors; P:oxidation-reduction process	-	7	0.012238	0.68	20	0.672	20	0.846	19	0.673	0.673	Y	0.45	SignalP-noTM
348	BC1G_15455	0	0	protein	Predicted protein	340	16	0	0.5413	3	F:protein kinase activity; P:protein phosphorylation; F:ATP binding	-	2	0.005882	0.173	22	0.333	22	0.75	19	0.642	0.5	Y	0.45	SignalP-noTM
349	BC1G_01923	28	85	endo-rhamnogalacturonase f	CAZyme / Glycoside hydrolase	478	20	0	0.7185	3	C:extracellular region; F:polygalacturonase activity; P:carbohydrate metabolic process	EC:3.2.1.15	2	0.004184	0.398	21	0.612	21	0.981	13	0.945	0.792	Y	0.45	SignalP-noTM
350	BC1G_08692	86	87	glycoside hydrolase family 61 protein	CAZyme / Glycoside hydrolase	220	20	6.85309e-163	0.7545	2	F:hydrolase activity; F:chitin binding	-	7	0.031818	0.698	22	0.774	22	0.943	1	0.854	0.817	Y	0.45	SignalP-noTM
351	BC1G_09190	79	37	fad binding domain protein	Oxidation/Reduction	635	20	0	0.729	3	F:flavin adenine dinucleotide binding; F:UDP-N-acetylmuramate dehydrogenase activity; P:oxidation-reduction process	EC:1.1.1.158	7	0.011024	0.822	23	0.854	23	0.917	9	0.888	0.873	Y	0.45	SignalP-noTM
352	BC1G_07608	90	86	protein rds1 protein	Predicted protein	309	20	0	0.7035	3	F:oxidoreductase activity; P:oxidation-reduction process; F:transition metal ion binding	-	2	0.006472	0.615	21	0.69	21	0.85	18	0.77	0.734	Y	0.45	SignalP-noTM
353	BC1G_12064	33	72	wsc domain-containing protein	SSP	180	20	6.14762e-66	0.702	0	-		9	0.05	0.845	24	0.901	24	0.993	15	0.959	0.932	Y	0.45	SignalP-noTM
354	BC1G_11266	82	59	laccase-1 precursor	Oxidation/Reduction	589	20	0	0.7125	3	F:oxidoreductase activity; P:oxidation-reduction process; F:copper ion binding	-	7	0.011885	0.693	19	0.733	19	0.812	2	0.775	0.755	Y	0.45	SignalP-noTM
355	BC1G_09644	72	76	triacylglycerol lipase	Lipase	556	20	0	0.7135	1	F:carboxylic ester hydrolase activity	EC:3.1.1.0	7	0.01259	0.461	19	0.555	19	0.8	1	0.638	0.6	Y	0.45	SignalP-noTM
356	BC1G_07160	85	87	plc-like phosphodiesterase	Phosphatase	290	20	0	0.7295	2	P:lipid metabolic process; F:phosphoric diester hydrolase activity	EC:3.1.4.0	7	0.024138	0.689	18	0.783	18	0.915	3	0.886	0.838	Y	0.45	SignalP-noTM
357	BC1G_13367	68	76	endopolygalacturonase 2	CAZyme / Glycoside hydrolase	167	20	1.21514e-86	0.9315	3	C:extracellular region; F:polygalacturonase activity; P:carbohydrate metabolic process	EC:3.2.1.15	2	0.011976	0.607	20	0.741	20	0.932	12	0.907	0.831	Y	0.45	SignalP-noTM
358	BC1G_01393	0	62	predicted protein	Predicted protein	188	5	3.71155e-107	0.756	0	-		0	0	0.826	19	0.865	19	0.954	15	0.906	0.887	Y	0.45	SignalP-noTM
359	BC1G_07482	33	74	fad binding domain-containing protein	Oxidation/Reduction	483	20	0	0.7115	3	F:flavin adenine dinucleotide binding; F:UDP-N-acetylmuramate dehydrogenase activity; P:oxidation-reduction process	EC:1.1.1.158	3	0.006211	0.568	16	0.732	16	0.974	12	0.946	0.848	Y	0.45	SignalP-noTM
360	BC1G_10322	76	87	glycoside hydrolase family 43 protein	CAZyme / Glycoside hydrolase	319	20	0	0.7685	5	P:hemicellulose catabolic process; P:arabinose metabolic process; C:extracellular region; P:arabinan catabolic process; F:arabinan endo-1,5-alpha-L-arabinosidase activity	EC:3.2.1.99	4	0.012539	0.428	19	0.638	19	0.982	12	0.954	0.809	Y	0.45	SignalP-noTM
361	BC1G_12021	41	41	triacylglycerol lipase	Lipase	542	20	0	0.6355	1	F:carboxylic ester hydrolase activity	EC:3.1.1.0	8	0.01476	0.629	22	0.743	22	0.957	15	0.879	0.816	Y	0.45	SignalP-noTM
362	BC1G_02333	32	77	starch binding domain-containing protein	Predicted protein	401	20	0	0.7695	2	C:viral capsid; F:starch binding	-	16	0.0399	0.786	23	0.804	23	0.928	12	0.822	0.814	Y	0.45	SignalP-noTM
363	BC1G_06960	39	0	calcium-dependent phosphotriesterase	Phosphoesterase	400	20	0	0.562	8	F:1,4-lactonase activity; F:molecular_function; F:hydrolase activity; P:biological_process; C:membrane; P:transmembrane transport; P:metal ion transport; F:metal ion transmembrane transporter activity		1	0.0025	0.456	24	0.611	24	0.92	11	0.818	0.723	Y	0.45	SignalP-noTM
364	BC1G_13335	28	80	predicted protein	Predicted protein	377	7	0	0.68	0	-		40	0.106101	0.816	20	0.86	20	0.954	13	0.91	0.887	Y	0.45	SignalP-noTM
365	BC1G_07658	87	72	glycoside hydrolase family 61 protein	CAZyme / Glycoside hydrolase	376	20	1.12315e-171	0.7415	2	F:hydrolase activity, acting on glycosyl bonds; P:metabolic process	-	4	0.010638	0.321	21	0.438	21	0.769	19	0.598	0.524	Y	0.45	SignalP-noTM
366	BC1G_01630	57	57	gmc oxidoreductase	Oxidation/Reduction	675	20	0	0.7925	4	F:flavin adenine dinucleotide binding; F:choline dehydrogenase activity; P:oxidation-reduction process; P:alcohol metabolic process	EC:1.1.99.1	6	0.008889	0.2	20	0.379	20	0.793	2	0.708	0.556	Y	0.45	SignalP-noTM
367	BC1G_07558	86	0	initiation-specific alpha- -mannosyltransferase	CAZyme / Glycosyl transferase	377	20	0	0.8245	1	F:transferase activity, transferring glycosyl groups	-	1	0.002653	0.327	24	0.547	24	0.962	4	0.916	0.746	Y	0.45	SignalP-noTM
368	BC1G_02016	80	28	carboxylesterase family protein (secreted protein) protein	CAZyme / Carbohydrate esterase	523	20	0	0.737	0	-		4	0.007648	0.191	22	0.388	20	0.911	13	0.792	0.606	Y	0.45	SignalP-noTM
369	BC1G_00922	37	36	glycoside hydrolase family 61 protein	CAZyme / Glycoside hydrolase	145	20	8.36263e-83	0.7435	1	F:hydrolase activity	-	4	0.027586	0.368	20	0.487	20	0.8	15	0.64	0.57	Y	0.45	SignalP-noTM
370	BC1G_03179	79	36	beta-glucosidase d protein	CAZyme / Glycoside hydrolase	783	20	0	0.713	2	F:hydrolase activity, hydrolyzing O-glycosyl compounds; P:carbohydrate metabolic process	EC:3.2.1.0	7	0.00894	0.348	24	0.469	24	0.871	19	0.639	0.561	Y	0.45	SignalP-noTM
371	BC1G_01234	88	64	exo-rhamnogalacturonase b	CAZyme / Glycoside hydrolase	376	20	0	0.7	3	C:extracellular region; F:polygalacturonase activity; P:carbohydrate catabolic process	EC:3.2.1.15	5	0.013298	0.682	21	0.711	21	0.836	11	0.748	0.73	Y	0.45	SignalP-noTM
372	BC1G_07471	77	84	f5 8 type c domain protein	Predicted protein	316	20	0	0.75	2	F:catalytic activity; P:carbohydrate metabolic process	-	4	0.012658	0.772	21	0.821	21	0.927	2	0.87	0.847	Y	0.45	SignalP-noTM
373	BC1G_08363	65	65	cfem domain-containing protein	SSP	96	10	2.10457e-38	0.736	0	-		10	0.104167	0.489	19	0.63	19	0.928	18	0.84	0.743	Y	0.45	SignalP-noTM
374	BC1G_06369	75	86	cutinase	CAZyme / Carbohydrate esterase	256	20	3.34214e-141	0.7265	4	C:extracellular region; P:triglyceride catabolic process; F:cutinase activity; F:triglyceride lipase activity	EC:3.1.1.74; EC:3.1.1.3	4	0.015625	0.448	18	0.646	18	0.974	10	0.929	0.798	Y	0.45	SignalP-noTM
375	BC1G_09674	0	0	hypothetical protein BC1G_09674	Predicted protein	401	20	0	0.6875	0	-		2	0.004988	0.292	21	0.435	21	0.808	4	0.643	0.548	Y	0.45	SignalP-noTM
376	BC1G_06836	90	90	serine protease	Protease	521	20	0	0.86	4	P:negative regulation of catalytic activity; P:proteolysis; F:identical protein binding; F:serine-type endopeptidase activity	EC:3.4.21.0	3	0.005758	0.528	17	0.684	17	0.921	15	0.889	0.795	Y	0.45	SignalP-noTM
377	BC1G_07058	89	32	glycoside hydrolase family 71 protein	CAZyme / Glycoside hydrolase	491	20	0	0.716	1	F:hydrolase activity	-	9	0.01833	0.88	19	0.858	19	0.93	1	0.816	0.835	Y	0.45	SignalP-noTM
378	BC1G_12117	74	31	choline dehydrogenase	Oxidation/Reduction	588	20	0	0.638	4	F:flavin adenine dinucleotide binding; F:choline dehydrogenase activity; P:oxidation-reduction process; P:alcohol metabolic process	EC:1.1.99.1	6	0.010204	0.454	24	0.654	24	0.971	15	0.941	0.809	Y	0.45	SignalP-noTM
379	BC1G_03951	79	58	predicted protein	Predicted protein	828	3	0	0.9267	0	-		65	0.078502	0.643	20	0.75	20	0.941	14	0.879	0.82	Y	0.45	SignalP-noTM
380	BC1G_09694	49	48	triacylglycerol lipase	Lipase	547	20	0	0.6515	1	F:carboxylic ester hydrolase activity	EC:3.1.1.0	9	0.016453	0.302	21	0.506	21	0.95	10	0.841	0.687	Y	0.45	SignalP-noTM
381	BC1G_06334	81	31	fad binding domain-containing protein	Oxidation/Reduction	516	20	0	0.7535	3	F:flavin adenine dinucleotide binding; F:UDP-N-acetylmuramate dehydrogenase activity; P:oxidation-reduction process	EC:1.1.1.158	6	0.011628	0.704	18	0.766	18	0.898	7	0.821	0.796	Y	0.45	SignalP-noTM
382	BC1G_14733	59	38	hypothetical protein BofuT4_P100020.1	Predicted protein	261	4	5.56147e-22	0.895	0	-		0	0	0.423	23	0.578	23	0.872	6	0.791	0.693	Y	0.45	SignalP-noTM
383	BC1G_02621	0	89	stress response rci peptide	Predicted protein	92	20	1.59356e-31	0.861	1	C:integral to membrane	-	2	0.021739	0.284	22	0.457	22	0.897	10	0.745	0.572	Y	0.5	SignalP-TM
384	BC1G_14501	78	31	predicted protein	Predicted protein	229	20	6.58385e-143	0.5445	0	-		4	0.017467	0.638	22	0.746	22	0.931	13	0.873	0.814	Y	0.45	SignalP-noTM
385	BC1G_05750	0	50	predicted protein	Predicted protein	228	2	1.53788e-137	0.825	0	-		3	0.013158	0.605	21	0.758	21	0.984	13	0.953	0.864	Y	0.45	SignalP-noTM
386	BC1G_01204	85	32	glyoxal oxidase	Oxidation/Reduction	816	20	0	0.788	1	F:chitin binding	-	32	0.039216	0.558	17	0.602	17	0.749	8	0.653	0.63	Y	0.45	SignalP-noTM
387	BC1G_10644	35	36	hypothetical protein BC1G_10644	Predicted protein	209	20	1.87139e-152	0.771	0	-		4	0.019139	0.33	17	0.531	17	0.898	1	0.839	0.697	Y	0.45	SignalP-noTM
388	BC1G_15017	36	42	glycoside hydrolase family 61 protein	CAZyme / Glycoside hydrolase	247	20	9.98565e-168	0.7595	1	F:hydrolase activity		6	0.024291	0.408	19	0.595	19	0.913	10	0.88	0.749	Y	0.45	SignalP-noTM
389	BC1G_15977	37	68	carbohydrate-binding -like protein	Predicted protein	404	20	0	0.599	0	-		15	0.037129	0.488	17	0.534	17	0.689	1	0.544	0.539	Y	0.45	SignalP-noTM
390	BC1G_10768	40	88	gpi anchored	Predicted protein	386	20	0	0.797	4	F:ferric iron binding; P:cellular aromatic compound metabolic process; F:oxidoreductase activity, acting on single donors with incorporation of molecular oxygen, incorporation of two atoms of oxygen; P:oxidation-reduction process	EC:1.13.11.0	5	0.012953	0.489	22	0.562	22	0.774	5	0.639	0.603	Y	0.45	SignalP-noTM
391	BC1G_08393	68	65	pepsinogen c	Protease	399	20	0	0.666	2	F:aspartic-type endopeptidase activity; P:proteolysis	EC:3.4.23.0	4	0.010025	0.279	16	0.511	16	0.958	12	0.931	0.737	Y	0.45	SignalP-noTM
392	BC1G_00230	80	84	endopolygalacturonase 5	CAZyme / Glycoside hydrolase	380	20	0	0.951	3	C:extracellular region; F:polygalacturonase activity; P:carbohydrate metabolic process	EC:3.2.1.15	7	0.018421	0.555	20	0.723	20	0.981	14	0.95	0.846	Y	0.45	SignalP-noTM
393	BC1G_07724	0	59	cytochrome p450 monooxygenase	Oxidation/Reduction	525	20	0	0.592	6	F:heme binding; F:oxidoreductase activity, acting on paired donors, with incorporation or reduction of molecular oxygen; F:monooxygenase activity; F:iron ion binding; F:electron carrier activity; P:oxidation-reduction process	-	6	0.011429	0.33	23	0.543	23	0.951	14	0.894	0.732	Y	0.45	SignalP-noTM
394	BC1G_15520	85	48	mitochondrial precursor protein	Primary metabolism	413	20	0	0.826	2	F:metal ion binding; F:hydrolase activity, acting on carbon-nitrogen (but not peptide) bonds, in linear amidines	EC:3.5.3.0	3	0.007264	0.541	26	0.618	26	0.958	10	0.73	0.679	Y	0.45	SignalP-noTM
395	BC1G_08735	76	58	epl1 protein	Putative effector	151	20	1.5868e-95	0.752	0	-		5	0.033113	0.593	20	0.714	20	0.916	12	0.869	0.797	Y	0.45	SignalP-noTM
396	BC1G_05986	41	41	fad binding domain containing protein	Oxidation/Reduction	437	20	0	0.61	3	F:flavin adenine dinucleotide binding; F:UDP-N-acetylmuramate dehydrogenase activity; P:oxidation-reduction process	EC:1.1.1.158	2	0.004577	0.689	19	0.788	19	0.937	11	0.9	0.849	Y	0.45	SignalP-noTM
397	BC1G_14153	81	90	acid protease partial	Protease	257	20	4.05346e-151	0.9295	4	C:extracellular region; P:proteolysis; F:aspartic-type endopeptidase activity; P:zymogen activation	EC:3.4.23.0	4	0.015564	0.353	19	0.487	19	0.782	3	0.658	0.579	Y	0.45	SignalP-noTM
398	BC1G_14177	64	43	fad binding domain-containing protein	Oxidation/Reduction	526	20	0	0.6335	3	F:flavin adenine dinucleotide binding; F:UDP-N-acetylmuramate dehydrogenase activity; P:oxidation-reduction process	EC:1.1.1.158	7	0.013308	0.249	19	0.428	19	0.804	9	0.724	0.588	Y	0.45	SignalP-noTM
399	BC1G_12184	0	0	thaumatin family protein	Predicted protein	414	20	0	0.711	1	P:mycelium development	-	16	0.038647	0.848	21	0.812	21	0.878	18	0.778	0.794	Y	0.45	SignalP-noTM
400	BC1G_00991	67	0	aldehyde reductase	Oxidation/Reduction	360	20	0	0.635	2	P:oxidation-reduction process; F:oxidoreductase activity	-	3	0.008333	0.596	19	0.722	19	0.917	12	0.882	0.808	Y	0.45	SignalP-noTM
401	BC1G_11795	86	89	malate dehydrogenase	Primary metabolism	280	20	0	0.7015	0	-		4	0.014286	0.34	18	0.562	18	0.946	4	0.928	0.759	Y	0.45	SignalP-noTM
402	BC1G_03670	32	60	predicted protein	Predicted protein	264	2	1.43991e-144	0.84	0	-		3	0.011364	0.666	18	0.759	18	0.919	10	0.873	0.821	Y	0.45	SignalP-noTM
403	BC1G_04197	88	38	acid phosphatase-like protein	Phosphatase	452	20	0	0.734	1	F:hydrolase activity, acting on ester bonds	-	4	0.00885	0.75	22	0.774	22	0.889	4	0.797	0.786	Y	0.45	SignalP-noTM
404	BC1G_00878	85	89	glutamyl-trna amidotransferase	Protein biosynthesis	510	20	0	0.773	2	F:carbon-nitrogen ligase activity, with glutamine as amido-N-donor; F:transferase activity	EC:6.3.5.0	4	0.007843	0.501	22	0.6	22	0.797	21	0.722	0.666	Y	0.45	SignalP-noTM
405	BC1G_05134	0	76	small secreted protein	SSP	147	20	1.13845e-91	0.771	3	F:molecular_function; P:biological_process; C:cellular_component		8	0.054422	0.523	20	0.681	20	0.92	4	0.883	0.79	Y	0.45	SignalP-noTM
406	BC1G_12525	72	49	oxidase-like protein	Oxidation/Reduction	427	20	0	0.6905	1	F:peroxidase activity	EC:1.11.1.7	4	0.009368	0.684	20	0.706	20	0.809	2	0.72	0.714	Y	0.45	SignalP-noTM
407	BC1G_14415	34	78	carbohydrate esterase family 5 protein	CAZyme / Carbohydrate esterase	241	20	9.76522e-147	0.626	2	F:hydrolase activity; P:metabolic process	-	7	0.029046	0.39	22	0.58	22	0.951	14	0.861	0.732	Y	0.45	SignalP-noTM
408	BC1G_14164	46	46	beta-d-glucoside glucohydrolase	CAZyme / Glycoside hydrolase	869	20	0	0.805	4	F:hydrolase activity, hydrolyzing O-glycosyl compounds; F:cellulose binding; C:extracellular region; P:polysaccharide catabolic process	EC:3.2.1.0	8	0.009206	0.536	18	0.674	18	0.935	16	0.86	0.775	Y	0.45	SignalP-noTM
409	BC1G_06243	56	57	protein	Predicted protein	482	9	7.67707e-97	0.8111	0	-		16	0.033195	0.58	22	0.707	22	0.914	13	0.862	0.791	Y	0.45	SignalP-noTM
410	BC1G_11143	76	88	endopolygalacturonase 1	CAZyme / Glycoside hydrolase	382	20	1.6438e-177	0.9765	3	C:extracellular region; F:polygalacturonase activity; P:carbohydrate metabolic process	EC:3.2.1.15	8	0.020942	0.523	21	0.696	21	0.976	13	0.929	0.822	Y	0.45	SignalP-noTM
411	BC1G_01073	51	49	subtilisin-like protein	Protease	724	20	0	0.7485	4	C:extracellular region; P:proteolysis; F:calcium ion binding; F:serine-type endopeptidase activity	EC:3.4.21.0	11	0.015193	0.585	19	0.635	19	0.782	3	0.674	0.656	Y	0.45	SignalP-noTM
412	BC1G_09182	33	28	serine carboxypeptidase s28 protein	Protease	563	20	0	0.739	3	F:carboxypeptidase activity; F:serine-type peptidase activity; P:proteolysis	-	9	0.015986	0.757	21	0.728	21	0.781	9	0.705	0.715	Y	0.45	SignalP-noTM
413	BC1G_13910	71	81	hypothetical protein BC1G_13910	Predicted protein	608	20	0	0.7505	3	F:molecular_function; P:biological_process; C:cellular_component		8	0.013158	0.555	20	0.5	20	0.546	15	0.447	0.471	Y	0.45	SignalP-noTM
414	BC1G_09364	70	44	oxidase-like protein	Oxidation/Reduction	436	20	0	0.6465	1	F:peroxidase activity	EC:1.11.1.7	3	0.006881	0.699	23	0.768	23	0.924	5	0.844	0.809	Y	0.45	SignalP-noTM
415	BC1G_11947	49	0	protein	Predicted protein	212	10	3.28956e-144	0.552	0	-		0	0	0.696	19	0.779	19	0.923	11	0.879	0.833	Y	0.45	SignalP-noTM
416	BC1G_01628	40	37	oxidase	Oxidation/Reduction	442	20	0	0.728	1	F:peroxidase activity	EC:1.11.1.7	5	0.011312	0.727	20	0.715	20	0.852	16	0.697	0.705	Y	0.45	SignalP-noTM
417	BC1G_15580	0	0	vacuolar sorting receptor	Predicted protein	208	20	1.92757e-124	0.7625	4	F:molecular_function; P:biological_process; C:cellular_component; F:nucleic acid binding		5	0.024038	0.643	23	0.756	23	0.934	14	0.887	0.827	Y	0.45	SignalP-noTM
418	BC1G_13714	45	35	carboxylesterase protein	CAZyme / Carbohydrate esterase	423	20	0	0.6335	1	F:hydrolase activity		8	0.018913	0.717	17	0.822	17	0.962	9	0.937	0.884	Y	0.45	SignalP-noTM
419	BC1G_04919	76	73	paf acetylhydrolase family protein	Lipase	389	20	0	0.5655	2	P:lipid catabolic process; F:1-alkyl-2-acetylglycerophosphocholine esterase activity	EC:3.1.1.47	2	0.005141	0.678	22	0.774	22	0.923	16	0.884	0.834	Y	0.45	SignalP-noTM
420	BC1G_05576	80	44	uncharacterized serine-rich protein	Predicted protein	269	20	8.41594e-173	0.6375	2	P:carbohydrate metabolic process; F:catalytic activity		7	0.026022	0.85	22	0.882	22	0.956	4	0.915	0.9	Y	0.45	SignalP-noTM
421	BC1G_08544	80	84	wsc domain-containing protein	Predicted protein	545	20	0	0.7425	6	F:molecular_function; P:biological_process; C:cellular_component; F:hydrolase activity; P:metabolic process; F:hydrolase activity, acting on glycosyl bonds		25	0.045872	0.609	24	0.656	24	0.88	20	0.703	0.681	Y	0.45	SignalP-noTM
422	BC1G_02623	69	77	glycoside hydrolase family 13 protein	CAZyme / Glycoside hydrolase	427	20	0	0.794	4	F:alpha-amylase activity; P:carbohydrate catabolic process; F:calcium ion binding; F:starch binding	EC:3.2.1.1	9	0.021077	0.352	23	0.569	23	0.969	14	0.922	0.76	Y	0.45	SignalP-noTM
423	BC1G_02936	55	81	cutinase	CAZyme / Carbohydrate esterase	202	20	8.28231e-94	0.7725	4	C:extracellular region; P:metabolic process; F:carboxylesterase activity; F:cutinase activity	EC:3.1.1.1; EC:3.1.1.74	4	0.019802	0.72	21	0.812	21	0.95	15	0.918	0.869	Y	0.45	SignalP-noTM
424	BC1G_00279	28	28	paf acetylhydrolase family protein	Lipase	390	20	0	0.5625	1	F:hydrolase activity	-	3	0.007692	0.23	24	0.454	24	0.959	4	0.896	0.693	Y	0.45	SignalP-noTM
425	BC1G_06893	31	78	cytochrome p450 alkane hydroxylase	Oxidation/Reduction	512	20	0	0.617	5	F:heme binding; F:oxidoreductase activity, acting on paired donors, with incorporation or reduction of molecular oxygen, reduced flavin or flavoprotein as one donor, and incorporation of one atom of oxygen; F:iron ion binding; F:electron carrier activity; P:oxidation-reduction process	EC:1.14.14.0	6	0.011719	0.415	20	0.585	20	0.92	19	0.837	0.721	Y	0.45	SignalP-noTM
426	BC1G_01027	41	40	pheromone processing carboxypeptidase	Protease	546	20	0	0.7775	2	F:serine-type carboxypeptidase activity; P:proteolysis	EC:3.4.16.0	6	0.010989	0.771	22	0.851	22	0.972	15	0.939	0.899	Y	0.45	SignalP-noTM
427	BC1G_08801	0	0	six-hairpin glycosidase-like protein	Predicted protein	706	20	0	0.757	2	F:catalytic activity; P:metabolic process	-	3	0.004249	0.472	32	0.585	22	0.941	19	0.846	0.726	Y	0.45	SignalP-noTM
428	BC1G_00003	28	74	carbohydrate esterase family 16 protein	CAZyme / Carbohydrate esterase	323	20	0	0.6905	2	P:lipid metabolic process; F:hydrolase activity, acting on ester bonds	-	4	0.012384	0.817	22	0.862	22	0.957	5	0.911	0.888	Y	0.45	SignalP-noTM
429	BC1G_00201	83	77	pheromone precursor protein 1	Mating	392	20	2.42451e-175	0.5005	0	-		32	0.081633	0.494	21	0.674	21	0.966	12	0.919	0.806	Y	0.45	SignalP-noTM
430	BC1G_15298	0	0	protein	Predicted protein	333	20	0	0.6435	0	-		1	0.003003	0.15	26	0.32	26	0.902	6	0.697	0.523	Y	0.45	SignalP-noTM
431	BC1G_07637	53	49	lipase 3 precursor	Lipase	556	20	0	0.8135	2	F:retinyl-palmitate esterase activity; F:triglyceride lipase activity	EC:3.1.1.3	6	0.010791	0.534	18	0.694	18	0.942	10	0.9	0.805	Y	0.45	SignalP-noTM
432	BC1G_14317	82	79	ribonuclease t2 family protein	Nucleic acid modification	270	20	0	0.755	2	F:RNA binding; F:ribonuclease T2 activity	EC:3.1.27.1	5	0.018519	0.759	23	0.739	23	0.811	4	0.719	0.728	Y	0.45	SignalP-noTM
433	BC1G_09829	75	50	glycoside hydrolase family 61 protein	CAZyme / Glycoside hydrolase	333	20	0	0.665	1	F:glucan endo-1,3-beta-glucanase activity, C-3 substituted reducing group	EC:3.2.1.6	10	0.03003	0.884	22	0.854	22	0.907	11	0.822	0.837	Y	0.45	SignalP-noTM
434	BC1G_12145	22	0	galactose oxidase precursor	Oxidation/Reduction	636	20	0	0.695	1	P:cell adhesion	-	5	0.007862	0.802	19	0.873	19	0.979	11	0.948	0.914	Y	0.45	SignalP-noTM
435	BC1G_13289	77	88	antigenic thaumatin domain-containing protein	Predicted protein	204	17	3.15503e-130	0.5376	9	F:molecular_function; P:biological_process; F:kinase activity; F:ATP binding; F:protein kinase activity; P:phosphorylation; P:protein phosphorylation; F:transferase activity, transferring phosphorus-containing groups; F:protein serine/threonine kinase activity		8	0.039216	0.46	20	0.626	20	0.905	16	0.852	0.748	Y	0.45	SignalP-noTM
436	BC1G_13308	0	0	tat pathway signal sequence	Transport	211	20	2.19992e-156	0.6385	0	-		4	0.018957	0.477	29	0.549	29	0.913	14	0.67	0.614	Y	0.45	SignalP-noTM
437	BC1G_10075	88	0	o-pyrocatechuate decarboxylase	Secondary metabolism	386	20	0	0.601	2	P:metabolic process; F:catalytic activity	-	4	0.010363	0.536	24	0.641	24	0.855	12	0.763	0.707	Y	0.45	SignalP-noTM
438	BC1G_08748	80	73	lipase b precursor protein	Lipase	493	20	0	0.703	0	-		4	0.008114	0.58	18	0.67	18	0.907	17	0.798	0.739	Y	0.45	SignalP-noTM
439	BC1G_02965	44	65	acid phosphatase	Phosphatase	438	20	0	0.7015	1	F:hydrolase activity, acting on ester bonds	-	1	0.002283	0.53	20	0.674	20	0.909	15	0.862	0.775	Y	0.45	SignalP-noTM
440	BC1G_00978	88	88	tripeptidyl peptidase protein	Protease	587	20	0	0.7355	2	F:serine-type endopeptidase activity; P:proteolysis	EC:3.4.21.0	6	0.010221	0.482	20	0.592	20	0.863	13	0.723	0.663	Y	0.45	SignalP-noTM
441	BC1G_04284	82	0	nuclear membrane fusion protein kar5	Mating	515	20	0	0.5555	0	-		7	0.013592	0.823	19	0.871	19	0.953	13	0.92	0.897	Y	0.45	SignalP-noTM
442	BC1G_05765	88	90	protease s8 tripeptidyl peptidase	Protease	779	20	0	0.755	6	F:serine-type endopeptidase activity; F:tripeptide aminopeptidase activity; C:fungal-type cell wall; C:cell septum; C:extracellular region; P:proteolysis	EC:3.4.21.0; EC:3.4.11.4	10	0.012837	0.552	22	0.677	22	0.926	5	0.832	0.761	Y	0.45	SignalP-noTM
443	BC1G_09565	28	88	serine peptidase	Protease	411	20	0	0.7805	2	P:proteolysis; F:serine-type endopeptidase activity	EC:3.4.21.0	4	0.009732	0.66	19	0.696	19	0.864	13	0.719	0.709	Y	0.45	SignalP-noTM
444	BC1G_05479	32	37	extracellular dioxygenase	Oxidation/Reduction	133	20	2.97402e-81	0.6115	9	P:cellular aromatic compound metabolic process; P:oxidation-reduction process; F:oxidoreductase activity, acting on single donors with incorporation of molecular oxygen, incorporation of two atoms of oxygen; F:ferric iron binding; F:iron ion binding; F:catalytic activity; C:cellular_component; F:molecular_function; P:biological_process		3	0.022556	0.734	22	0.788	22	0.929	11	0.843	0.818	Y	0.45	SignalP-noTM
445	BC1G_02003	52	57	endopolygalacturonase 4	CAZyme / Glycoside hydrolase	375	20	0	0.771	3	C:extracellular region; F:polygalacturonase activity; P:pectin catabolic process	EC:3.2.1.15	7	0.018667	0.881	23	0.87	23	0.912	16	0.859	0.864	Y	0.45	SignalP-noTM
446	BC1G_07974	41	35	carboxylesterase family protein	CAZyme / Carbohydrate esterase	312	20	0	0.758	1	F:hydrolase activity	-	4	0.012821	0.693	24	0.718	24	0.863	12	0.74	0.73	Y	0.45	SignalP-noTM
447	BC1G_00280	34	29	chlorogenic acid esterase precursor protein	Secondary metabolism	525	20	0	0.6125	1	F:carboxylic ester hydrolase activity	EC:3.1.1.0	6	0.011429	0.346	24	0.415	24	0.656	6	0.497	0.459	Y	0.45	SignalP-noTM
448	BC1G_16127	37	37	acetylcholinesterase precursor	CAZyme / Carbohydrate esterase	438	20	0	0.7175	1	F:hydrolase activity	-	4	0.009132	0.81	20	0.817	20	0.893	1	0.812	0.814	Y	0.45	SignalP-noTM
449	BC1G_11115	80	73	glycoside hydrolase family 31 protein	CAZyme / Glycoside hydrolase	456	20	0	0.831	3	F:carbohydrate binding; P:carbohydrate metabolic process; F:hydrolase activity, hydrolyzing O-glycosyl compounds	EC:3.2.1.0	4	0.008772	0.873	19	0.881	19	0.932	15	0.884	0.883	Y	0.45	SignalP-noTM
450	BC1G_01612	67	54	exo-beta protein	CAZyme / Glycoside hydrolase	250	20	2.46961e-155	0.6525	2	F:molecular_function; C:cellular_component		7	0.028	0.475	19	0.641	19	0.922	9	0.873	0.766	Y	0.45	SignalP-noTM
451	BC1G_00545	84	23	acid protease	Protease	441	20	0	0.5755	2	F:aspartic-type endopeptidase activity; P:proteolysis	EC:3.4.23.0	4	0.00907	0.704	19	0.762	19	0.9	10	0.834	0.801	Y	0.45	SignalP-noTM
452	BC1G_05455	70	41	glycoside hydrolase family 18 protein	CAZyme / Glycoside hydrolase	365	20	1.14102e-176	0.7585	6	F:chitinase activity; P:carbohydrate metabolic process; F:cellulose binding; P:autolysis; F:transaminase activity; C:extracellular region	EC:3.2.1.14; EC:2.6.1.0	7	0.019178	0.586	23	0.58	23	0.795	22	0.574	0.577	Y	0.45	SignalP-noTM
453	BC1G_01218	57	60	acid protease	Protease	514	20	0	0.617	2	P:proteolysis; F:aspartic-type endopeptidase activity	EC:3.4.23.0	4	0.007782	0.858	21	0.904	21	0.986	14	0.956	0.932	Y	0.45	SignalP-noTM
454	BC1G_02591	89	32	alpha-galactosidase	CAZyme / Glycoside hydrolase	454	20	0	0.695	2	F:hydrolase activity, hydrolyzing O-glycosyl compounds; P:carbohydrate metabolic process	EC:3.2.1.0	7	0.015419	0.381	24	0.566	24	0.914	16	0.839	0.713	Y	0.45	SignalP-noTM
455	BC1G_03893	45	41	glycoside hydrolase family 13 protein	CAZyme / Glycoside hydrolase	487	20	0	0.7305	9	C:hyphal septin band; F:alpha-amylase activity; P:carbohydrate catabolic process; P:starch metabolic process; C:spitzenkorper; C:fungal-type cell wall; C:cell wall-bounded periplasmic space; F:calcium ion binding; C:cell septum	EC:3.2.1.1	9	0.01848	0.68	18	0.687	18	0.782	5	0.678	0.682	Y	0.45	SignalP-noTM
456	BC1G_11909	85	84	glycoside hydrolase family 28 protein	CAZyme / Glycoside hydrolase	412	20	0	0.7205	3	C:extracellular region; F:polygalacturonase activity; P:pectin catabolic process	EC:3.2.1.15	12	0.029126	0.724	21	0.759	21	0.878	12	0.802	0.782	Y	0.45	SignalP-noTM
457	BC1G_06546	91	29	glycoside hydrolase family 27 protein	CAZyme / Glycoside hydrolase	460	20	0	0.734	2	P:carbohydrate metabolic process; F:alpha-galactosidase activity	EC:3.2.1.22	9	0.019565	0.647	21	0.707	21	0.838	1	0.765	0.738	Y	0.45	SignalP-noTM
458	BC1G_07899	89	36	carbohydrate esterase family 5 protein	CAZyme / Carbohydrate esterase	237	20	2.38075e-146	0.6615	2	F:hydrolase activity; P:metabolic process	-	4	0.016878	0.423	20	0.621	20	0.947	3	0.914	0.779	Y	0.45	SignalP-noTM
459	BC1G_12639	0	39	six-bladed beta-propeller -like protein	Predicted protein	372	20	0	0.558	3	F:molecular_function; P:biological_process; C:cellular_component		6	0.016129	0.329	20	0.478	20	0.778	10	0.691	0.593	Y	0.45	SignalP-noTM
460	BC1G_03070	27	27	aspartic protease	Protease	389	20	0	0.7925	2	F:aspartic-type endopeptidase activity; P:proteolysis	EC:3.4.23.0	2	0.005141	0.66	18	0.767	18	0.964	1	0.871	0.824	Y	0.45	SignalP-noTM
461	BC1G_00879	89	0	phosphatidylglycerol specific	Lipase	444	20	0	0.761	1	F:hydrolase activity, acting on ester bonds	-	4	0.009009	0.693	19	0.728	19	0.837	10	0.766	0.749	Y	0.45	SignalP-noTM
462	BC1G_00704	77	0	intracellular serine protease	Protease	543	20	0	0.574	3	P:proteolysis; F:serine-type endopeptidase activity; F:peptidase activity		10	0.018416	0.819	24	0.733	24	0.78	20	0.656	0.692	Y	0.45	SignalP-noTM
463	BC1G_09121	30	32	carboxylesterase type b	CAZyme / Carbohydrate esterase	587	20	0	0.6535	1	F:hydrolase activity	-	8	0.013629	0.711	25	0.716	25	0.888	11	0.733	0.725	Y	0.45	SignalP-noTM
464	BC1G_13903	92	0	arylsulfatase	Secondary metabolism	585	20	0	0.77	2	F:arylsulfatase activity; P:phenol-containing compound metabolic process	EC:3.1.6.1	8	0.013675	0.235	17	0.445	17	0.901	16	0.85	0.664	Y	0.45	SignalP-noTM
465	BC1G_03406	75	33	heme-thiolate peroxidase protein	Oxidation/Reduction	277	20	1.02777e-177	0.658	1	F:peroxidase activity	EC:1.11.1.7	1	0.00361	0.681	22	0.789	22	0.971	11	0.912	0.855	Y	0.45	SignalP-noTM
466	BC1G_01794	39	25	aspartic proteinase	Protease	441	20	0	0.6665	2	P:proteolysis; F:aspartic-type endopeptidase activity	EC:3.4.23.0	4	0.00907	0.615	21	0.706	21	0.857	13	0.814	0.764	Y	0.45	SignalP-noTM
467	BC1G_02483	79	0	prp 4 c domain-containing protein	Protein Kinase	234	20	2.54851e-91	0.6385	0	-		12	0.051282	0.451	24	0.471	24	0.721	14	0.496	0.485	Y	0.45	SignalP-noTM
468	BC1G_15333	62	28	alpha- -mannosyltransferase	CAZyme / Glycosyl transferase	583	20	0	0.5435	2	P:protein glycosylation; F:transferase activity	-	7	0.012007	0.495	25	0.532	25	0.8	3	0.629	0.571	Y	0.5	SignalP-TM
469	BC1G_08061	53	0	hypothetical protein BC1G_08061	Predicted protein	440	20	0	0.615	0	-		10	0.022727	0.761	19	0.85	19	0.979	10	0.945	0.901	Y	0.45	SignalP-noTM
470	BC1G_14714	83	0	l-asparaginase	Primary metabolism	350	20	0	0.847	4	P:asparagine metabolic process; C:nuclear envelope; F:asparaginase activity; C:endoplasmic reticulum	EC:3.5.1.1	2	0.005714	0.523	18	0.663	18	0.897	10	0.833	0.755	Y	0.45	SignalP-noTM
471	BC1G_12003	47	55	hypothetical protein BC1G_12003	SSP	147	20	6.0577e-102	0.6535	3	F:molecular_function; P:biological_process; C:cellular_component		7	0.047619	0.404	23	0.556	21	0.884	3	0.778	0.676	Y	0.45	SignalP-noTM
472	BC1G_01367	81	31	alpha beta-hydrolase	Predicted protein	488	20	0	0.6665	0	-		10	0.020492	0.478	21	0.644	21	0.94	4	0.869	0.766	Y	0.45	SignalP-noTM
473	BC1G_07208	0	0	dienelactone hydrolase	Secondary metabolism	269	20	0	0.646	1	F:catalytic activity	-	6	0.022305	0.674	23	0.599	23	0.695	17	0.515	0.565	Y	0.5	SignalP-TM
474	BC1G_01896	0	83	predicted protein	Predicted protein	336	15	0	0.678	3	F:lysozyme activity; P:peptidoglycan catabolic process; P:cell wall macromolecule catabolic process		16	0.047619	0.557	21	0.653	21	0.848	1	0.758	0.71	Y	0.45	SignalP-noTM
475	BC1G_02326	48	55	predicted protein	Predicted protein	460	4	7.58487e-97	0.9275	0	-		4	0.008696	0.73	20	0.796	20	0.925	16	0.869	0.836	Y	0.45	SignalP-noTM
476	BC1G_07822	87	84	glycoside hydrolase family 5 protein	CAZyme / Glycoside hydrolase	599	20	0	0.7255	4	F:hydrolase activity, hydrolyzing O-glycosyl compounds; P:carbohydrate metabolic process; C:extracellular region; F:cellulose binding	EC:3.2.1.0	2	0.003339	0.776	20	0.756	20	0.814	8	0.727	0.74	Y	0.45	SignalP-noTM
477	BC1G_14145	41	54	hypothetical protein BC1G_14145	Predicted protein	642	4	0	0.8925	0	-		2	0.003115	0.247	21	0.467	21	0.974	12	0.88	0.69	Y	0.45	SignalP-noTM
478	BC1G_04947	54	54	glycoside hydrolase family 76 protein	CAZyme / Glycoside hydrolase	313	20	0	0.803	2	F:mannan endo-1,6-alpha-mannosidase activity; P:carbohydrate catabolic process	EC:3.2.1.101	3	0.009585	0.782	19	0.743	19	0.889	1	0.664	0.7	Y	0.45	SignalP-noTM
479	BC1G_03622	81	42	predicted protein	Predicted protein	213	20	1.45315e-90	0.624	2	F:molecular_function; C:cellular_component		4	0.018779	0.477	19	0.656	19	0.942	12	0.899	0.788	Y	0.45	SignalP-noTM
480	BC1G_12867	70	78	protein	Predicted protein	187	6	5.04934e-119	0.805	0	-		3	0.016043	0.335	19	0.549	19	0.96	10	0.889	0.733	Y	0.45	SignalP-noTM
481	BC1G_12619	74	86	gas1-like protein	Cell cycle protein	314	20	8.88814e-145	0.728	0	-		6	0.019108	0.53	21	0.671	21	0.932	15	0.857	0.771	Y	0.45	SignalP-noTM
482	BC1G_02139	31	31	predicted protein	Predicted protein	178	16	2.80512e-128	0.6088	4	F:heme binding; F:molecular_function; P:biological_process; C:cellular_component		4	0.022472	0.377	20	0.461	20	0.712	14	0.555	0.512	Y	0.45	SignalP-noTM
483	BC1G_08924	50	63	glycoside hydrolase family 16 protein	CAZyme / Glycoside hydrolase	291	20	0	0.641	2	P:carbohydrate metabolic process; F:hydrolase activity, hydrolyzing O-glycosyl compounds	EC:3.2.1.0	2	0.006873	0.724	28	0.75	28	0.902	15	0.782	0.767	Y	0.45	SignalP-noTM
484	BC1G_10330	72	73	p-loop containing nucleoside triphosphate hydrolase	Nucleic acid modification	408	20	1.35283e-164	0.6755	0	-		6	0.014706	0.645	25	0.692	25	0.877	15	0.734	0.715	Y	0.45	SignalP-noTM
485	BC1G_02011	88	85	glycoside hydrolase family 26 protein	CAZyme / Glycoside hydrolase	330	20	0	0.649	3	F:cellulase activity; P:substituted mannan metabolic process; F:mannan endo-1,4-beta-mannosidase activity	EC:3.2.1.4; EC:3.2.1.78	4	0.012121	0.322	21	0.5	21	0.834	19	0.774	0.648	Y	0.45	SignalP-noTM
486	BC1G_11915	35	32	dnase1 protein	Nucleic acid modification	171	20	4.77268e-108	0.599	3	F:molecular_function; P:biological_process; C:cellular_component		4	0.023392	0.596	24	0.591	24	0.807	5	0.626	0.605	Y	0.5	SignalP-TM
487	BC1G_07485	29	26	cytochrome p450 monooxygenase	Oxidation/Reduction	552	20	0	0.608	6	F:heme binding; F:oxidoreductase activity, acting on paired donors, with incorporation or reduction of molecular oxygen; F:monooxygenase activity; F:iron ion binding; F:electron carrier activity; P:oxidation-reduction process	-	6	0.01087	0.66	22	0.65	22	0.751	18	0.623	0.639	Y	0.5	SignalP-TM
488	BC1G_12751	27	25	feruloyl esterase b precursor	CAZyme / Carbohydrate esterase	313	20	0	0.591	5	F:molecular_function; F:hydrolase activity; P:biological_process; C:cellular_component; F:penicillin amidase activity		9	0.028754	0.365	25	0.536	25	0.891	9	0.775	0.665	Y	0.45	SignalP-noTM
489	BC1G_11971	0	0	histidine kinase-group xi protein	Protein Kinase	988	20	0	0.6885	8	P:phosphorelay signal transduction system; F:phosphorelay response regulator activity; P:intracellular signal transduction; P:regulation of transcription, DNA-dependent; P:signal transduction by phosphorylation; F:ATP binding; C:membrane; F:phosphorelay sensor kinase activity	-	10	0.010121	0.264	19	0.428	19	0.815	15	0.694	0.572	Y	0.45	SignalP-noTM
490	BC1G_14255	41	31	alpha-1,3-glucanase	CAZyme / Glycoside hydrolase	1198	20	0	0.669	2	F:hydrolase activity, acting on ester bonds; P:metabolic process	-	53	0.04424	0.751	20	0.784	20	0.926	2	0.841	0.807	Y	0.5	SignalP-TM
491	BC1G_04043	42	44	gmc oxidoreductase	Oxidation/Reduction	611	20	0	0.7555	4	F:flavin adenine dinucleotide binding; F:choline dehydrogenase activity; P:oxidation-reduction process; P:alcohol metabolic process	EC:1.1.99.1	3	0.00491	0.78	19	0.852	19	0.969	2	0.924	0.891	Y	0.45	SignalP-noTM
492	BC1G_09963	40	0	glycoside hydrolase family 18 protein	CAZyme / Glycoside hydrolase	103	20	1.91517e-69	0.6255	3	P:catabolic process; F:hydrolase activity, hydrolyzing O-glycosyl compounds; P:macromolecule metabolic process	EC:3.2.1.0	4	0.038835	0.181	17	0.4	17	0.937	3	0.882	0.66	Y	0.45	SignalP-noTM
493	BC1G_02676	81	82	predicted protein	SSP	127	3	1.47434e-54	0.8067	0	-		8	0.062992	0.639	26	0.72	26	0.966	4	0.826	0.777	Y	0.45	SignalP-noTM
494	BC1G_05789	74	77	predicted protein	Predicted protein	229	5	1.96587e-170	0.734	0	-		4	0.017467	0.638	20	0.688	20	0.873	15	0.747	0.72	Y	0.45	SignalP-noTM
495	BC1G_00308	68	90	rhamnogalacturonan acetylesterase	CAZyme / Glycoside hydrolase	327	20	1.07314e-167	0.7275	2	P:lipid metabolic process; F:hydrolase activity, acting on ester bonds	-	7	0.021407	0.778	19	0.775	19	0.839	11	0.768	0.771	Y	0.45	SignalP-noTM
496	BC1G_12132	84	84	acid trehalase	CAZyme / Glycoside hydrolase	1003	20	0	0.6945	3	F:hydrolase activity; F:carbohydrate binding; P:carbohydrate metabolic process	-	6	0.005982	0.614	23	0.743	23	0.933	3	0.899	0.827	Y	0.45	SignalP-noTM
497	BC1G_07653	55	83	glycoside hydrolase family 61 protein	CAZyme / Glycoside hydrolase	325	20	5.43753e-178	0.799	2	F:cellulase activity; P:glucan catabolic process	EC:3.2.1.4	5	0.015385	0.604	19	0.604	19	0.689	14	0.601	0.602	Y	0.5	SignalP-TM
498	BC1G_14101	58	36	carboxypeptidase a	Protease	383	20	0	0.6965	3	F:metallocarboxypeptidase activity; P:proteolysis; F:zinc ion binding	EC:3.4.17.0	4	0.010444	0.181	20	0.322	20	0.728	17	0.568	0.455	Y	0.45	SignalP-noTM
499	BC1G_06367	0	91	actin patch protein 1	Predicted protein	445	20	0	0.828	3	F:molecular_function; P:biological_process; C:cellular_component		2	0.004494	0.818	19	0.845	19	0.92	10	0.878	0.863	Y	0.45	SignalP-noTM
500	BC1G_04945	0	0	mixed-linked protein	Predicted protein	1053	14	0	0.6171	0	-		19	0.018044	0.765	27	0.63	27	0.707	10	0.552	0.599	Y	0.5	SignalP-TM
501	BC1G_00246	74	44	extracellular serine-rich protein	Predicted protein	181	20	2.24664e-105	0.678	1	P:mycelium development	-	3	0.016575	0.581	20	0.715	20	0.925	4	0.881	0.804	Y	0.45	SignalP-noTM
502	BC1G_12279	57	71	cfem domain protein	Predicted protein	329	20	5.52668e-38	0.755	1	F:chitin binding		8	0.024316	0.408	19	0.592	19	0.931	13	0.859	0.737	Y	0.45	SignalP-noTM
503	BC1G_01013	44	73	predicted protein	Predicted protein	249	2	6.81027e-85	0.89	0	-		0	0	0.534	21	0.664	21	0.892	5	0.823	0.75	Y	0.45	SignalP-noTM
504	BC1G_05033	65	0	filamentous hemagglutinin adhesin protein	Putative effector	234	20	1.44154e-159	0.6635	0	-		3	0.012821	0.515	18	0.579	18	0.782	13	0.657	0.621	Y	0.45	SignalP-noTM
505	BC1G_14570	76	0	plc-like phosphodiesterase	Phosphatase	452	20	0	0.685	2	P:lipid metabolic process; F:phosphoric diester hydrolase activity	EC:3.1.4.0	2	0.004425	0.786	21	0.718	21	0.77	9	0.663	0.688	Y	0.45	SignalP-noTM
506	BC1G_01778	85	90	glycoside hydrolase family 10 protein	CAZyme / Glycoside hydrolase	487	20	0	0.787	4	F:hydrolase activity, hydrolyzing O-glycosyl compounds; F:cellulose binding; C:extracellular region; P:xylan catabolic process	EC:3.2.1.0	11	0.022587	0.683	18	0.739	18	0.871	2	0.79	0.767	Y	0.45	SignalP-noTM
507	BC1G_12753	53	0	predicted protein	SSP	185	3	5.78466e-137	0.8633	0	-		8	0.043243	0.751	20	0.781	20	0.859	4	0.813	0.799	Y	0.45	SignalP-noTM
508	BC1G_13855	28	27	glucan -beta-glucosidase a /glycoside hydrolase family 5	CAZyme / Glycoside hydrolase	463	20	0	0.745	2	F:glucan exo-1,3-beta-glucosidase activity; P:glucan metabolic process	EC:3.2.1.58	6	0.012959	0.34	18	0.515	18	0.844	7	0.791	0.664	Y	0.45	SignalP-noTM
509	BC1G_06748	0	32	cytochrome p450 monooxygenase	Oxidation/Reduction	468	20	0	0.5925	6	F:heme binding; F:oxidoreductase activity, acting on paired donors, with incorporation or reduction of molecular oxygen; F:monooxygenase activity; F:iron ion binding; F:electron carrier activity; P:oxidation-reduction process	-	4	0.008547	0.211	30	0.441	19	0.983	10	0.963	0.723	Y	0.45	SignalP-noTM
510	BC1G_02721	0	0	predicted protein	Predicted protein	410	4	0	0.92	0	-		6	0.014634	0.25	22	0.375	22	0.686	12	0.562	0.476	Y	0.45	SignalP-noTM
511	BC1G_08280	30	33	extracellular scp domain protein	Predicted protein	241	20	9.96029e-135	0.6895	1	C:extracellular region	-	4	0.016598	0.789	19	0.853	19	0.963	14	0.932	0.896	Y	0.45	SignalP-noTM
512	BC1G_06815	69	60	adhesin protein mad1	Adhesion protein	933	20	0	0.6085	3	F:molecular_function; P:biological_process; C:cellular_component		27	0.028939	0.487	22	0.628	22	0.883	18	0.809	0.726	Y	0.45	SignalP-noTM
513	BC1G_05478	30	27	carboxylesterase family protein	CAZyme / Carbohydrate esterase	196	13	2.63734e-141	0.6731	1	F:hydrolase activity		3	0.015306	0.783	17	0.578	17	0.736	16	0.403	0.483	Y	0.45	SignalP-noTM
514	BC1G_07620	84	74	gamma-glutamyltranspeptidase protein	Secondary metabolism	579	20	0	0.7735	2	F:gamma-glutamyltransferase activity; P:glutathione metabolic process	EC:2.3.2.2	3	0.005181	0.716	24	0.643	24	0.694	14	0.581	0.609	Y	0.45	SignalP-noTM
515	BC1G_01003	66	0	predicted protein	SSP	145	6	4.88022e-70	0.6333	0	-		8	0.055172	0.649	21	0.781	21	0.974	13	0.94	0.867	Y	0.45	SignalP-noTM
516	BC1G_01008	30	84	iron-sulfur cluster-binding rieske family domain protein	Primary metabolism	398	20	0	0.811	7	F:cellulase activity; F:iron ion binding; F:oxidoreductase activity, acting on paired donors, with incorporation or reduction of molecular oxygen, NAD(P)H as one donor, and incorporation of two atoms of oxygen into one donor; F:2 iron, 2 sulfur cluster binding; P:polysaccharide catabolic process; P:aromatic compound catabolic process; P:oxidation-reduction process	EC:3.2.1.4; EC:1.14.12.0	4	0.01005	0.481	23	0.511	23	0.748	2	0.542	0.528	Y	0.45	SignalP-noTM
517	BC1G_11403	60	0	glyoxylate reductase protein	Oxidation/Reduction	114	20	2.18253e-64	0.87	3	F:molecular_function; P:biological_process; C:cellular_component		9	0.078947	0.869	20	0.9	20	0.968	16	0.941	0.922	Y	0.45	SignalP-noTM
518	BC1G_14950	70	0	nb-arc and tpr domain protein	Predicted protein	1052	20	0	0.5485	1	F:ADP binding	-	9	0.008555	0.367	23	0.438	23	0.673	4	0.522	0.484	Y	0.45	SignalP-noTM
519	BC1G_07150	26	26	cytochrome p450	Oxidation/Reduction	551	20	0	0.669	6	F:heme binding; F:oxidoreductase activity, acting on paired donors, with incorporation or reduction of molecular oxygen; F:monooxygenase activity; F:iron ion binding; F:electron carrier activity; P:oxidation-reduction process	-	7	0.012704	0.596	18	0.527	18	0.672	3	0.496	0.515	Y	0.5	SignalP-TM
520	BC1G_11014	0	0	protein	Predicted protein	329	15	0	0.5753	7	F:RNA binding; P:RNA-dependent DNA replication; F:RNA-directed DNA polymerase activity; P:regulation of transcription, DNA-dependent; F:sequence-specific DNA binding; F:zinc ion binding; F:sequence-specific DNA binding transcription factor activity		4	0.012158	0.364	25	0.487	25	0.862	2	0.666	0.584	Y	0.45	SignalP-noTM
521	BC1G_00240	46	87	polygalacturonase partial	CAZyme / Glycoside hydrolase	665	20	0	0.8615	3	C:extracellular region; F:polygalacturonase activity; P:carbohydrate metabolic process	EC:3.2.1.15	10	0.015038	0.715	26	0.673	26	0.716	12	0.617	0.642	Y	0.45	SignalP-noTM
522	BC1G_06274	66	33	carbohydrate esterase family 5 protein	CAZyme / Carbohydrate esterase	193	20	4.67395e-126	0.562	2	F:hydrolase activity; P:metabolic process	-	3	0.015544	0.419	20	0.612	20	0.945	15	0.894	0.764	Y	0.45	SignalP-noTM
523	BC1G_16238	29	28	glucan -beta-glucosidase a	CAZyme / Glycoside hydrolase	313	20	0	0.756	2	F:glucan exo-1,3-beta-glucosidase activity; P:carbohydrate metabolic process	EC:3.2.1.58	3	0.009585	0.34	18	0.515	18	0.844	7	0.791	0.664	Y	0.45	SignalP-noTM
524	BC1G_11835	37	91	3-phytase a precursor	Phosphatase	468	20	0	0.814	1	F:acid phosphatase activity	EC:3.1.3.2	4	0.008547	0.435	19	0.611	17	0.931	10	0.884	0.758	Y	0.45	SignalP-noTM
525	BC1G_11994	0	77	monooxygenase fad-binding protein	Oxidation/Reduction	552	20	0	0.6405	2	F:oxidoreductase activity; P:oxidation-reduction process	-	6	0.01087	0.636	20	0.522	20	0.689	2	0.392	0.452	Y	0.45	SignalP-noTM
526	BC1G_11889	77	81	extracellular proline-serine rich protein	Predicted protein	343	20	8.96214e-93	0.703	1	P:mycelium development	-	4	0.011662	0.574	18	0.717	18	0.955	13	0.899	0.816	Y	0.45	SignalP-noTM
527	BC1G_02755	90	90	wd40 repeat-like protein	Predicted protein	244	20	6.08317e-178	0.7445	1	P:metabolic process	-	4	0.016393	0.799	21	0.835	21	0.925	1	0.867	0.852	Y	0.45	SignalP-noTM
528	BC1G_02114	58	74	extracellular serine-rich protein	Predicted protein	272	20	1.17068e-115	0.7345	0	-		3	0.011029	0.778	20	0.789	20	0.867	9	0.798	0.794	Y	0.45	SignalP-noTM
529	BC1G_03379	82	24	calcineurin-like phosphoesterase	Phosphoesterase	739	20	0	0.726	3	C:vacuolar membrane; C:integral to membrane; F:endopolyphosphatase activity	EC:3.6.1.10	7	0.009472	0.787	22	0.787	22	0.891	1	0.783	0.785	Y	0.45	SignalP-noTM
530	BC1G_07314	0	0	predicted protein	Predicted protein	283	4	5.26056e-65	0.9375	0	-		2	0.007067	0.556	18	0.698	18	0.91	10	0.887	0.8	Y	0.45	SignalP-noTM
531	BC1G_13158	70	0	small secreted protein	Predicted protein	325	20	0	0.6085	0	-		3	0.009231	0.592	19	0.725	19	0.923	11	0.886	0.812	Y	0.45	SignalP-noTM
532	BC1G_12793	0	54	protein	Predicted protein	903	9	2.44209e-104	0.78	0	-		22	0.024363	0.489	18	0.678	18	0.968	14	0.949	0.824	Y	0.45	SignalP-noTM
533	BC1G_00997	83	0	glyoxal reductase	Oxidation/Reduction	96	20	8.70202e-63	0.7475	2	F:oxidoreductase activity; P:oxidation-reduction process	-	1	0.010417	0.596	19	0.722	19	0.917	12	0.882	0.808	Y	0.45	SignalP-noTM
534	BC1G_12177	36	0	cytochrome p450	Oxidation/Reduction	295	20	0	0.663	6	F:heme binding; F:oxidoreductase activity, acting on paired donors, with incorporation or reduction of molecular oxygen; F:monooxygenase activity; F:iron ion binding; F:electron carrier activity; P:oxidation-reduction process	-	6	0.020339	0.494	35	0.501	35	0.752	9	0.521	0.512	Y	0.45	SignalP-noTM
535	BC1G_06004	49	91	glycoside hydrolase family 72 protein	CAZyme / Glycoside hydrolase	325	20	1.07705e-179	0.8535	3	F:hydrolase activity; F:transferase activity; P:carbohydrate metabolic process	-	4	0.012308	0.626	21	0.748	21	0.944	4	0.892	0.826	Y	0.45	SignalP-noTM
536	BC1G_04584	0	0	heterokaryon incompatibility protein	Mating	634	20	0	0.5725	0	-		19	0.029968	0.198	28	0.353	28	0.815	27	0.654	0.516	Y	0.45	SignalP-noTM
537	BC1G_09540	94	34	fad binding domain containing protein	Oxidation/Reduction	137	20	3.71948e-94	0.58	2	C:extracellular region; F:catalytic activity	-	6	0.043796	0.67	27	0.779	27	0.969	17	0.894	0.841	Y	0.45	SignalP-noTM
538	BC1G_11384	27	28	toxin biosynthesis	Oxidation/Reduction	316	20	0	0.668	1	F:peroxidase activity	EC:1.11.1.7	4	0.012658	0.347	24	0.491	24	0.815	9	0.697	0.603	Y	0.45	SignalP-noTM
539	BC1G_10695	57	72	carbohydrate-binding -like protein	Predicted protein	328	20	0	0.6485	0	-		8	0.02439	0.54	19	0.559	19	0.815	14	0.584	0.572	Y	0.45	SignalP-noTM
540	BC1G_06992	24	0	tpr domain protein	Predicted protein	1107	20	0	0.652	1	F:ADP binding	-	6	0.00542	0.305	24	0.394	24	0.702	13	0.501	0.452	Y	0.45	SignalP-noTM
541	BC1G_08757	33	0	smp-30 gluconolaconase lre-like region containing protein	Predicted protein	602	20	0	0.7755	1	F:hydrolase activity	-	11	0.018272	0.728	19	0.777	19	0.869	8	0.822	0.801	Y	0.45	SignalP-noTM
542	BC1G_07711	0	0	polyketide synthase	Secondary metabolism	161	20	1.15665e-114	0.728	5	P:secondary metabolic process; F:transferase activity, transferring acyl groups other than amino-acyl groups; F:oxidoreductase activity; P:oxidation-reduction process; F:zinc ion binding	EC:2.3.1.0	2	0.012422	0.207	19	0.345	19	0.675	8	0.573	0.468	Y	0.45	SignalP-noTM
543	BC1G_13659	64	33	alpha-1,3-glucanase	CAZyme / Glycoside hydrolase	1132	20	0	0.7005	1	F:hydrolase activity	-	47	0.041519	0.621	23	0.745	23	0.974	12	0.894	0.825	Y	0.45	SignalP-noTM
544	BC1G_15041	66	78	extracellular aldonolactonase	CAZyme / Carbohydrate esterase	288	20	5.23825e-175	0.651	0	-		3	0.010417	0.644	19	0.666	19	0.812	12	0.703	0.686	Y	0.45	SignalP-noTM
545	BC1G_04089	0	0	predicted protein	Predicted protein	250	9	2.29016e-130	0.6333	3	F:molecular_function; P:biological_process; C:cellular_component		2	0.008	0.271	21	0.468	21	0.896	4	0.803	0.649	Y	0.45	SignalP-noTM
546	BC1G_03220	77	33	gmc oxidoreductase	Oxidation/Reduction	931	20	0	0.667	3	F:flavin adenine dinucleotide binding; F:oxidoreductase activity, acting on CH-OH group of donors; P:oxidation-reduction process	-	7	0.007519	0.409	22	0.49	22	0.711	2	0.582	0.54	Y	0.45	SignalP-noTM
547	BC1G_11614	0	0	protein	Predicted protein	639	20	0	0.7195	0	-		19	0.029734	0.8	18	0.815	18	0.887	8	0.818	0.817	Y	0.45	SignalP-noTM
548	BC1G_08181	44	0	predicted protein	Predicted protein	284	4	9.39274e-104	0.8875	0	-		6	0.021127	0.275	20	0.431	20	0.784	16	0.675	0.563	Y	0.45	SignalP-noTM
549	BC1G_06235	0	0	fungal specific transcription factor domain-containing protein	Transcription factor	850	20	0	0.6775	5	P:regulation of transcription from RNA polymerase II promoter; F:zinc ion binding; F:sequence-specific DNA binding RNA polymerase II transcription factor activity; F:DNA binding; C:nucleus	-	11	0.012941	0.188	25	0.353	18	0.815	17	0.682	0.531	Y	0.45	SignalP-noTM
550	BC1G_11588	39	68	glycoprotein x protein	Predicted protein	157	4	2.7425e-36	0.95	0	-		4	0.025478	0.879	21	0.841	21	0.882	19	0.806	0.822	Y	0.45	SignalP-noTM
551	BC1G_05925	85	23	class iii chitinase 2	CAZyme / Glycoside hydrolase	323	20	1.30763e-164	0.663	2	F:hydrolase activity, hydrolyzing O-glycosyl compounds; P:carbohydrate metabolic process	EC:3.2.1.0	6	0.018576	0.527	23	0.613	23	0.847	20	0.714	0.668	Y	0.45	SignalP-noTM
552	BC1G_03475	0	43	protein	Predicted protein	315	20	0	0.6295	0	-		3	0.009524	0.391	24	0.438	24	0.748	1	0.502	0.472	Y	0.45	SignalP-noTM
553	BC1G_06185	60	0	phosphatidylethanolamine-binding protein	Cell cycle protein	236	20	8.01167e-126	0.5825	4	F:RNA binding; C:ribosome; F:rRNA binding; C:intracellular		3	0.012712	0.638	21	0.779	21	0.987	12	0.951	0.871	Y	0.45	SignalP-noTM
554	BC1G_11439	48	36	beta-glucosidase d protein	CAZyme / Glycoside hydrolase	641	20	0	0.727	2	F:hydrolase activity, hydrolyzing O-glycosyl compounds; P:carbohydrate metabolic process	EC:3.2.1.0	7	0.01092	0.446	23	0.577	23	0.835	13	0.747	0.669	Y	0.45	SignalP-noTM
555	BC1G_01059	70	68	predicted protein	Predicted protein	254	4	1.26597e-154	0.9125	0	-		23	0.090551	0.148	19	0.342	19	0.9	7	0.784	0.581	Y	0.45	SignalP-noTM
556	BC1G_05596	0	0	hypothetical protein BofuT4_P107750.1	Predicted protein	224	2	1.35357e-39	1	0	-		0	0	0.725	21	0.702	21	0.823	20	0.686	0.694	Y	0.45	SignalP-noTM
557	BC1G_08755	80	80	glycosyl hydrolase family 15	CAZyme / Glycoside hydrolase	542	20	0	0.7745	3	F:glucan 1,4-alpha-glucosidase activity; P:polysaccharide catabolic process; F:starch binding	EC:3.2.1.3	7	0.012915	0.476	20	0.628	20	0.891	2	0.819	0.731	Y	0.45	SignalP-noTM
558	BC1G_08464	0	79	sca1-like protein	Phosphatidylinositide phosphatase	842	20	0	0.73	1	F:phosphoric ester hydrolase activity	-	5	0.005938	0.171	25	0.34	25	0.841	11	0.673	0.52	Y	0.45	SignalP-noTM
559	BC1G_04574	85	85	aspartic-type endopeptidase	Protease	137	20	9.8174e-80	0.709	2	P:proteolysis; F:aspartic-type endopeptidase activity	EC:3.4.23.0	2	0.014599	0.801	21	0.776	21	0.857	3	0.765	0.772	Y	0.5	SignalP-TM
560	BC1G_09016	72	80	predicted protein	Predicted protein	295	20	4.29034e-68	0.724	0	-		10	0.033898	0.697	21	0.724	21	0.884	4	0.748	0.737	Y	0.45	SignalP-noTM
561	BC1G_07101	26	26	glycoside hydrolase family 78 protein	CAZyme / Glycoside hydrolase	857	20	0	0.7255	2	F:hydrolase activity; P:metabolic process	-	5	0.005834	0.392	23	0.595	23	0.952	13	0.904	0.762	Y	0.45	SignalP-noTM
562	BC1G_05646	49	45	ribosomal protein s17 protein	Ribosomal protein	185	20	3.51805e-86	0.7435	0	-		4	0.021622	0.471	23	0.617	23	0.922	4	0.807	0.719	Y	0.45	SignalP-noTM
563	BC1G_00501	37	40	carboxylesterase	CAZyme / Carbohydrate esterase	248	20	6.94436e-154	0.81	5	F:methyl salicylate esterase activity; F:retinyl-palmitate esterase activity; F:carboxylesterase activity; F:methyl jasmonate esterase activity; F:methyl indole-3-acetate esterase activity	EC:3.1.1.1	2	0.008065	0.803	23	0.867	23	0.97	15	0.936	0.904	Y	0.45	SignalP-noTM
564	BC1G_04515	61	41	carbohydrate esterase family 16 protein	CAZyme / Carbohydrate esterase	386	20	3.96623e-104	0.6305	6	F:hydrolase activity, acting on ester bonds; F:hydrolase activity, hydrolyzing O-glycosyl compounds; P:carbohydrate metabolic process; C:extracellular region; F:cellulose binding; P:lipid metabolic process	EC:3.2.1.0	6	0.015544	0.375	23	0.535	23	0.864	7	0.764	0.659	Y	0.45	SignalP-noTM
565	BC1G_04246	72	87	polygalacturonase 3	CAZyme / Glycoside hydrolase	428	20	0	0.954	3	C:extracellular region; F:polygalacturonase activity; P:carbohydrate metabolic process	EC:3.2.1.15	15	0.035047	0.592	17	0.673	17	0.839	7	0.76	0.72	Y	0.45	SignalP-noTM
566	BC1G_00639	24	32	feruloyl esterase b precursor	CAZyme / Carbohydrate esterase	540	20	0	0.6865	5	F:molecular_function; P:biological_process; C:cellular_component; F:hydrolase activity; F:penicillin amidase activity		10	0.018519	0.723	19	0.823	19	0.976	10	0.932	0.882	Y	0.45	SignalP-noTM
567	BC1G_12131	82	81	acid trehalase	CAZyme / Glycoside hydrolase	251	20	1.66126e-179	0.726	3	P:carbohydrate metabolic process; F:hydrolase activity; F:carbohydrate binding	-	1	0.003984	0.614	23	0.743	23	0.933	3	0.899	0.827	Y	0.45	SignalP-noTM
568	BC1G_10024	50	0	predicted protein	Predicted protein	147	4	3.50722e-74	0.8525	0	-		4	0.027211	0.847	30	0.593	30	0.633	29	0.417	0.522	Y	0.5	SignalP-TM
569	BC1G_12931	69	86	extracellular cellulase allergen asp f7- protein	CAZyme / Glycoside hydrolase	181	20	1.35369e-60	0.8035	2	P:defense response to fungus; P:defense response to bacterium	-	2	0.01105	0.274	21	0.421	21	0.812	5	0.649	0.544	Y	0.45	SignalP-noTM
570	BC1G_10091	34	72	chlorogenic acid esterase precursor	Secondary metabolism	512	20	0	0.718	1	F:carboxylic ester hydrolase activity	EC:3.1.1.0	6	0.011719	0.37	20	0.5	20	0.763	7	0.668	0.591	Y	0.45	SignalP-noTM
571	BC1G_09789	0	41	predicted protein	Predicted protein	540	3	0	0.9233	0	-		2	0.003704	0.507	22	0.647	22	0.909	18	0.826	0.744	Y	0.45	SignalP-noTM
572	BC1G_10845	0	40	heat shock protein ssb	Ribosomal protein	500	20	0	0.9605	4	F:2-alkenal reductase [NAD(P)] activity; F:ATP binding; P:response to stress; P:oxidation-reduction process	EC:1.3.1.74	9	0.018	0.251	25	0.461	25	0.951	5	0.849	0.67	Y	0.45	SignalP-noTM
573	BC1G_09991	64	44	endo-1,3-beta-glucanase	CAZyme / Glycoside hydrolase	894	20	0	0.672	2	P:carbohydrate metabolic process; F:glucan endo-1,3-beta-glucanase activity, C-3 substituted reducing group	EC:3.2.1.6	15	0.016779	0.822	22	0.713	22	0.71	3	0.616	0.661	Y	0.45	SignalP-noTM
574	BC1G_04241	0	0	wd domain containing protein	Predicted protein	964	20	0	0.6155	0	-		1	0.001037	0.249	24	0.373	24	0.771	1	0.569	0.479	Y	0.45	SignalP-noTM
575	BC1G_07220	28	30	ca2+-modulated nonselective cation channel polycystin protein	Transport	565	20	0	0.5845	0	-		9	0.015929	0.531	25	0.565	25	0.737	13	0.608	0.588	Y	0.45	SignalP-noTM
576	BC1G_04885	27	49	dna repair helicase protein	Nucleic acid modification	424	20	0	0.5745	4	F:ATP binding; F:helicase activity; F:DNA binding; F:zinc ion binding	-	12	0.028302	0.159	29	0.322	20	0.87	11	0.797	0.579	Y	0.45	SignalP-noTM
577	BC1G_06237	34	35	glutamyl-trna amidotransferase subunit a	Protein biosynthesis	400	20	0	0.6645	3	F:carbon-nitrogen ligase activity, with glutamine as amido-N-donor; F:transferase activity; F:fibrinogen binding	EC:6.3.5.0	6	0.015	0.472	18	0.653	18	0.965	1	0.886	0.779	Y	0.45	SignalP-noTM
578	BC1G_12959	61	48	chitin- domain 3 protein	CAZyme / Glycoside hydrolase	342	20	0	0.7435	0	-		10	0.02924	0.509	20	0.532	20	0.687	2	0.547	0.54	Y	0.45	SignalP-noTM
579	BC1G_05377	33	43	glucooligosaccharide oxidase	Oxidation/Reduction	241	20	8.19726e-153	0.639	3	F:flavin adenine dinucleotide binding; F:oxidoreductase activity, acting on CH-OH group of donors; P:oxidation-reduction process	-	1	0.004149	0.274	22	0.412	22	0.759	10	0.642	0.504	Y	0.5	SignalP-TM
580	BC1G_01000	31	0	tyrosinase	Oxidation/Reduction	353	20	0	0.627	3	F:metal ion binding; F:oxidoreductase activity; P:oxidation-reduction process	-	10	0.028329	0.56	19	0.688	19	0.883	11	0.848	0.774	Y	0.45	SignalP-noTM
581	BC1G_09124	82	0	metallo-beta-lactamase domain protein	Predicted protein	319	20	0	0.655	1	F:hydrolase activity	-	1	0.003135	0.702	19	0.744	19	0.887	17	0.774	0.761	Y	0.45	SignalP-noTM
582	BC1G_10381	45	0	carbohydrate-binding module family 18 protein	CAZyme / Carbohydrate binding module	1169	20	7.52346e-171	0.6875	1	F:chitin binding	-	16	0.013687	0.454	23	0.611	23	0.887	11	0.822	0.725	Y	0.45	SignalP-noTM
583	BC1G_10473	28	0	predicted protein	Predicted protein	734	10	0	0.57	0	-		7	0.009537	0.508	22	0.654	22	0.91	5	0.843	0.756	Y	0.45	SignalP-noTM
584	BC1G_10229	52	0	pectate lyase	CAZyme / Polysaccharide lyase	353	20	6.55054e-162	0.795	3	C:extracellular region; F:pectate lyase activity; P:pectin catabolic process	EC:4.2.2.2	8	0.022663	0.865	21	0.853	21	0.892	11	0.843	0.848	Y	0.45	SignalP-noTM
585	BC1G_11606	61	0	predicted protein	Predicted protein	158	3	9.25926e-81	0.95	0	-		2	0.012658	0.414	22	0.557	22	0.825	21	0.748	0.66	Y	0.45	SignalP-noTM
586	BC1G_15784	38	0	sun domain protein	Predicted protein	431	20	0	0.7865	6	F:nucleic acid binding; P:ribosome biogenesis; F:nucleotide binding; F:helicase activity; P:metabolic process; C:nucleus	-	17	0.039443	0.587	23	0.664	23	0.885	2	0.75	0.71	Y	0.45	SignalP-noTM
587	BC1G_15646	54	0	predicted protein	SSP	200	5	2.35008e-114	0.766	0	-		12	0.06	0.706	21	0.746	21	0.889	2	0.78	0.764	Y	0.45	SignalP-noTM
588	BC1G_12927	85	0	hypothetical protein BC1G_12927	Predicted protein	227	20	4.34829e-132	0.751	0	-		4	0.017621	0.208	18	0.372	18	0.786	2	0.636	0.515	Y	0.45	SignalP-noTM
589	BC1G_12174	83	0	gpi anchored protein	Predicted protein	504	20	0	0.749	3	P:alginic acid catabolic process; F:poly(beta-D-mannuronate) lyase activity; C:periplasmic space	EC:4.2.2.3	3	0.005952	0.703	19	0.797	19	0.958	14	0.91	0.858	Y	0.45	SignalP-noTM
590	BC1G_00529	73	0	predicted protein	Predicted protein	233	2	5.56806e-133	0.97	0	-		7	0.030043	0.862	23	0.888	23	0.959	14	0.915	0.902	Y	0.45	SignalP-noTM
591	BC1G_03324	0	0	predicted protein	SSP	89	5	2.4747e-58	0.668	0	-		4	0.044944	0.142	28	0.283	19	0.726	11	0.623	0.467	Y	0.45	SignalP-noTM
592	BC1G_05976	91	0	predicted protein	Predicted protein	159	1	5.30141e-82	1	0	-		2	0.012579	0.466	22	0.628	22	0.938	15	0.845	0.746	Y	0.45	SignalP-noTM
593	BC1G_05488	39	0	gpi anchored protein	Predicted protein	411	20	0	0.7315	3	P:alginic acid catabolic process; F:poly(beta-D-mannuronate) lyase activity; C:periplasmic space	EC:4.2.2.3	1	0.002433	0.326	20	0.415	20	0.745	17	0.523	0.474	Y	0.45	SignalP-noTM
594	BC1G_12627	72	0	sun domain-containing protein	Predicted protein	471	20	0	0.7165	1	C:cellular_component		11	0.023355	0.756	20	0.721	20	0.778	14	0.677	0.697	Y	0.45	SignalP-noTM
595	BC1G_08917	71	0	predicted protein	Predicted protein	294	11	2.50895e-167	0.62	3	F:molecular_function; P:biological_process; C:cellular_component		10	0.034014	0.715	22	0.691	22	0.863	20	0.671	0.68	Y	0.45	SignalP-noTM
596	BC1G_01009	0	0	phosphoglycerate mutase family	Primary metabolism	178	20	3.08245e-114	0.763	2	F:catalytic activity; P:metabolic process	-	4	0.022472	0.631	24	0.756	24	0.964	14	0.906	0.837	Y	0.45	SignalP-noTM
597	BC1G_15855	52	0	hypothetical protein BC1G_15855	SSP	145	1	7.38951e-92	1	0	-		7	0.048276	0.314	21	0.534	21	0.964	9	0.905	0.734	Y	0.45	SignalP-noTM
598	BC1G_12320	75	0	collagen-like protein mcl1	Putative effector	261	20	4.69899e-133	0.584	3	F:molecular_function; P:biological_process; C:cellular_component		8	0.030651	0.457	20	0.481	20	0.724	1	0.471	0.475	Y	0.45	SignalP-noTM
599	BC1G_11503	36	0	predicted protein	SSP	100	20	4.64193e-68	0.554	0	-		6	0.06	0.683	21	0.757	21	0.934	15	0.838	0.801	Y	0.45	SignalP-noTM
600	BC1G_16006	0	0	phosphatidylethanolamine-binding protein pebp protein	Signalling	207	20	5.86554e-147	0.5905	4	F:molecular_function; P:biological_process; C:cellular_component; P:mycelium development		1	0.004831	0.855	19	0.857	19	0.944	9	0.849	0.853	Y	0.45	SignalP-noTM
601	BC1G_05599	0	0	hypothetical protein BC1G_05599	Predicted protein	107	20	8.77939e-59	0.7265	0	-		0	0	0.784	30	0.615	30	0.704	1	0.507	0.557	Y	0.45	SignalP-noTM
602	BC1G_12747	62	0	predicted protein	SSP	106	1	3.31794e-38	1	0	-		8	0.075472	0.339	21	0.559	21	0.972	14	0.921	0.754	Y	0.45	SignalP-noTM
603	BC1G_12303	45	0	predicted protein	Predicted protein	256	6	1.03514e-87	0.7567	0	-		8	0.03125	0.392	21	0.611	21	0.985	11	0.952	0.795	Y	0.45	SignalP-noTM
604	BC1G_08228	56	0	predicted protein	Predicted protein	255	5	9.72013e-131	0.694	0	-		0	0	0.829	24	0.844	24	0.929	6	0.859	0.852	Y	0.45	SignalP-noTM
605	BC1G_08580	73	0	predicted protein	Predicted protein	168	2	6.42815e-109	0.995	0	-		6	0.035714	0.882	22	0.91	22	0.973	14	0.94	0.926	Y	0.45	SignalP-noTM
606	BC1G_10872	0	0	secreted protein	Predicted protein	354	20	0	0.628	0	-		3	0.008475	0.562	17	0.713	17	0.949	8	0.892	0.81	Y	0.45	SignalP-noTM
607	BC1G_05195	53	0	protein	Predicted protein	1280	13	0	0.6438	3	F:molecular_function; P:biological_process; C:cellular_component		10	0.007812	0.399	23	0.556	23	0.883	14	0.774	0.674	Y	0.45	SignalP-noTM
608	BC1G_10504	0	0	hypothetical protein BC1G_10504	Predicted protein	107	2	4.84999e-73	0.99	0	-		1	0.009346	0.75	20	0.831	20	0.964	14	0.924	0.881	Y	0.45	SignalP-noTM
609	BC1G_12732	0	0	predicted protein	Predicted protein	143	2	3.81719e-98	1	0	-		4	0.027972	0.574	23	0.609	23	0.751	3	0.645	0.628	Y	0.45	SignalP-noTM
610	BC1G_05659	76	0	---NA---	Unknown	89	0			0	-		0	0	0.717	16	0.803	16	0.948	15	0.889	0.849	Y	0.45	SignalP-noTM
611	BC1G_03525	0	0	predicted protein	Predicted protein	313	3	1.28646e-151	0.9667	0	-		0	0	0.792	21	0.845	21	0.94	5	0.902	0.876	Y	0.45	SignalP-noTM
612	BC1G_07052	52	0	pectate lyase	CAZyme / Polysaccharide lyase	236	20	1.67071e-171	0.842	3	C:extracellular region; F:pectate lyase activity; P:polysaccharide catabolic process	EC:4.2.2.2	12	0.050847	0.656	20	0.776	20	0.946	4	0.92	0.854	Y	0.45	SignalP-noTM
613	BC1G_15525	36	0	hypothetical protein BC1G_15525	Predicted protein	219	20	4.56955e-161	0.5855	3	F:molecular_function; P:biological_process; C:cellular_component		7	0.031963	0.412	29	0.495	21	0.863	6	0.77	0.644	Y	0.45	SignalP-noTM
614	BC1G_11201	0	71	predicted protein	Predicted protein	143	5	1.09091e-49	0.842	0	-		0	0	0.269	18	0.471	18	0.893	11	0.84	0.67	Y	0.45	SignalP-noTM
615	BC1G_01015	33	36	predicted protein	Predicted protein	140	2	5.5151e-52	0.995	0	-		4	0.028571	0.32	19	0.512	19	0.886	2	0.81	0.673	Y	0.45	SignalP-noTM
616	BC1G_03907	0	29	hydrophobic surface binding protein a protein	Predicted protein	182	14	1.46057e-105	0.5721	0	-		0	0	0.463	29	0.609	21	0.947	14	0.896	0.764	Y	0.45	SignalP-noTM
617	BC1G_08615	0	0	glycoside hydrolase family 43 protein	CAZyme / Glycoside hydrolase	845	20	0	0.6935	3	F:molecular_function; P:biological_process; C:cellular_component		2	0.002367	0.361	21	0.527	21	0.862	6	0.765	0.655	Y	0.45	SignalP-noTM
618	BC1G_07949	0	82	predicted protein	Predicted protein	231	3	5.16901e-145	0.8967	0	-		12	0.051948	0.522	21	0.67	21	0.919	15	0.866	0.776	Y	0.45	SignalP-noTM
619	BC1G_08148	0	59	predicted protein	Predicted protein	464	4	0	0.9225	0	-		4	0.008621	0.294	20	0.484	20	0.876	3	0.792	0.65	Y	0.45	SignalP-noTM
620	BC1G_08638	0	62	predicted protein	Predicted protein	221	3	1.45326e-143	0.9067	0	-		4	0.0181	0.592	20	0.697	20	0.88	4	0.822	0.765	Y	0.45	SignalP-noTM
621	BC1G_01414	0	49	predicted protein	Predicted protein	96	2	5.85126e-18	0.95	0	-		0	0	0.665	27	0.776	27	0.948	15	0.896	0.841	Y	0.45	SignalP-noTM
622	BC1G_14154	0	48	predicted protein	Predicted protein	225	4	9.02185e-118	0.895	0	-		0	0	0.588	18	0.665	18	0.859	15	0.749	0.71	Y	0.45	SignalP-noTM
623	BC1G_07611	0	0	signal peptide-containing protein	SSP	90	16	3.27317e-59	0.7075	0	-		8	0.088889	0.682	18	0.786	18	0.95	11	0.903	0.849	Y	0.45	SignalP-noTM
624	BC1G_00960	0	29	predicted protein	Predicted protein	188	2	8.76717e-136	0.69	0	-		5	0.026596	0.531	22	0.694	22	0.949	15	0.908	0.81	Y	0.45	SignalP-noTM
625	BC1G_10791	0	82	major allergen asp f 2-like protein	Predicted protein	316	20	0	0.6955	1	F:metallopeptidase activity	-	8	0.025316	0.543	19	0.623	19	0.81	15	0.707	0.668	Y	0.45	SignalP-noTM
626	BC1G_05056	0	71	chrd superfamily protein	Predicted protein	210	20	8.06089e-126	0.7255	0	-		2	0.009524	0.719	20	0.801	20	0.928	4	0.893	0.851	Y	0.45	SignalP-noTM
627	BC1G_13007	0	78	predicted protein	Predicted protein	213	5	8.04185e-124	0.862	0	-		4	0.018779	0.367	18	0.583	18	0.966	12	0.929	0.77	Y	0.45	SignalP-noTM
628	BC1G_15524	28	68	surface protein sp1 protein	Membrane protein	375	20	0	0.6405	2	P:carbohydrate metabolic process; F:catalytic activity		22	0.058667	0.666	18	0.722	18	0.877	14	0.782	0.754	Y	0.45	SignalP-noTM
629	BC1G_16071	0	45	predicted protein	Predicted protein	153	2	6.28174e-97	0.81	0	-		4	0.026144	0.52	20	0.679	20	0.941	6	0.882	0.788	Y	0.45	SignalP-noTM
630	BC1G_05885	0	82	hypothetical protein BC1G_05885	Predicted protein	374	20	1.51852e-93	0.8115	0	-		7	0.018717	0.397	18	0.563	18	0.858	8	0.8	0.691	Y	0.45	SignalP-noTM
631	BC1G_01031	21	92	major royal jelly protein	Predicted protein	360	20	0	0.6845	3	F:molecular_function; P:biological_process; C:cellular_component		2	0.005556	0.458	19	0.652	19	0.959	5	0.925	0.799	Y	0.45	SignalP-noTM
632	BC1G_06769	0	55	predicted protein	Predicted protein	542	2	0	0.835	0	-		12	0.02214	0.204	18	0.422	18	0.938	11	0.865	0.661	Y	0.45	SignalP-noTM
633	BC1G_16107	0	0	signal peptide-containing protein	SSP	96	16	4.21195e-61	0.66	0	-		10	0.104167	0.685	21	0.76	21	0.908	1	0.837	0.801	Y	0.45	SignalP-noTM
634	BC1G_15095	70	57	predicted protein	Predicted protein	142	3	9.25831e-13	1	0	-		0	0	0.322	18	0.503	18	0.843	17	0.79	0.658	Y	0.45	SignalP-noTM
635	BC1G_03334	0	50	predicted protein	Predicted protein	200	1	5.12572e-16	1	0	-		0	0	0.505	19	0.677	19	0.962	12	0.91	0.803	Y	0.45	SignalP-noTM
636	BC1G_12343	0	77	subtilisin-like protease protein	Protease	932	20	0	0.5865	4	C:membrane; C:cell wall; P:proteolysis; F:serine-type endopeptidase activity	EC:3.4.21.0	5	0.005365	0.408	17	0.585	17	0.886	11	0.825	0.715	Y	0.45	SignalP-noTM
637	BC1G_03977	0	74	predicted protein	Predicted protein	183	3	1.11213e-119	0.9533	0	-		4	0.021858	0.731	18	0.811	18	0.961	12	0.916	0.868	Y	0.45	SignalP-noTM
638	BC1G_09791	0	85	prolyl aminopeptidase (secreted protein)	Protease	454	20	0	0.7205	3	F:triglyceride lipase activity; F:aminopeptidase activity; P:lipid catabolic process	EC:3.1.1.3; EC:3.4.11.0	4	0.008811	0.518	19	0.688	19	0.942	15	0.908	0.806	Y	0.45	SignalP-noTM
639	BC1G_05658	0	66	---NA---	Unknown	131	0			0	-		0	0	0.56	18	0.684	18	0.921	2	0.826	0.761	Y	0.45	SignalP-noTM
640	BC1G_05542	26	62	hypothetical protein BC1G_05542	Predicted protein	295	7	0	0.7257	0	-		6	0.020339	0.567	19	0.664	19	0.904	18	0.808	0.742	Y	0.45	SignalP-noTM
641	BC1G_08101	0	0	alpha beta superfamily	Predicted protein	351	20	0	0.839	1	F:hydrolase activity	-	1	0.002849	0.682	23	0.704	23	0.847	11	0.727	0.717	Y	0.45	SignalP-noTM
642	BC1G_09657	0	89	predicted protein	Predicted protein	328	5	0	0.752	1	F:metallopeptidase activity	-	4	0.012195	0.702	19	0.59	19	0.618	14	0.492	0.537	Y	0.45	SignalP-noTM
643	BC1G_02060	0	44	predicted protein	Predicted protein	162	5	5.70839e-68	0.734	0	-		6	0.037037	0.634	20	0.774	20	0.983	14	0.95	0.869	Y	0.45	SignalP-noTM
644	BC1G_10475	0	89	alpha beta-hydrolase protein	Predicted protein	409	20	0	0.7045	1	P:mycelium development	-	6	0.01467	0.521	18	0.686	18	0.965	8	0.896	0.799	Y	0.45	SignalP-noTM
645	BC1G_09968	0	30	predicted protein	SSP	163	3	3.8089e-66	0.9967	0	-		7	0.042945	0.393	24	0.542	24	0.861	13	0.748	0.653	Y	0.45	SignalP-noTM
646	BC1G_06376	0	41	predicted protein	Predicted protein	166	3	5.14449e-118	0.7067	0	-		4	0.024096	0.586	25	0.643	25	0.806	5	0.704	0.676	Y	0.45	SignalP-noTM
647	BC1G_09203	0	66	predicted protein	Predicted protein	187	4	1.33415e-103	0.8125	0	-		0	0	0.408	20	0.607	20	0.96	13	0.909	0.77	Y	0.45	SignalP-noTM
648	BC1G_07053	0	56	gpi anchored serine-threonine rich protein	SSP	189	20	1.17547e-44	0.717	2	P:metabolic process; F:catalytic activity		8	0.042328	0.279	20	0.477	20	0.893	5	0.823	0.664	Y	0.45	SignalP-noTM
649	BC1G_06727	0	21	hydrophobic surface binding protein a protein	Predicted protein	173	5	4.05279e-120	0.596	0	-		0	0	0.375	22	0.58	22	0.96	9	0.897	0.751	Y	0.45	SignalP-noTM
650	BC1G_07275	72	0	peptidase s41 family protein	Protease	756	20	0	0.7295	2	P:proteolysis; F:serine-type peptidase activity		8	0.010582	0.74	22	0.804	22	0.937	5	0.873	0.841	Y	0.45	SignalP-noTM
651	BC1G_12529	0	66	predicted protein	Predicted protein	124	3	4.29478e-68	0.9333	0	-		2	0.016129	0.78	19	0.832	19	0.926	4	0.892	0.864	Y	0.45	SignalP-noTM
652	BC1G_02499	0	90	lcl2_botfb ame: full=long chronological lifespan protein 2 flags: precursor	ER protein	120	20	1.41657e-54	0.8765	1	F:nucleic acid binding	-	6	0.05	0.866	21	0.91	21	0.987	15	0.959	0.937	Y	0.45	SignalP-noTM
653	BC1G_09215	0	32	predicted protein	Predicted protein	171	3	2.11573e-104	0.99	0	-		0	0	0.44	20	0.622	20	0.919	17	0.888	0.766	Y	0.45	SignalP-noTM
654	BC1G_02804	34	37	predicted protein	SSP	175	3	6.94289e-115	0.8367	0	-		8	0.045714	0.85	30	0.881	30	0.992	15	0.925	0.905	Y	0.45	SignalP-noTM
655	BC1G_07326	0	59	icme protein	Predicted protein	346	20	0	0.5355	0	-		1	0.00289	0.678	21	0.796	21	0.958	5	0.936	0.872	Y	0.45	SignalP-noTM
656	BC1G_04917	0	0	predicted protein	Predicted protein	143	1	2.21418e-35	1	0	-		1	0.006993	0.548	23	0.692	23	0.935	14	0.873	0.79	Y	0.45	SignalP-noTM
657	BC1G_00796	0	78	predicted protein	Predicted protein	157	4	1.73343e-102	0.795	0	-		4	0.025478	0.861	22	0.911	22	0.985	14	0.966	0.941	Y	0.45	SignalP-noTM
658	BC1G_12610	0	0	predicted protein	Predicted protein	140	2	1.21187e-97	0.835	0	-		2	0.014286	0.387	21	0.488	21	0.793	1	0.596	0.546	Y	0.45	SignalP-noTM
659	BC1G_02643	0	64	hypothetical protein BC1G_02643	SSP	141	20	9.02115e-97	0.6135	2	F:organic cyclic compound binding; F:heterocyclic compound binding	-	8	0.056738	0.802	20	0.847	20	0.931	10	0.893	0.872	Y	0.45	SignalP-noTM
660	BC1G_10462	0	41	predicted protein	Predicted protein	133	3	2.4778e-89	0.75	0	-		2	0.015038	0.485	20	0.512	20	0.672	1	0.519	0.516	Y	0.45	SignalP-noTM
661	BC1G_09787	0	85	protein	Predicted protein	256	20	3.21127e-152	0.553	0	-		0	0	0.656	19	0.769	19	0.934	11	0.906	0.843	Y	0.45	SignalP-noTM
662	BC1G_09084	0	79	predicted protein	SSP	139	2	3.36911e-79	0.935	0	-		8	0.057554	0.854	18	0.905	18	0.984	11	0.961	0.935	Y	0.45	SignalP-noTM
663	BC1G_02702	0	48	kelch repeat-containing protein	Predicted protein	344	20	0	0.613	0	-		1	0.002907	0.49	17	0.672	17	0.938	2	0.917	0.805	Y	0.45	SignalP-noTM
664	BC1G_00970	0	48	predicted protein	Predicted protein	150	4	6.33548e-102	0.8975	0	-		2	0.013333	0.597	22	0.673	22	0.839	16	0.755	0.717	Y	0.45	SignalP-noTM
665	BC1G_12142	65	39	copper radical oxidase	Oxidation/Reduction	117	20	8.9428e-68	0.7005	0	-		6	0.051282	0.607	27	0.699	27	0.9	10	0.782	0.744	Y	0.45	SignalP-noTM
666	BC1G_11139	0	83	outer membrane autotransporter protein	Transport	522	20	0	0.7085	3	F:molecular_function; P:biological_process; C:cellular_component		5	0.009579	0.525	19	0.623	19	0.837	12	0.758	0.696	Y	0.45	SignalP-noTM
667	BC1G_08058	0	32	domain protein	Predicted protein	239	20	1.01363e-38	0.688	1	P:cell wall macromolecule catabolic process	-	4	0.016736	0.752	20	0.75	20	0.835	16	0.759	0.755	Y	0.45	SignalP-noTM
668	BC1G_08106	0	76	predicted protein	Predicted protein	381	4	7.68782e-122	0.7375	3	F:molecular_function; P:biological_process; C:cellular_component		9	0.023622	0.641	17	0.763	17	0.926	9	0.903	0.839	Y	0.45	SignalP-noTM
669	BC1G_14143	0	60	predicted protein	Predicted protein	165	2	2.5115e-86	0.91	0	-		1	0.006061	0.757	19	0.852	19	0.987	11	0.955	0.907	Y	0.45	SignalP-noTM
670	BC1G_05590	0	0	hypothetical protein BC1G_05590	Predicted protein	89	1	7.33996e-54	1	0	-		0	0	0.88	19	0.885	19	0.929	3	0.889	0.887	Y	0.45	SignalP-noTM
671	BC1G_14622	0	33	l-lysine -	Predicted protein	328	19	2.96796e-119	0.8216	2	P:metabolic process; F:catalytic activity		12	0.036585	0.76	21	0.838	21	0.974	13	0.926	0.886	Y	0.45	SignalP-noTM
672	BC1G_15766	0	65	predicted protein	SSP	160	4	1.53749e-87	0.925	0	-		8	0.05	0.719	21	0.806	21	0.958	13	0.905	0.86	Y	0.45	SignalP-noTM
673	BC1G_10333	0	0	short-chain dehydrogenase reductase family	Oxidation/Reduction	157	20	8.94677e-109	0.7095	2	F:oxidoreductase activity; P:oxidation-reduction process	-	3	0.019108	0.663	23	0.553	23	0.646	18	0.461	0.503	Y	0.45	SignalP-noTM
674	BC1G_05422	0	0	dehydrogenase reductase	Oxidation/Reduction	220	20	5.87502e-161	0.707	1	P:metabolic process	-	2	0.009091	0.203	19	0.349	19	0.836	28	0.651	0.512	Y	0.45	SignalP-noTM
675	BC1G_06380	0	0	aliphatic nitrilase	Secondary metabolism	94	20	9.84252e-60	0.742	2	F:hydrolase activity, acting on carbon-nitrogen (but not peptide) bonds; P:nitrogen compound metabolic process	-	0	0	0.468	16	0.647	16	0.935	11	0.895	0.781	Y	0.45	SignalP-noTM
676	BC1G_09656	0	71	predicted protein	Predicted protein	514	3	7.79228e-44	0.97	0	-		2	0.003891	0.663	21	0.743	21	0.895	17	0.834	0.792	Y	0.45	SignalP-noTM
677	BC1G_04521	0	70	predicted protein	SSP	167	4	1.08238e-78	0.9275	0	-		8	0.047904	0.522	23	0.694	23	0.97	13	0.923	0.818	Y	0.45	SignalP-noTM
678	BC1G_07778	0	0	predicted protein	Predicted protein	480	3	0	0.9633	0	-		7	0.014583	0.449	24	0.536	24	0.779	8	0.641	0.593	Y	0.45	SignalP-noTM
679	BC1G_10797	0	0	xylosidase : arabinofuranosidase	CAZyme / Glycoside hydrolase	519	20	0	0.639	1	F:hydrolase activity	-	3	0.00578	0.4	29	0.55	29	0.968	15	0.789	0.679	Y	0.45	SignalP-noTM
680	BC1G_02352	0	0	---NA---	Unknown	361	0			0	-		0	0	0.569	18	0.706	18	0.924	10	0.881	0.8	Y	0.45	SignalP-noTM
681	BC1G_07651	0	0	type iii restriction res subunit family	Nucleic acid modification	312	5	0	0.738	0	-		7	0.022436	0.317	38	0.402	18	0.843	4	0.764	0.597	Y	0.45	SignalP-noTM
682	BC1G_16330	0	0	nucleoside-diphosphate-sugar epimerase	Oxidation/Reduction	290	20	0	0.7225	3	P:cellular metabolic process; F:catalytic activity; F:coenzyme binding	-	6	0.02069	0.283	19	0.396	19	0.762	3	0.526	0.466	Y	0.45	SignalP-noTM
683	BC1G_12766	0	0	predicted protein	Predicted protein	178	2	4.08581e-103	0.995	0	-		2	0.011236	0.522	22	0.673	22	0.941	14	0.867	0.778	Y	0.45	SignalP-noTM
684	BC1G_07813	0	0	predicted protein	Predicted protein	129	1	1.53851e-28	1	0	-		3	0.023256	0.821	18	0.815	18	0.873	3	0.815	0.815	Y	0.5	SignalP-TM
685	BC1G_00959	0	0	predicted protein	Predicted protein	152	2	3.23653e-109	1	0	-		4	0.026316	0.531	23	0.583	23	0.721	1	0.64	0.614	Y	0.45	SignalP-noTM
686	BC1G_11855	0	0	---NA---	Unknown	136	0			0	-		1	0.007353	0.792	23	0.86	23	0.979	14	0.933	0.9	Y	0.45	SignalP-noTM
687	BC1G_15641	0	0	tat pathway signal sequence domain-containing protein	Transport	674	20	0	0.707	6	F:molecular_function; P:biological_process; C:cellular_component; P:proteolysis; F:hydrolase activity; F:peptidase activity		5	0.007418	0.645	19	0.696	19	0.829	1	0.735	0.717	Y	0.45	SignalP-noTM
688	BC1G_00958	0	0	predicted protein	Predicted protein	219	2	1.14555e-160	0.995	0	-		8	0.03653	0.407	20	0.578	20	0.919	8	0.815	0.706	Y	0.45	SignalP-noTM
689	BC1G_09619	0	0	predicted protein	Predicted protein	122	1	4.2467e-40	1	0	-		4	0.032787	0.266	19	0.459	19	0.901	3	0.775	0.629	Y	0.45	SignalP-noTM
690	BC1G_16035	0	0	predicted protein	Predicted protein	100	5	3.9326e-46	0.728	0	-		0	0	0.711	19	0.83	19	0.99	13	0.977	0.909	Y	0.45	SignalP-noTM
691	BC1G_16446	0	0	nucleoside-diphosphate-sugar epimerase	Oxidation/Reduction	98	20	5.31479e-56	0.7165	3	P:cellular metabolic process; F:coenzyme binding; F:catalytic activity	-	2	0.020408	0.283	19	0.396	19	0.762	3	0.526	0.466	Y	0.45	SignalP-noTM
692	BC1G_12450	0	0	predicted protein	Predicted protein	389	3	7.96135e-107	0.9567	0	-		0	0	0.548	19	0.678	19	0.888	3	0.838	0.765	Y	0.45	SignalP-noTM
693	BC1G_04493	0	0	predicted protein	Predicted protein	233	4	5.23554e-152	0.9625	0	-		3	0.012876	0.387	25	0.447	25	0.75	23	0.512	0.482	Y	0.45	SignalP-noTM
694	BC1G_10516	0	0	predicted protein	Predicted protein	129	1	3.62463e-77	1	0	-		0	0	0.796	20	0.847	20	0.928	13	0.897	0.874	Y	0.45	SignalP-noTM
695	BC1G_01169	0	0	predicted protein	Predicted protein	152	3	2.77252e-98	0.9733	0	-		4	0.026316	0.617	21	0.755	21	0.961	19	0.928	0.849	Y	0.45	SignalP-noTM
696	BC1G_13543	0	0	hypothetical protein BC1G_13543	Predicted protein	361	20	0	0.584	5	F:oxidoreductase activity; P:carotenoid biosynthetic process; P:chlorophyll biosynthetic process; P:photosynthesis; P:oxidation-reduction process	-	4	0.01108	0.481	21	0.611	21	0.892	6	0.769	0.697	Y	0.45	SignalP-noTM
697	BC1G_02210	0	0	predicted protein	SSP	144	1	8.33839e-99	1	0	-		8	0.055556	0.303	27	0.473	27	0.942	15	0.753	0.624	Y	0.45	SignalP-noTM
698	BC1G_08861	0	0	predicted protein	Predicted protein	204	1	2.10485e-25	1	0	-		0	0	0.771	20	0.84	20	0.952	14	0.917	0.881	Y	0.45	SignalP-noTM
699	BC1G_08890	27	0	metallo-beta-lactamase domain protein	Predicted protein	330	20	0	0.6875	3	F:binding; P:transcription, DNA-dependent; F:hydrolase activity	-	1	0.00303	0.284	25	0.47	25	0.891	15	0.782	0.639	Y	0.45	SignalP-noTM
700	BC1G_07629	0	0	predicted protein	Predicted protein	106	2	2.22063e-71	0.895	0	-		3	0.028302	0.745	20	0.701	20	0.768	1	0.642	0.669	Y	0.45	SignalP-noTM
701	BC1G_15673	0	0	predicted protein	Predicted protein	89	1	3.60302e-56	1	0	-		3	0.033708	0.516	19	0.579	19	0.762	5	0.627	0.605	Y	0.45	SignalP-noTM
702	BC1G_04347	0	0	predicted protein	Predicted protein	191	2	2.59567e-114	1	0	-		7	0.036649	0.393	22	0.596	18	0.965	1	0.912	0.766	Y	0.45	SignalP-noTM
703	BC1G_01364	0	0	predicted protein	Predicted protein	313	2	2.97386e-117	0.995	0	-		8	0.025559	0.85	24	0.81	24	0.915	22	0.772	0.79	Y	0.45	SignalP-noTM
704	BC1G_12251	0	0	predicted protein	Predicted protein	171	17	5.49496e-100	0.5618	3	F:molecular_function; P:biological_process; C:cellular_component		4	0.023392	0.494	29	0.652	29	0.925	21	0.847	0.757	Y	0.45	SignalP-noTM
705	BC1G_14014	65	0	predicted protein	Predicted protein	280	2	1.0457e-150	1	0	-		0	0	0.214	20	0.387	20	0.771	15	0.704	0.558	Y	0.45	SignalP-noTM
706	BC1G_10070	0	0	guanyl-specific ribonuclease f1	Nucleic acid modification	133	20	2.87262e-81	0.518	2	F:endoribonuclease activity; F:RNA binding	-	2	0.015038	0.711	20	0.77	20	0.916	4	0.852	0.814	Y	0.45	SignalP-noTM
707	BC1G_13232	0	0	predicted protein	SSP	109	1	3.00565e-72	1	0	-		9	0.082569	0.356	26	0.441	26	0.756	4	0.545	0.497	Y	0.45	SignalP-noTM
708	BC1G_08904	0	0	predicted protein	Predicted protein	313	3	2.47387e-150	0.87	0	-		1	0.003195	0.641	21	0.737	21	0.914	5	0.842	0.794	Y	0.45	SignalP-noTM
709	BC1G_02959	0	0	hypothetical protein BofuT4_P003650.1	Predicted protein	109	2	8.84093e-15	1	0	-		0	0	0.659	23	0.767	23	0.968	4	0.892	0.834	Y	0.45	SignalP-noTM
710	BC1G_05733	0	0	predicted protein	Predicted protein	383	2	3.99623e-93	1	0	-		9	0.023499	0.243	18	0.368	18	0.677	12	0.566	0.475	Y	0.45	SignalP-noTM
711	BC1G_10727	0	0	predicted protein	Predicted protein	111	1	2.46037e-60	1	0	-		3	0.027027	0.551	20	0.7	20	0.946	12	0.89	0.803	Y	0.45	SignalP-noTM
712	BC1G_16332	0	0	hypothetical protein BC1G_16332	SSP	170	1	1.58467e-90	1	0	-		8	0.047059	0.29	22	0.414	22	0.845	4	0.651	0.509	Y	0.5	SignalP-TM
713	BC1G_12169	0	0	predicted protein	SSP	137	20	8.88935e-81	0.7405	2	P:interaction with host via protein secreted by type II secretion system; P:mycelium development	-	6	0.043796	0.672	19	0.799	19	0.974	10	0.95	0.881	Y	0.45	SignalP-noTM
714	BC1G_13782	0	0	hypothetical protein BC1G_13782	Predicted protein	128	1	3.36191e-64	1	0	-		5	0.039062	0.425	23	0.507	23	0.834	2	0.605	0.56	Y	0.45	SignalP-noTM
715	BC1G_00514	0	0	hypothetical protein BC1G_00514	Predicted protein	182	1	2.7931e-110	1	0	-		6	0.032967	0.742	20	0.826	20	0.951	14	0.92	0.876	Y	0.45	SignalP-noTM
716	BC1G_09515	0	0	predicted protein	Predicted protein	98	1	1.22145e-64	1	0	-		3	0.030612	0.379	17	0.571	17	0.892	11	0.847	0.72	Y	0.45	SignalP-noTM
717	BC1G_10122	0	0	predicted protein	Predicted protein	102	1	5.95738e-66	1	0	-		0	0	0.685	20	0.716	20	0.844	19	0.756	0.738	Y	0.45	SignalP-noTM
718	BC1G_03596	0	0	secreted protein	Predicted protein	149	20	5.4838e-107	0.718	5	F:molecular_function; P:biological_process; C:cellular_component; F:hydrolase activity, hydrolyzing O-glycosyl compounds; P:carbohydrate metabolic process		2	0.013423	0.632	27	0.768	27	0.977	16	0.933	0.857	Y	0.45	SignalP-noTM
719	BC1G_00721	0	0	predicted protein	Predicted protein	108	5	3.58472e-68	0.8	0	-		1	0.009259	0.376	25	0.545	25	0.946	3	0.801	0.683	Y	0.45	SignalP-noTM
720	BC1G_12722	0	0	predicted protein	Predicted protein	164	1	2.8526e-45	1	0	-		3	0.018293	0.187	20	0.364	20	0.865	15	0.705	0.548	Y	0.45	SignalP-noTM
721	BC1G_06469	0	0	predicted protein	Predicted protein	90	1	3.78351e-45	1	0	-		1	0.011111	0.284	24	0.441	24	0.834	21	0.689	0.575	Y	0.45	SignalP-noTM
722	BC1G_14611	0	0	predicted protein	Predicted protein	92	1	1.45521e-58	1	0	-		1	0.01087	0.211	19	0.345	19	0.795	15	0.594	0.479	Y	0.45	SignalP-noTM
723	BC1G_03798	0	0	predicted protein	Predicted protein	121	1	5.48848e-75	1	0	-		2	0.016529	0.214	21	0.417	21	0.887	11	0.808	0.628	Y	0.45	SignalP-noTM
724	BC1G_11265	0	0	predicted protein	Predicted protein	241	2	6.32747e-137	1	0	-		4	0.016598	0.752	21	0.814	21	0.947	14	0.881	0.85	Y	0.45	SignalP-noTM
725	BC1G_01963	0	0	hypothetical secreted protein	Predicted protein	360	4	0	0.89	0	-		2	0.005556	0.575	19	0.707	19	0.913	10	0.866	0.793	Y	0.45	SignalP-noTM
726	BC1G_04440	0	0	predicted protein	Predicted protein	176	1	9.82411e-129	1	0	-		5	0.028409	0.227	26	0.373	26	0.848	21	0.594	0.492	Y	0.45	SignalP-noTM
727	BC1G_08414	0	0	predicted protein	Predicted protein	172	1	5.1165e-103	1	0	-		4	0.023256	0.794	20	0.852	20	0.951	4	0.916	0.887	Y	0.45	SignalP-noTM
728	BC1G_01319	0	0	hypothetical protein BC1G_01319	Predicted protein	89	1	3.17986e-58	1	0	-		3	0.033708	0.219	17	0.41	17	0.878	1	0.724	0.58	Y	0.45	SignalP-noTM
729	BC1G_09438	0	0	predicted protein	Predicted protein	122	1	2.54132e-73	1	0	-		3	0.02459	0.165	19	0.342	19	0.778	5	0.693	0.531	Y	0.45	SignalP-noTM
730	BC1G_09419	0	0	predicted protein	SSP	108	1	2.15235e-71	1	0	-		5	0.046296	0.232	40	0.329	20	0.869	10	0.756	0.56	Y	0.45	SignalP-noTM
731	BC1G_08486	0	0	predicted protein	Predicted protein	95	1	9.00217e-48	1	0	-		0	0	0.403	18	0.525	18	0.764	5	0.674	0.605	Y	0.45	SignalP-noTM
732	BC1G_02388	0	0	predicted protein	Predicted protein	223	3	7.97484e-133	0.9933	0	-		8	0.035874	0.538	21	0.688	21	0.955	11	0.874	0.788	Y	0.45	SignalP-noTM
733	BC1G_15025	0	0	predicted protein	Predicted protein	106	1	7.95573e-70	1	0	-		3	0.028302	0.213	28	0.359	28	0.799	20	0.597	0.488	Y	0.45	SignalP-noTM
734	BC1G_10341	0	0	glycoside hydrolase family 26 protein	CAZyme / Glycoside hydrolase	471	20	0	0.709	4	F:cellulase activity; P:substituted mannan metabolic process; F:carbohydrate binding; F:mannan endo-1,4-beta-mannosidase activity	EC:3.2.1.4; EC:3.2.1.78	1	0.002123	0.253	25	0.404	25	0.928	13	0.667	0.546	Y	0.45	SignalP-noTM
735	BC1G_00226	0	0	hypothetical lipoprotein	Predicted protein	432	5	0	0.71	3	F:molecular_function; P:biological_process; C:cellular_component		2	0.00463	0.345	19	0.48	19	0.827	17	0.669	0.582	Y	0.45	SignalP-noTM
736	BC1G_08282	0	0	predicted protein	Predicted protein	255	3	3.68245e-154	0.8633	0	-		9	0.035294	0.422	22	0.638	22	0.987	12	0.965	0.814	Y	0.45	SignalP-noTM
737	BC1G_13085	0	0	mucin 12ea	Predicted protein	249	20	3.82465e-160	0.555	0	-		0	0	0.846	19	0.847	19	0.878	18	0.848	0.847	Y	0.45	SignalP-noTM
738	BC1G_00572	0	0	carbohydrate-binding module family 1 protein	CAZyme / Carbohydrate binding module	275	3	1.20498e-180	0.7833	0	-		4	0.014545	0.515	23	0.655	23	0.9	6	0.833	0.751	Y	0.45	SignalP-noTM
739	BC1G_10789	0	0	glycoside hydrolase family 62 protein	CAZyme / Glycoside hydrolase	320	20	0	0.892	6	F:cellulose binding; F:alpha-N-arabinofuranosidase activity; P:L-arabinose metabolic process; C:extracellular region; P:pectin catabolic process; P:xylan catabolic process	EC:3.2.1.55	2	0.00625	0.476	19	0.677	19	0.987	2	0.959	0.829	Y	0.45	SignalP-noTM
740	BC1G_07508	0	0	predicted protein	Predicted protein	162	1	5.42314e-54	1	0	-		3	0.018519	0.35	21	0.565	21	0.971	4	0.91	0.751	Y	0.45	SignalP-noTM
741	BC1G_04003	0	0	predicted protein	Predicted protein	199	3	9.78595e-130	0.99	0	-		0	0	0.523	18	0.564	18	0.719	4	0.578	0.572	Y	0.45	SignalP-noTM
742	BC1G_05603	0	0	predicted protein	Predicted protein	269	3	0	0.9267	0	-		6	0.022305	0.205	29	0.304	19	0.771	12	0.622	0.476	Y	0.45	SignalP-noTM
743	BC1G_11157	0	0	hypothetical protein BC1G_11157	Predicted protein	401	20	0	0.6785	3	F:molecular_function; P:biological_process; C:cellular_component		6	0.014963	0.148	25	0.282	21	0.75	19	0.595	0.451	Y	0.45	SignalP-noTM
744	BC1G_06270	0	0	hypothetical protein BC1G_06270	Predicted protein	115	1	1.31963e-76	1	0	-		4	0.034783	0.37	23	0.569	23	0.94	15	0.876	0.735	Y	0.45	SignalP-noTM
745	BC1G_00919	0	0	hypothetical protein BC1G_00919	Predicted protein	216	1	2.94067e-54	1	0	-		3	0.013889	0.517	27	0.554	27	0.755	4	0.607	0.583	Y	0.45	SignalP-noTM
746	BC1G_10402	0	0	---NA---	Unknown	194	0			0	-		0	0	0.422	18	0.534	18	0.759	1	0.65	0.597	Y	0.45	SignalP-noTM
747	BC1G_10326	0	0	predicted protein	Predicted protein	157	6	2.34184e-111	0.5817	3	F:molecular_function; P:biological_process; C:cellular_component		4	0.025478	0.743	20	0.834	20	0.959	14	0.938	0.89	Y	0.45	SignalP-noTM
748	BC1G_02701	0	0	predicted protein	SSP	139	2	6.98544e-78	0.995	0	-		10	0.071942	0.371	23	0.473	23	0.714	20	0.602	0.542	Y	0.45	SignalP-noTM
749	BC1G_13190	0	0	predicted protein	SSP	128	2	6.15428e-90	0.905	0	-		9	0.070312	0.49	21	0.578	21	0.811	15	0.676	0.631	Y	0.45	SignalP-noTM
750	BC1G_16275	0	0	hypothetical protein BC1G_16275	Predicted protein	139	1	1.25564e-97	1	0	-		4	0.028777	0.282	20	0.478	20	0.909	3	0.805	0.655	Y	0.45	SignalP-noTM
751	BC1G_05866	0	0	predicted protein	SSP	109	7	1.11357e-73	0.5671	0	-		7	0.06422	0.679	23	0.748	23	0.914	6	0.825	0.79	Y	0.45	SignalP-noTM
752	BC1G_11309	0	0	predicted protein	Predicted protein	224	2	4.28418e-150	0.95	0	-		7	0.03125	0.37	22	0.467	22	0.721	5	0.588	0.532	Y	0.45	SignalP-noTM
753	BC1G_11961	0	0	predicted protein	Predicted protein	110	1	5.8645e-53	1	0	-		2	0.018182	0.283	17	0.482	17	0.892	8	0.83	0.67	Y	0.45	SignalP-noTM
754	BC1G_08738	0	0	predicted protein	SSP	198	1	1.14453e-145	1	0	-		10	0.050505	0.49	32	0.558	32	0.951	14	0.696	0.633	Y	0.45	SignalP-noTM

## Sheet: Table S1c
				Sclerotinia sclerotiorum secretome
No.	Query ID	Homology (identity %) of best hit (E value ≤ 1E-03 + ≥ 10% of query length). Sclerotinia sclerotiorum aligned to Ciborinia camelliae.	Homology (identity %) of best hit (E value ≤ 1E-03 + ≥ 10% of query length). Sclerotinia sclerotiorum aligned to Botrytis cinerea.	Seq. Description from Blast2GO	Designated category	Amino acid sequence length	#Hits	min. eValue	mean Similarity	#GOs	GOs	Enzyme Codes	Cysteine counts	Cysteine (%)	Signal P Cmax	pos	Ymax	pos	Smax	pos	Smean	D	Passed?	Dmaxcut	Networks-used
1	SS1G_00861T0	83	61	arginase family protein	Primary metabolism	303	20	0	0.6735	2	F:metal ion binding; F:hydrolase activity, acting on carbon-nitrogen (but not peptide) bonds, in linear amidines	EC:3.5.3.0	3	0.009901	0.586	18	0.639	18	0.861	17	0.704	0.675	Y	0.45	SignalP-noTM
2	SS1G_00872T0	61	61	predicted protein	Predicted protein	231	20	1.62146e-71	0.731	0	-		8	0.034632	0.462	21	0.594	21	0.866	4	0.765	0.686	Y	0.45	SignalP-noTM
3	SS1G_07404T0	0	54	cyclic nucleotide gated channel beta 1-like protein	Signalling	282	6	1.20968e-141	0.65	0	-		1	0.003546	0.638	21	0.771	21	0.956	5	0.931	0.857	Y	0.45	SignalP-noTM
4	SS1G_02553T0	64	64	glycoside hydrolase family 28 protein	CAZyme / Glycoside hydrolase	290	20	0	0.5535	3	C:extracellular region; F:polygalacturonase activity; P:carbohydrate metabolic process	EC:3.2.1.15	7	0.024138	0.805	21	0.708	21	0.765	8	0.62	0.66	Y	0.45	SignalP-noTM
5	SS1G_07224T0	63	51	predicted protein	Predicted protein	342	3	0	0.72	0	-		0	0	0.336	21	0.506	21	0.838	14	0.77	0.649	Y	0.45	SignalP-noTM
6	SS1G_06942T0	62	64	cupredoxin (secreted protein)	Predicted protein	527	20	0	0.5655	0	-		6	0.011385	0.314	21	0.475	21	0.857	16	0.72	0.607	Y	0.45	SignalP-noTM
7	SS1G_00121T0	27	71	cytochrome p450	Oxidation/Reduction	398	20	0	0.659	6	F:heme binding; F:oxidoreductase activity, acting on paired donors, with incorporation or reduction of molecular oxygen; F:monooxygenase activity; F:iron ion binding; F:electron carrier activity; P:oxidation-reduction process	-	4	0.01005	0.462	24	0.642	24	0.986	12	0.895	0.779	Y	0.45	SignalP-noTM
8	SS1G_05827T0	55	54	exo-beta protein	CAZyme / Glycoside hydrolase	178	20	8.70731e-100	0.594	6	P:copper ion transmembrane transport; C:integral to membrane; F:copper ion transmembrane transporter activity; F:molecular_function; P:biological_process; C:cellular_component		2	0.011236	0.597	19	0.73	19	0.935	15	0.893	0.818	Y	0.45	SignalP-noTM
9	SS1G_04155T0	85	77	pheromone precursor protein partial	Mating	326	20	1.3553e-155	0.507	0	-		24	0.07362	0.509	21	0.677	21	0.962	12	0.901	0.798	Y	0.45	SignalP-noTM
10	SS1G_07947T0	22	0	cytochrome p450 monooxygenase	Oxidation/Reduction	410	20	0	0.6075	6	F:heme binding; F:oxidoreductase activity, acting on paired donors, with incorporation or reduction of molecular oxygen; F:monooxygenase activity; F:iron ion binding; F:electron carrier activity; P:oxidation-reduction process	-	5	0.012195	0.87	26	0.881	26	0.972	14	0.897	0.889	Y	0.45	SignalP-noTM
11	SS1G_08215T0	0	44	ankyrin repeat-containing protein	Predicted protein	452	20	0	0.563	2	P:nucleoside metabolic process; F:catalytic activity		5	0.011062	0.431	24	0.47	24	0.725	1	0.521	0.497	Y	0.45	SignalP-noTM
12	SS1G_04095T0	75	74	rhamnogalacturonan acetylesterase	CAZyme / Glycoside hydrolase	282	20	8.10374e-179	0.7215	2	P:lipid metabolic process; F:hydrolase activity, acting on ester bonds	-	7	0.024823	0.641	19	0.713	19	0.896	12	0.799	0.759	Y	0.45	SignalP-noTM
13	SS1G_11929T0	68	65	p-loop containing nucleoside triphosphate hydrolase	Nucleic acid modification	364	20	1.02511e-172	0.6655	0	-		6	0.016484	0.66	25	0.664	25	0.8	13	0.663	0.664	Y	0.45	SignalP-noTM
14	SS1G_08128T0	53	67	predicted protein	SSP	92	2	1.98806e-56	0.865	0	-		11	0.119565	0.485	22	0.658	22	0.954	14	0.894	0.785	Y	0.45	SignalP-noTM
15	SS1G_11223T0	0	61	predicted protein	Predicted protein	275	3	8.77952e-167	0.72	0	-		2	0.007273	0.566	18	0.711	18	0.926	3	0.889	0.807	Y	0.45	SignalP-noTM
16	SS1G_10923T0	48	55	lustrin a-like protein	Predicted protein	469	6	1.00098e-128	0.7683	0	-		6	0.012793	0.636	20	0.72	20	0.906	15	0.809	0.768	Y	0.45	SignalP-noTM
17	SS1G_09299T0	51	48	predicted protein	Predicted protein	419	4	4.41263e-83	0.8425	0	-		4	0.009547	0.664	20	0.765	20	0.949	11	0.888	0.831	Y	0.45	SignalP-noTM
18	SS1G_09246T0	40	72	predicted protein	Predicted protein	163	2	3.08257e-85	0.89	0	-		0	0	0.818	26	0.811	21	0.948	5	0.894	0.856	Y	0.45	SignalP-noTM
19	SS1G_04425T0	70	73	gpi anchored serine-threonine rich protein	Predicted protein	281	20	1.94903e-113	0.606	0	-		4	0.014235	0.643	20	0.688	20	0.856	19	0.743	0.718	Y	0.45	SignalP-noTM
20	SS1G_13035T0	64	64	cytochrome p450 protein	Oxidation/Reduction	180	20	1.05719e-123	0.5565	3	F:molecular_function; P:biological_process; C:cellular_component		1	0.005556	0.3	19	0.505	19	0.917	2	0.84	0.686	Y	0.45	SignalP-noTM
21	SS1G_10684T0	0	0	mhyt domain signaling protein	Predicted protein	641	20	0	0.59	0	-		13	0.020281	0.561	25	0.522	25	0.589	11	0.493	0.511	Y	0.5	SignalP-TM
22	SS1G_03518T0	78	72	protease s8 tripeptidyl peptidase	Protease	619	20	0	0.693	6	F:serine-type endopeptidase activity; F:tripeptide aminopeptidase activity; C:fungal-type cell wall; C:cell septum; C:extracellular region; P:proteolysis	EC:3.4.21.0; EC:3.4.11.4	8	0.012924	0.428	20	0.587	20	0.866	18	0.803	0.704	Y	0.45	SignalP-noTM
23	SS1G_00892T0	78	78	glycoside hydrolase family 6 protein	CAZyme / Glycoside hydrolase	421	20	0	0.7325	4	F:hydrolase activity, hydrolyzing O-glycosyl compounds; F:cellulose binding; P:cellulose catabolic process; C:extracellular region	EC:3.2.1.0	9	0.021378	0.401	20	0.556	20	0.878	8	0.774	0.674	Y	0.45	SignalP-noTM
24	SS1G_00274T0	61	65	covalently-linked cell wall protein	Predicted protein	365	20	7.21311e-180	0.628	2	F:structural constituent of cell wall; C:cell wall	-	6	0.016438	0.483	18	0.602	18	0.814	2	0.745	0.679	Y	0.45	SignalP-noTM
25	SS1G_00458T0	64	72	endo-beta-1,4-glucanase precursor	CAZyme / Glycoside hydrolase	389	20	0	0.79	2	P:carbohydrate metabolic process; F:cellulase activity	EC:3.2.1.4	5	0.012853	0.49	19	0.646	19	0.946	12	0.868	0.766	Y	0.45	SignalP-noTM
26	SS1G_07289T0	0	0	predicted protein	Predicted protein	299	4	0	0.73	0	-		9	0.0301	0.332	18	0.451	18	0.725	15	0.603	0.512	Y	0.5	SignalP-TM
27	SS1G_03653T0	81	79	hypothetical protein SS1G_03653	Predicted protein	386	20	0	0.7525	0	-		9	0.023316	0.653	19	0.682	19	0.884	15	0.716	0.7	Y	0.45	SignalP-noTM
28	SS1G_05278T0	39	52	glycoside hydrolase family 16 protein	CAZyme / Glycoside hydrolase	511	4	0	0.695	3	F:hydrolase activity, hydrolyzing O-glycosyl compounds; F:hydrolase activity; P:carbohydrate metabolic process		7	0.013699	0.871	22	0.81	22	0.838	3	0.751	0.778	Y	0.45	SignalP-noTM
29	SS1G_09576T0	66	64	glycosyltransferase family 25 protein	CAZyme / Glycosyl transferase	353	20	0	0.585	5	F:transferase activity; P:lipopolysaccharide biosynthetic process; F:molecular_function; P:biological_process; C:cellular_component		5	0.014164	0.223	34	0.399	34	0.917	5	0.755	0.592	Y	0.45	SignalP-noTM
30	SS1G_05794T0	0	34	six-bladed beta-propeller -like protein/ TolB like protein	Predicted protein	332	20	0	0.5295	3	F:molecular_function; P:biological_process; C:cellular_component		0	0	0.559	22	0.605	22	0.787	16	0.651	0.63	Y	0.45	SignalP-noTM
31	SS1G_06009T0	66	73	hypothetical protein SS1G_06009	Predicted protein	420	20	0	0.557	3	F:molecular_function; P:biological_process; C:cellular_component		4	0.009524	0.653	26	0.701	22	0.904	4	0.851	0.782	Y	0.45	SignalP-noTM
32	SS1G_03602T0	75	81	alpha-l-arabinofuranosidase a	CAZyme / Glycoside hydrolase	617	20	0	0.6595	2	P:L-arabinose metabolic process; F:alpha-N-arabinofuranosidase activity	EC:3.2.1.55	2	0.003241	0.689	19	0.751	19	0.919	12	0.824	0.79	Y	0.45	SignalP-noTM
33	SS1G_00877T0	66	63	lipase 4	Lipase	544	20	0	0.698	1	F:hydrolase activity	-	5	0.009191	0.416	18	0.605	18	0.919	11	0.87	0.748	Y	0.45	SignalP-noTM
34	SS1G_13860T0	63	72	glycoside hydrolase family 45 protein	CAZyme / Glycoside hydrolase	337	20	0	0.8025	4	P:carbohydrate metabolic process; C:extracellular region; F:cellulase activity; F:cellulose binding	EC:3.2.1.4	15	0.04451	0.477	23	0.645	21	0.941	16	0.899	0.782	Y	0.45	SignalP-noTM
35	SS1G_04946T0	27	0	carbohydrate-binding module family 1 protein	CAZyme / Carbohydrate binding module	521	20	0	0.773	4	F:hydrolase activity, hydrolyzing O-glycosyl compounds; F:cellulose binding; P:carbohydrate metabolic process; C:extracellular region		5	0.009597	0.185	18	0.339	18	0.752	4	0.623	0.492	Y	0.45	SignalP-noTM
36	SS1G_02570T0	58	58	acid protease	Protease	435	20	0	0.5765	2	P:proteolysis; F:aspartic-type endopeptidase activity	EC:3.4.23.0	5	0.011494	0.788	21	0.866	21	0.983	14	0.957	0.915	Y	0.45	SignalP-noTM
37	SS1G_01389T0	79	82	polysaccharide lyase family 7 protein	CAZyme / Polysaccharide lyase	273	20	9.67792e-165	0.754	1	F:lyase activity	-	5	0.018315	0.768	23	0.842	23	0.959	16	0.923	0.886	Y	0.45	SignalP-noTM
38	SS1G_12263T0	76	74	protein tos1	Predicted protein	492	20	0	0.616	0	-		9	0.018293	0.609	22	0.734	22	0.954	14	0.889	0.818	Y	0.45	SignalP-noTM
39	SS1G_05832T0	79	74	glycoside hydrolase family 28 protein	CAZyme / Glycoside hydrolase	455	20	0	0.7985	4	F:galacturan 1,4-alpha-galacturonidase activity; C:extracellular region; F:polygalacturonase activity; P:pectin catabolic process	EC:3.2.1.67; EC:3.2.1.15	11	0.024176	0.429	20	0.563	20	0.85	9	0.738	0.657	Y	0.45	SignalP-noTM
40	SS1G_13935T0	64	52	ibr domain-containing protein	Predicted protein	529	10	3.72811e-51	0.72	0	-		18	0.034026	0.362	18	0.559	18	0.924	14	0.872	0.728	Y	0.45	SignalP-noTM
41	SS1G_12210T0	81	80	subtilisin-like protein	Protease	626	20	0	0.683	2	F:serine-type endopeptidase activity; P:proteolysis	EC:3.4.21.0	10	0.015974	0.59	18	0.716	18	0.915	1	0.855	0.791	Y	0.45	SignalP-noTM
42	SS1G_09861T0	80	77	glycoside hydrolase family 71 protein	CAZyme / Glycoside hydrolase	611	20	0	0.757	3	C:extracellular region; P:cellular carbohydrate catabolic process; F:glucan endo-1,3-alpha-glucosidase activity	EC:3.2.1.59	14	0.022913	0.354	24	0.58	24	0.981	7	0.949	0.779	Y	0.45	SignalP-noTM
43	SS1G_04786T0	73	31	related to spore coat protein sp96 precursor	CAZyme / Carbohydrate binding module	399	20	4.40262e-144	0.7185	1	F:chitin binding	-	15	0.037594	0.242	26	0.388	21	0.793	2	0.708	0.561	Y	0.45	SignalP-noTM
44	SS1G_10038T0	86	86	glycoside hydrolase family 20 protein	CAZyme / Glycoside hydrolase	579	20	0	0.7535	2	P:carbohydrate metabolic process; F:beta-N-acetylhexosaminidase activity	EC:3.2.1.52	7	0.01209	0.643	18	0.764	18	0.951	10	0.914	0.845	Y	0.45	SignalP-noTM
45	SS1G_02334T0	81	81	glycoside hydrolase family 7 protein	CAZyme / Glycoside hydrolase	504	20	0	0.773	4	F:cellulase activity; F:cellulose binding; C:extracellular region; P:polysaccharide catabolic process	EC:3.2.1.4	20	0.039683	0.777	18	0.766	18	0.827	13	0.75	0.757	Y	0.45	SignalP-noTM
46	SS1G_02332T0	67	77	predicted protein	Predicted protein	223	5	1.24473e-159	0.81	0	-		2	0.008969	0.18	42	0.347	22	0.846	15	0.666	0.519	Y	0.45	SignalP-noTM
47	SS1G_04312T0	64	68	polygalacturonase protein	CAZyme / Glycoside hydrolase	1186	6	2.31136e-88	0.8117	0	-		7	0.005902	0.781	25	0.828	25	0.949	21	0.879	0.856	Y	0.45	SignalP-noTM
48	SS1G_02247T0	0	0	c6 zinc finger domain-containing protein	Predicted protein	372	20	0	0.5315	4	F:sequence-specific DNA binding RNA polymerase II transcription factor activity; P:regulation of transcription from RNA polymerase II promoter; C:nucleus; F:zinc ion binding	-	11	0.02957	0.186	20	0.367	17	0.842	7	0.729	0.562	Y	0.45	SignalP-noTM
49	SS1G_12320T0	0	0	glycoside hydrolase family 16 protein	CAZyme / Glycoside hydrolase	579	20	0	0.648	2	P:carbohydrate metabolic process; F:hydrolase activity, hydrolyzing O-glycosyl compounds	EC:3.2.1.0	6	0.010363	0.795	20	0.851	20	0.948	14	0.91	0.883	Y	0.45	SignalP-noTM
50	SS1G_04945T0	77	81	glycoside hydrolase family 7 protein	CAZyme / Glycoside hydrolase	589	20	0	0.8055	2	F:cellulose 1,4-beta-cellobiosidase activity; P:polysaccharide catabolic process	EC:3.2.1.91	23	0.039049	0.485	19	0.636	19	0.867	4	0.835	0.743	Y	0.45	SignalP-noTM
51	SS1G_12291T0	69	70	hypothetical protein SS1G_12291	Predicted protein	224	2	3.6156e-64	0.93	0	-		0	0	0.255	22	0.455	18	0.9	14	0.85	0.669	Y	0.45	SignalP-noTM
52	SS1G_07039T0	82	91	rhamnogalacturonase a	CAZyme / Glycoside hydrolase	436	20	0	0.7785	3	F:rhamnogalacturonan alpha-L-rhamnopyranosyl-(1->4)-alpha-D-galactopyranosyluronide lyase activity; F:polygalacturonase activity; P:pectin catabolic process	EC:3.2.1.15	10	0.022936	0.713	23	0.808	23	0.955	14	0.917	0.867	Y	0.45	SignalP-noTM
53	SS1G_01587T0	57	58	predicted protein	Predicted protein	758	3	0	0.86	0	-		58	0.076517	0.477	25	0.632	25	0.947	15	0.833	0.741	Y	0.45	SignalP-noTM
54	SS1G_06054T0	24	22	salicylate hydroxylase	Oxidation/Reduction	292	20	0	0.547	2	P:oxidation-reduction process; F:oxidoreductase activity	-	3	0.010274	0.458	26	0.479	26	0.692	8	0.492	0.486	Y	0.45	SignalP-noTM
55	SS1G_05493T0	89	55	tannase subunit	Secondary metabolism	577	20	0	0.7605	1	F:hydrolase activity	-	10	0.017331	0.61	20	0.653	20	0.799	3	0.7	0.679	Y	0.45	SignalP-noTM
56	SS1G_00114T0	0	0	nucleoside diphosphatase gda1	Phosphatase	512	20	0	0.8105	4	C:Golgi membrane; F:guanosine-diphosphatase activity; P:cellular protein modification process; F:uridine-diphosphatase activity	EC:3.6.1.42; EC:3.6.1.6	11	0.021484	0.3	32	0.51	32	0.961	21	0.833	0.684	Y	0.45	SignalP-noTM
57	SS1G_11927T0	79	81	carbohydrate-binding module family 20 protein	CAZyme / Carbohydrate binding module	652	20	0	0.7435	5	F:hydroquinone:oxygen oxidoreductase activity; F:copper ion binding; C:extracellular region; P:lignin catabolic process; P:oxidation-reduction process	EC:1.10.3.2	10	0.015337	0.296	16	0.523	16	0.945	10	0.922	0.738	Y	0.45	SignalP-noTM
58	SS1G_06763T0	38	44	predicted protein	SSP	182	4	6.94149e-109	0.6875	0	-		8	0.043956	0.398	19	0.592	19	0.931	1	0.87	0.742	Y	0.45	SignalP-noTM
59	SS1G_12059T0	84	77	endoglucanase ii	CAZyme / Glycoside hydrolase	314	20	1.21616e-160	0.761	4	F:hydrolase activity, hydrolyzing O-glycosyl compounds; P:carbohydrate metabolic process; C:extracellular region; F:cellulose binding	EC:3.2.1.0	6	0.019108	0.616	18	0.656	18	0.779	1	0.675	0.666	Y	0.45	SignalP-noTM
60	SS1G_01107T0	74	75	predicted protein	SSP	191	3	2.80634e-82	0.8667	0	-		8	0.041885	0.514	26	0.645	26	0.953	5	0.818	0.738	Y	0.45	SignalP-noTM
61	SS1G_04497T0	69	75	glycoside hydrolase family 16 protein	CAZyme / Glycoside hydrolase	388	20	0	0.6825	4	F:hydrolase activity, hydrolyzing O-glycosyl compounds; P:carbohydrate metabolic process; F:IgE binding; C:fungal-type cell wall	EC:3.2.1.0	5	0.012887	0.779	21	0.84	21	0.947	18	0.908	0.877	Y	0.45	SignalP-noTM
62	SS1G_02003T0	80	80	glycoside hydrolase family 25 protein	CAZyme / Glycoside hydrolase	325	20	0	0.5855	2	P:carbohydrate metabolic process; F:hydrolase activity	-	18	0.055385	0.449	20	0.553	20	0.831	15	0.689	0.627	Y	0.45	SignalP-noTM
63	SS1G_04852T0	66	85	glycoside hydrolase family 17 protein	CAZyme / Glycoside hydrolase	455	20	0	0.763	5	F:hydrolase activity, hydrolyzing O-glycosyl compounds; P:carbohydrate metabolic process; C:membrane; F:transferase activity, transferring glycosyl groups; C:cell periphery	EC:3.2.1.0	2	0.004396	0.33	19	0.515	19	0.846	11	0.803	0.67	Y	0.45	SignalP-noTM
64	SS1G_13633T0	47	40	carboxypeptidase cpds protein	Protease	539	20	0	0.6965	2	F:serine-type carboxypeptidase activity; P:proteolysis	EC:3.4.16.0	7	0.012987	0.441	30	0.646	30	0.989	21	0.94	0.805	Y	0.45	SignalP-noTM
65	SS1G_12083T0	83	85	glycoside hydrolase family 115 protein	CAZyme / Glycoside hydrolase	1157	20	0	0.673	1	F:hydrolase activity	-	3	0.002593	0.799	28	0.83	28	0.957	15	0.862	0.847	Y	0.45	SignalP-noTM
66	SS1G_13589T0	81	82	plc-like phosphodiesterase protein	Phosphatase	414	20	0	0.758	2	P:lipid metabolic process; F:phosphoric diester hydrolase activity	EC:3.1.4.0	7	0.016908	0.784	21	0.808	21	0.907	12	0.832	0.821	Y	0.45	SignalP-noTM
67	SS1G_07836T0	82	87	acid protease partial	Protease	252	20	4.32558e-142	0.913	4	C:extracellular region; P:proteolysis; F:aspartic-type endopeptidase activity; P:zymogen activation	EC:3.4.23.0	2	0.007937	0.489	19	0.646	19	0.914	3	0.848	0.755	Y	0.45	SignalP-noTM
68	SS1G_12262T0	68	55	allergen asp f4	Predicted protein	358	20	0	0.5705	5	F:molecular_function; F:IgE binding; P:biological_process; C:extracellular region; C:cellular_component		3	0.00838	0.606	21	0.537	21	0.681	18	0.466	0.499	Y	0.45	SignalP-noTM
69	SS1G_06349T0	0	79	nucleoside hydrolase	Nucleic acid modification	361	20	0	0.6935	1	F:hydrolase activity	-	3	0.00831	0.387	24	0.479	24	0.77	10	0.594	0.541	Y	0.45	SignalP-noTM
70	SS1G_06264T0	82	82	gmc oxidoreductase	Oxidation/Reduction	816	20	0	0.698	5	F:flavin adenine dinucleotide binding; F:oxidoreductase activity, acting on CH-OH group of donors; F:carbohydrate binding; P:carbohydrate catabolic process; P:oxidation-reduction process	-	8	0.009804	0.548	17	0.684	17	0.882	8	0.849	0.773	Y	0.45	SignalP-noTM
71	SS1G_09169T0	76	75	protein	Predicted protein	878	20	0	0.5535	3	F:molecular_function; P:biological_process; C:cellular_component		12	0.013667	0.877	20	0.822	20	0.845	1	0.759	0.788	Y	0.45	SignalP-noTM
72	SS1G_03744T0	81	0	cyclin-dependent protein kinase regulator pho80 protein	Protein Kinase	201	20	3.23374e-108	0.594	0	-		1	0.004975	0.499	21	0.651	21	0.918	18	0.849	0.758	Y	0.45	SignalP-noTM
73	SS1G_04958T0	80	38	peptidase-like protein	Protease	585	20	0	0.733	2	P:proteolysis; F:serine-type endopeptidase activity	EC:3.4.21.0	8	0.013675	0.195	19	0.36	19	0.811	15	0.652	0.517	Y	0.45	SignalP-noTM
74	SS1G_01426T0	0	82	hypothetical protein SS1G_01426	Predicted protein	238	3	3.62503e-168	0.8733	0	-		12	0.05042	0.713	21	0.799	21	0.949	13	0.9	0.854	Y	0.45	SignalP-noTM
75	SS1G_10746T0	50	0	hypothetical protein SS1G_10746	Predicted protein	359	4	8.25789e-154	0.685	0	-		2	0.005571	0.806	23	0.841	23	0.942	14	0.877	0.861	Y	0.45	SignalP-noTM
76	SS1G_01427T0	77	66	pan domain containing protein	Predicted protein	365	20	0	0.525	8	C:endoplasmic reticulum membrane; P:autophagy; P:vesicle-mediated transport; C:membrane; C:endoplasmic reticulum; P:COPII vesicle coating; P:protein transport; P:transport		29	0.079452	0.274	23	0.487	23	0.933	14	0.868	0.693	Y	0.45	SignalP-noTM
77	SS1G_02847T0	0	47	predicted protein	Predicted protein	245	2	4.15414e-155	0.83	0	-		3	0.012245	0.396	24	0.615	24	0.985	18	0.954	0.799	Y	0.45	SignalP-noTM
78	SS1G_10842T0	87	41	glycoside hydrolase family 35 protein	CAZyme / Glycoside hydrolase	984	20	0	0.7845	3	C:extracellular region; P:polysaccharide catabolic process; F:beta-galactosidase activity	EC:3.2.1.23	6	0.006098	0.638	20	0.779	20	0.976	12	0.953	0.873	Y	0.45	SignalP-noTM
79	SS1G_00501T0	63	74	glycoside hydrolase family 12 protein	CAZyme / Glycoside hydrolase	246	20	2.81931e-147	0.771	4	C:extracellular region; F:cellulase activity; F:cellulose binding; P:polysaccharide catabolic process	EC:3.2.1.4	2	0.00813	0.627	19	0.753	19	0.946	13	0.907	0.836	Y	0.45	SignalP-noTM
80	SS1G_01032T0	27	79	predicted protein	Predicted protein	374	6	0	0.7217	0	-		40	0.106952	0.816	20	0.867	20	0.962	13	0.924	0.898	Y	0.45	SignalP-noTM
81	SS1G_08917T0	75	76	beta-1,6-glucan boisynthesis protein	Fungal cell wall biosynthesis	260	20	7.64932e-87	0.595	2	P:(1->6)-beta-D-glucan biosynthetic process; P:cell wall biogenesis	-	1	0.003846	0.68	19	0.606	19	0.633	7	0.536	0.568	Y	0.45	SignalP-noTM
82	SS1G_04468T0	28	84	glycoside hydrolase family 47 protein	CAZyme / Glycoside hydrolase	526	20	0	0.777	5	P:carbohydrate metabolic process; F:mannosyl-oligosaccharide 1,2-alpha-mannosidase activity; F:calcium ion binding; C:membrane; C:cytoplasmic vesicle	EC:3.2.1.113	3	0.005703	0.704	21	0.693	21	0.839	1	0.667	0.679	Y	0.45	SignalP-noTM
83	SS1G_09392T0	30	76	starch binding domain-containing protein	Predicted protein	398	20	0	0.779	2	C:viral capsid; F:starch binding	-	17	0.042714	0.583	24	0.687	24	0.928	5	0.811	0.754	Y	0.45	SignalP-noTM
84	SS1G_08695T0	44	76	class iii	CAZyme / Glycoside hydrolase	420	20	0	0.6525	4	F:hydrolase activity, hydrolyzing O-glycosyl compounds; P:carbohydrate metabolic process; C:extracellular region; F:cellulose binding	EC:3.2.1.0	8	0.019048	0.455	23	0.578	23	0.895	19	0.734	0.662	Y	0.45	SignalP-noTM
85	SS1G_12336T0	62	66	chitin binding	Predicted protein	294	20	1.69372e-145	0.7485	1	C:viral capsid	-	7	0.02381	0.692	20	0.661	20	0.851	19	0.624	0.641	Y	0.45	SignalP-noTM
86	SS1G_12057T0	82	87	extracellular exo-plygalacturonase	CAZyme / Glycoside hydrolase	452	20	0	0.767	3	C:extracellular region; F:polygalacturonase activity; P:pectin catabolic process	EC:3.2.1.15	9	0.019912	0.833	19	0.869	19	0.963	10	0.901	0.886	Y	0.45	SignalP-noTM
87	SS1G_08421T0	77	84	alpha-1,3-mannosyltransferase	CAZyme / Glycosyl transferase	151	20	3.14893e-81	0.5755	2	F:transferase activity; F:transferase activity, transferring glycosyl groups		3	0.019868	0.307	31	0.512	31	0.928	21	0.785	0.659	Y	0.45	SignalP-noTM
88	SS1G_04200T0	88	89	alpha-1,2-mannosidase family protein	CAZyme / Glycoside hydrolase	774	20	0	0.8015	3	F:hydrolase activity; F:carbohydrate binding; P:carbohydrate metabolic process	-	3	0.003876	0.808	18	0.824	18	0.899	11	0.842	0.834	Y	0.45	SignalP-noTM
89	SS1G_07613T0	86	70	phosphatidylglycerol phosphatidylinositol transfer protein	Transport	172	20	4.85979e-122	0.724	5	P:lipid transport; F:molecular_function; P:transport; C:cellular_component; P:biological_process		5	0.02907	0.637	20	0.749	20	0.926	3	0.88	0.82	Y	0.45	SignalP-noTM
90	SS1G_02790T0	81	80	histidine phosphatase	Phosphatase	527	20	0	0.7735	1	F:acid phosphatase activity	EC:3.1.3.2	8	0.01518	0.475	19	0.539	19	0.73	13	0.617	0.581	Y	0.45	SignalP-noTM
91	SS1G_02599T0	0	64	---NA---	Unknown	197	0			0	-		0	0	0.442	23	0.601	23	0.879	13	0.816	0.717	Y	0.45	SignalP-noTM
92	SS1G_04429T0	61	71	predicted protein	Predicted protein	200	2	1.34407e-71	0.88	0	-		1	0.005	0.355	19	0.536	19	0.869	12	0.823	0.691	Y	0.45	SignalP-noTM
93	SS1G_04892T0	89	92	domain-containing protein	Transport	414	20	0	0.8515	4	P:protein folding; F:metal ion binding; F:unfolded protein binding; F:heat shock protein binding	-	10	0.024155	0.875	19	0.924	19	0.989	12	0.974	0.951	Y	0.45	SignalP-noTM
94	SS1G_09578T0	30	34	expression library immunization antigen 1 protein	Predicted protein	225	20	2.76298e-127	0.686	0	-		6	0.026667	0.853	19	0.9	19	0.982	12	0.951	0.927	Y	0.45	SignalP-noTM
95	SS1G_02857T0	86	90	protease s8 tripeptidyl peptidase	Protease	680	20	0	0.738	6	F:serine-type endopeptidase activity; F:tripeptide aminopeptidase activity; C:fungal-type cell wall; C:cell septum; C:extracellular region; P:proteolysis	EC:3.4.21.0; EC:3.4.11.4	9	0.013235	0.387	22	0.566	22	0.896	5	0.827	0.707	Y	0.45	SignalP-noTM
96	SS1G_14307T0	0	63	predicted protein	Predicted protein	244	3	3.17039e-35	0.8233	0	-		8	0.032787	0.477	19	0.586	19	0.81	9	0.729	0.663	Y	0.45	SignalP-noTM
97	SS1G_10981T0	90	91	domain-containing protein	Predicted protein	528	20	0	0.799	0	-		6	0.011364	0.449	26	0.604	26	0.913	13	0.81	0.715	Y	0.45	SignalP-noTM
98	SS1G_00974T0	76	79	extracellular dihydrogeodin oxidase	Oxidation/Reduction	580	20	0	0.7625	5	F:hydroquinone:oxygen oxidoreductase activity; F:copper ion binding; C:extracellular region; P:lignin catabolic process; P:oxidation-reduction process	EC:1.10.3.2	11	0.018966	0.692	20	0.746	20	0.878	5	0.806	0.779	Y	0.45	SignalP-noTM
99	SS1G_04725T0	76	32	di-copper centre-containing	Oxidation/Reduction	593	20	0	0.611	3	F:metal ion binding; F:oxidoreductase activity; P:oxidation-reduction process	-	2	0.003373	0.821	25	0.768	25	0.805	19	0.712	0.737	Y	0.45	SignalP-noTM
100	SS1G_10165T0	85	85	carbohydrate esterase family 8 protein	CAZyme / Carbohydrate esterase	327	20	0	0.7315	4	P:cell wall modification; C:cell wall; F:pectinesterase activity; F:aspartyl esterase activity	EC:3.1.1.11	3	0.009174	0.481	17	0.671	17	0.973	11	0.936	0.814	Y	0.45	SignalP-noTM
101	SS1G_07812T0	66	83	mannosylphosphate transferase	Membrane protein	328	20	0	0.7555	3	P:biological_process; C:cellular_component; F:transferase activity		1	0.003049	0.703	24	0.766	24	0.904	17	0.837	0.804	Y	0.45	SignalP-noTM
102	SS1G_02266T0	93	97	glucose-regulated protein	Transport	668	20	0	0.932	14	P:ER-associated protein catabolic process; C:ribosome; P:translation; P:karyogamy involved in conjugation with cellular fusion; C:luminal surveillance complex; F:unfolded protein binding; F:structural constituent of ribosome; F:ATPase activity; P:ATP catabolic process; F:ATP binding; P:response to unfolded protein; P:posttranslational protein targeting to membrane, translocation; P:SRP-dependent …	EC:3.6.1.3	1	0.001497	0.772	35	0.816	35	0.986	19	0.881	0.851	Y	0.45	SignalP-noTM
103	SS1G_13036T0	55	75	multicopper oxidase	Oxidation/Reduction	723	20	0	0.767	3	F:oxidoreductase activity; P:oxidation-reduction process; F:copper ion binding	-	11	0.015214	0.76	19	0.823	19	0.94	1	0.881	0.854	Y	0.45	SignalP-noTM
104	SS1G_10167T0	76	87	polygalacturonase 1	CAZyme / Glycoside hydrolase	380	20	0	0.9535	3	C:extracellular region; F:polygalacturonase activity; P:carbohydrate metabolic process	EC:3.2.1.15	8	0.021053	0.488	21	0.681	21	0.981	13	0.95	0.826	Y	0.45	SignalP-noTM
105	SS1G_10071T0	78	85	pectin lyase	CAZyme / Polysaccharide lyase	381	20	0	0.871	3	C:extracellular region; P:pectin catabolic process; F:pectin lyase activity	EC:4.2.2.10	7	0.018373	0.606	21	0.696	21	0.896	3	0.793	0.749	Y	0.45	SignalP-noTM
106	SS1G_05049T0	77	86	fasciclin domain family protein	Predicted protein	482	20	0	0.75	0	-		1	0.002075	0.223	17	0.409	17	0.791	1	0.733	0.584	Y	0.45	SignalP-noTM
107	SS1G_08645T0	29	73	fad binding domain-containing protein	Oxidation/Reduction	482	20	0	0.706	3	F:flavin adenine dinucleotide binding; F:UDP-N-acetylmuramate dehydrogenase activity; P:oxidation-reduction process	EC:1.1.1.158	4	0.008299	0.593	19	0.751	19	0.988	11	0.951	0.859	Y	0.45	SignalP-noTM
108	SS1G_07901T0	90	80	aminopeptidase y	Protease	508	20	0	0.8145	4	P:vacuolar protein catabolic process; F:aminopeptidase activity; C:fungal-type vacuole; P:proteolysis	EC:3.4.11.0	6	0.011811	0.237	17	0.429	17	0.839	10	0.761	0.608	Y	0.45	SignalP-noTM
109	SS1G_07552T0	91	0	flavin-binding monooxygenase-like family protein	Oxidation/Reduction	513	20	0	0.8585	4	F:flavin adenine dinucleotide binding; F:N,N-dimethylaniline monooxygenase activity; P:oxidation-reduction process; F:NADP binding	EC:1.14.13.8	6	0.011696	0.702	35	0.552	35	0.689	22	0.457	0.501	Y	0.45	SignalP-noTM
110	SS1G_07667T0	74	0	bv80 bb- protein	Predicted protein	524	4	7.50006e-72	0.82	0	-		9	0.017176	0.529	20	0.609	20	0.779	3	0.693	0.655	Y	0.45	SignalP-noTM
111	SS1G_03361T0	30	87	serine peptidase	Protease	535	20	0	0.7685	2	P:proteolysis; F:serine-type endopeptidase activity	EC:3.4.21.0	7	0.013084	0.683	19	0.718	19	0.866	14	0.737	0.728	Y	0.45	SignalP-noTM
112	SS1G_04030T0	75	79	lysophospholipase 1 protein	Lipase	538	20	0	0.6485	2	F:phospholipase activity; P:phospholipid catabolic process	-	11	0.020446	0.465	19	0.644	19	0.958	13	0.89	0.777	Y	0.45	SignalP-noTM
113	SS1G_08361T0	85	88	tannase subunit	Secondary metabolism	583	20	0	0.7955	1	F:hydrolase activity	-	11	0.018868	0.38	21	0.461	21	0.686	20	0.562	0.516	Y	0.45	SignalP-noTM
114	SS1G_12198T0	83	85	gmc oxidoreductase	Oxidation/Reduction	611	20	0	0.802	4	F:flavin adenine dinucleotide binding; F:choline dehydrogenase activity; P:oxidation-reduction process; P:alcohol metabolic process	EC:1.1.99.1	5	0.008183	0.384	19	0.541	19	0.882	11	0.792	0.677	Y	0.45	SignalP-noTM
115	SS1G_11600T0	0	0	peptidoglycan bound protein	Predicted protein	654	20	0	0.65	0	-		21	0.03211	0.705	19	0.759	19	0.872	13	0.812	0.787	Y	0.45	SignalP-noTM
116	SS1G_01083T0	86	87	glycoside hydrolase family 31 protein	CAZyme / Glycoside hydrolase	998	20	0	0.796	3	F:carbohydrate binding; P:carbohydrate metabolic process; F:hydrolase activity, hydrolyzing O-glycosyl compounds	EC:3.2.1.0	9	0.009018	0.626	23	0.686	23	0.823	12	0.752	0.721	Y	0.45	SignalP-noTM
117	SS1G_01262T0	64	69	uncharacterized serine-rich protein	Predicted protein	413	20	2.70739e-157	0.7515	2	F:catalytic activity; P:carbohydrate metabolic process	-	3	0.007264	0.824	24	0.72	24	0.73	10	0.629	0.671	Y	0.45	SignalP-noTM
118	SS1G_02014T0	60	72	glycoside hydrolase	CAZyme / Glycoside hydrolase	426	20	0	0.7435	3	C:viral capsid; F:molecular_function; P:biological_process		10	0.023474	0.421	19	0.556	19	0.811	8	0.742	0.656	Y	0.45	SignalP-noTM
119	SS1G_03326T0	62	67	scp-like extracellular protein	Predicted protein	355	20	5.91098e-157	0.607	3	F:molecular_function; P:biological_process; C:extracellular region		5	0.014085	0.316	18	0.479	18	0.847	1	0.688	0.592	Y	0.45	SignalP-noTM
120	SS1G_06765T0	85	90	msc1 protein	Nucleic acid modification	576	20	0	0.808	0	-		0	0	0.677	20	0.77	20	0.949	11	0.871	0.824	Y	0.45	SignalP-noTM
121	SS1G_07268T0	87	90	protease s8 tripeptidyl peptidase	Protease	669	20	0	0.76	2	P:proteolysis; F:serine-type endopeptidase activity	EC:3.4.21.0	10	0.014948	0.668	19	0.732	19	0.897	9	0.805	0.772	Y	0.45	SignalP-noTM
122	SS1G_12361T0	0	69	Ige-binding protein	Predicted protein	188	20	2.37511e-114	0.5885	3	F:molecular_function; P:biological_process; C:cellular_component		4	0.021277	0.44	23	0.591	18	0.884	2	0.815	0.712	Y	0.45	SignalP-noTM
123	SS1G_12605T0	87	79	subtilisin-like protein	Protease	400	20	0	0.749	6	F:identical protein binding; F:serine-type endopeptidase activity; F:carboxylesterase activity; C:extracellular region; P:proteolysis; P:negative regulation of catalytic activity	EC:3.4.21.0; EC:3.1.1.1	1	0.0025	0.748	21	0.825	21	0.953	4	0.909	0.87	Y	0.45	SignalP-noTM
124	SS1G_10796T0	83	86	oxalate decarboxylase oxdc	Secondary metabolism	504	20	0	0.822	1	F:nutrient reservoir activity	-	1	0.001984	0.787	23	0.838	23	0.949	6	0.892	0.867	Y	0.45	SignalP-noTM
125	SS1G_05996T0	74	82	carbonic anhydrase	pH homeostasis	269	20	0	0.6915	2	F:zinc ion binding; F:carbonate dehydratase activity		3	0.011152	0.466	17	0.645	17	0.935	1	0.879	0.771	Y	0.45	SignalP-noTM
126	SS1G_02501T0	79	87	glycoside hydrolase family 16 protein	CAZyme / Glycoside hydrolase	449	20	0	0.824	5	F:hydrolase activity, hydrolyzing O-glycosyl compounds; P:carbohydrate metabolic process; P:cell wall organization; F:chitin binding; C:cell wall	EC:3.2.1.0	10	0.022272	0.247	20	0.457	20	0.916	14	0.854	0.671	Y	0.45	SignalP-noTM
127	SS1G_12383T0	0	0	histidine acid phosphatase	Phosphatase	478	20	0	0.7355	1	F:acid phosphatase activity	EC:3.1.3.2	8	0.016736	0.771	22	0.734	22	0.812	2	0.693	0.712	Y	0.45	SignalP-noTM
128	SS1G_12043T0	86	88	disulfide-isomerase a6	ER protein	507	20	0	0.8455	5	P:cell redox homeostasis; F:electron carrier activity; F:isomerase activity; F:protein disulfide oxidoreductase activity; P:glycerol ether metabolic process	-	7	0.013807	0.515	24	0.617	24	0.903	6	0.743	0.685	Y	0.45	SignalP-noTM
129	SS1G_10875T0	86	53	carboxylesterase	CAZyme / Carbohydrate esterase	536	20	0	0.6985	1	F:carboxylic ester hydrolase activity	EC:3.1.1.0	3	0.005597	0.589	21	0.514	21	0.554	15	0.453	0.481	Y	0.45	SignalP-noTM
130	SS1G_08295T0	87	87	duf1237 domain protein	Predicted protein	546	20	0	0.8275	2	F:catalytic activity; P:metabolic process	-	5	0.009158	0.355	21	0.522	21	0.87	17	0.769	0.655	Y	0.45	SignalP-noTM
131	SS1G_04442T0	0	0	pentatricopeptide repeat protein	Predicted protein	574	20	0	0.591	3	F:molecular_function; P:biological_process; C:cellular_component		3	0.005226	0.275	25	0.379	25	0.72	11	0.53	0.461	Y	0.45	SignalP-noTM
132	SS1G_11129T0	88	88	udp-glucose:glycoprotein glucosyltransferase	CAZyme / Glycosyl transferase	1493	20	0	0.774	3	F:UDP-glucose:glycoprotein glucosyltransferase activity; P:protein glycosylation; P:UDP-glucosylation	-	6	0.004019	0.178	28	0.32	28	0.807	14	0.602	0.472	Y	0.45	SignalP-noTM
133	SS1G_07162T0	89	91	beta-1,4-glucosidase	CAZyme / Glycoside hydrolase	888	20	0	0.7965	2	F:hydrolase activity, hydrolyzing O-glycosyl compounds; P:polysaccharide catabolic process	EC:3.2.1.0	8	0.009009	0.807	22	0.86	22	0.97	12	0.915	0.89	Y	0.45	SignalP-noTM
134	SS1G_07393T0	85	87	glycoside hydrolase family 55 protein	CAZyme / Glycoside hydrolase	782	20	0	0.81	1	F:hydrolase activity	-	9	0.011509	0.547	22	0.722	22	0.985	12	0.954	0.848	Y	0.45	SignalP-noTM
135	SS1G_09909T0	86	84	prolyl oligopeptidase	Peptidase	731	20	0	0.7355	2	F:serine-type peptidase activity; P:proteolysis	-	2	0.002736	0.663	19	0.742	19	0.864	10	0.823	0.786	Y	0.45	SignalP-noTM
136	SS1G_11988T0	89	88	choline dehydrogenase	Oxidation/Reduction	678	20	0	0.7795	4	F:flavin adenine dinucleotide binding; F:choline dehydrogenase activity; P:oxidation-reduction process; P:alcohol metabolic process	EC:1.1.99.1	5	0.007375	0.67	20	0.76	20	0.904	11	0.857	0.813	Y	0.45	SignalP-noTM
137	SS1G_00423T0	90	89	ser thr protein phosphatase family protein	Phosphatase	677	20	0	0.633	1	F:hydrolase activity	-	14	0.020679	0.586	19	0.646	19	0.767	17	0.706	0.678	Y	0.45	SignalP-noTM
138	SS1G_05644T0	88	89	endoplasmic oxidoreductin-1	ER protein	604	20	0	0.756	6	C:endoplasmic reticulum membrane; F:flavin adenine dinucleotide binding; P:protein folding; F:oxidoreductase activity, acting on a sulfur group of donors, disulfide as acceptor; F:protein disulfide isomerase activity; P:oxidation-reduction process	EC:1.8.4.0; EC:5.3.4.1	17	0.028146	0.515	26	0.615	26	0.863	9	0.744	0.685	Y	0.45	SignalP-noTM
139	SS1G_07655T0	91	91	subtilisin-like protein	Protease	587	20	0	0.651	2	F:serine-type endopeptidase activity; P:proteolysis	EC:3.4.21.0	9	0.015332	0.709	19	0.755	19	0.917	10	0.784	0.771	Y	0.45	SignalP-noTM
140	SS1G_01236T0	80	89	hydrolase mb2248c	Predicted protein	566	20	0	0.58	6	F:molecular_function; F:transferase activity; F:hydrolase activity; P:biological_process; F:transferase activity, transferring acyl groups; C:cellular_component		8	0.014134	0.339	21	0.535	21	0.932	14	0.849	0.704	Y	0.45	SignalP-noTM
141	SS1G_12500T0	90	90	carboxypeptidase y	Protease	546	20	0	0.868	4	F:serine-type carboxypeptidase activity; C:fungal-type vacuole; P:phytochelatin biosynthetic process; P:proteolysis	EC:3.4.16.0	11	0.020147	0.147	16	0.323	16	0.763	13	0.7	0.527	Y	0.45	SignalP-noTM
142	SS1G_05315T0	0	91	vacuolar protein sorting protein 62	Transport	537	20	0	0.659	0	-		5	0.009311	0.337	24	0.552	24	0.967	6	0.903	0.742	Y	0.45	SignalP-noTM
143	SS1G_13736T0	81	85	stress response protein rds1	Oxidation/Reduction	525	20	0	0.7745	2	F:structural constituent of cell wall; C:cell wall	-	5	0.009524	0.224	18	0.366	18	0.702	16	0.59	0.487	Y	0.45	SignalP-noTM
144	SS1G_00624T0	84	86	aspartic-type endopeptidase	Protease	482	20	0	0.7735	2	F:aspartic-type endopeptidase activity; P:proteolysis	EC:3.4.23.0	5	0.010373	0.42	21	0.545	21	0.864	1	0.691	0.624	Y	0.45	SignalP-noTM
145	SS1G_12413T0	88	87	carboxypeptidase s1	Protease	475	20	0	0.82	2	F:serine-type carboxypeptidase activity; P:proteolysis	EC:3.4.16.0	10	0.021053	0.831	19	0.879	19	0.96	3	0.929	0.906	Y	0.45	SignalP-noTM
146	SS1G_09959T0	26	32	histidine acid phosphatase	Phosphatase	465	20	0	0.7795	2	P:dephosphorylation; F:acid phosphatase activity	EC:3.1.3.2	10	0.021505	0.275	19	0.495	19	0.926	11	0.886	0.706	Y	0.45	SignalP-noTM
147	SS1G_07022T0	83	94	histidine acid phosphatase	Phosphatase	453	20	0	0.7665	2	P:dephosphorylation; F:acid phosphatase activity	EC:3.1.3.2	8	0.01766	0.492	20	0.58	20	0.795	9	0.675	0.632	Y	0.45	SignalP-noTM
148	SS1G_09020T0	66	90	cel7a fusion protein	CAZyme / Glycoside hydrolase	450	20	0	0.826	5	F:cellulose 1,4-beta-cellobiosidase activity; F:cellulase activity; F:cellulose binding; P:cellulose catabolic process; C:extracellular region	EC:3.2.1.91; EC:3.2.1.4	18	0.04	0.42	17	0.51	17	0.677	5	0.603	0.56	Y	0.45	SignalP-noTM
149	SS1G_11578T0	83	91	fad binding domain protein	Oxidation/Reduction	428	20	0	0.729	2	P:oxidation-reduction process; F:oxidoreductase activity	-	6	0.014019	0.59	19	0.692	19	0.863	1	0.8	0.75	Y	0.45	SignalP-noTM
150	SS1G_07526T0	79	83	sexual development protein	Mating	372	20	0	0.6395	0	-		3	0.008065	0.397	20	0.582	20	0.91	4	0.855	0.73	Y	0.45	SignalP-noTM
151	SS1G_12930T0	87	83	glycoside hydrolase family 17 protein	CAZyme / Glycoside hydrolase	295	20	0	0.6925	2	P:carbohydrate metabolic process; F:hydrolase activity, hydrolyzing O-glycosyl compounds	EC:3.2.1.0	5	0.016949	0.729	20	0.658	20	0.798	1	0.561	0.605	Y	0.45	SignalP-noTM
152	SS1G_03819T0	86	95	transmembrane emp24 domain-containing protein 9	ER protein	224	20	2.12479e-153	0.9005	3	C:integral to membrane; P:ER to Golgi vesicle-mediated transport; C:mitochondrion	-	3	0.013393	0.711	22	0.754	22	0.877	3	0.797	0.777	Y	0.45	SignalP-noTM
153	SS1G_00746T0	85	67	glycoside hydrolase family 5 protein	CAZyme / Glycoside hydrolase	440	20	0	0.7345	4	F:mannan endo-1,4-beta-mannosidase activity; F:cellulose binding; P:mannan catabolic process; C:extracellular region	EC:3.2.1.78	8	0.018182	0.34	19	0.545	19	0.937	11	0.882	0.727	Y	0.45	SignalP-noTM
154	SS1G_04382T0	83	87	antigenic thaumatin domain-containing protein	Predicted protein	204	11	2.54913e-120	0.5782	0	-		8	0.039216	0.575	20	0.708	20	0.941	11	0.872	0.796	Y	0.45	SignalP-noTM
155	SS1G_00730T0	88	88	gmc oxidoreductase	Oxidation/Reduction	628	20	0	0.736	4	F:flavin adenine dinucleotide binding; F:choline dehydrogenase activity; P:oxidation-reduction process; P:alcohol metabolic process	EC:1.1.99.1	4	0.006369	0.623	23	0.608	23	0.757	5	0.594	0.601	Y	0.45	SignalP-noTM
156	SS1G_03385T0	81	87	alpha-amylase a type-1 2	CAZyme / Glycoside hydrolase	561	20	0	0.652	8	C:hyphal septin band; F:alpha-amylase activity; P:carbohydrate catabolic process; C:spitzenkorper; C:fungal-type cell wall; C:cell wall-bounded periplasmic space; F:calcium ion binding; C:cell septum	EC:3.2.1.1	9	0.016043	0.852	33	0.736	33	0.759	27	0.559	0.641	Y	0.45	SignalP-noTM
157	SS1G_07280T0	87	87	histidine acid phosphatase	Phosphatase	475	20	0	0.7445	1	F:acid phosphatase activity	EC:3.1.3.2	8	0.016842	0.787	19	0.778	19	0.848	16	0.779	0.778	Y	0.45	SignalP-noTM
158	SS1G_08229T0	90	90	glycoside hydrolase family 28 protein	CAZyme / Glycoside hydrolase	444	20	0	0.7745	3	F:rhamnogalacturonan alpha-L-rhamnopyranosyl-(1->4)-alpha-D-galactopyranosyluronide lyase activity; F:polygalacturonase activity; P:pectin catabolic process	EC:3.2.1.15	11	0.024775	0.726	23	0.827	23	0.978	14	0.941	0.889	Y	0.45	SignalP-noTM
159	SS1G_10910T0	0	0	hypothetical protein SS1G_10910	Predicted protein	444	20	0	0.6225	0	-		3	0.006757	0.166	27	0.386	27	0.971	18	0.896	0.661	Y	0.45	SignalP-noTM
160	SS1G_05925T0	86	82	aromatic peroxygenase	Oxidation/Reduction	433	20	0	0.6745	1	F:peroxidase activity	EC:1.11.1.7	5	0.011547	0.722	20	0.787	20	0.927	10	0.848	0.82	Y	0.45	SignalP-noTM
161	SS1G_03181T0	48	77	aspartic endopeptidase pep1	Protease	402	20	0	0.703	3	C:extracellular region; P:proteolysis; F:aspartic-type endopeptidase activity	EC:3.4.23.0	2	0.004975	0.553	18	0.668	18	0.888	12	0.829	0.755	Y	0.45	SignalP-noTM
162	SS1G_02990T0	93	93	gpi-anchor transamidase precursor	ER protein	388	20	0	0.883	5	C:GPI-anchor transamidase complex; P:attachment of GPI anchor to protein; P:proteolysis; F:cysteine-type endopeptidase activity; F:GPI-anchor transamidase activity	EC:3.4.22.0	3	0.007732	0.485	25	0.557	25	0.865	12	0.651	0.607	Y	0.45	SignalP-noTM
163	SS1G_03803T0	45	66	extracellular cellulase allergen asp f7-	CAZyme / Glycoside hydrolase	372	20	2.0521e-66	0.7065	0	-		7	0.018817	0.411	19	0.448	19	0.656	2	0.459	0.454	Y	0.45	SignalP-noTM
164	SS1G_03606T0	84	90	glucan 1,3-beta-glucosidase	CAZyme / Glycoside hydrolase	302	20	0	0.7885	4	P:carbohydrate metabolic process; F:1,3-beta-glucanosyltransferase activity; F:glucan endo-1,3-beta-D-glucosidase activity; C:fungal-type cell wall	EC:3.2.1.39	5	0.016556	0.394	19	0.606	19	0.963	12	0.933	0.782	Y	0.45	SignalP-noTM
165	SS1G_11382T0	90	90	carboxypeptidase s1	Protease	671	20	0	0.7565	2	F:serine-type carboxypeptidase activity; P:proteolysis	EC:3.4.16.0	11	0.016393	0.824	17	0.831	17	0.89	15	0.833	0.832	Y	0.45	SignalP-noTM
166	SS1G_12945T0	81	0	glucosidase 2 subunit beta protein	ER protein	590	20	0	0.7285	3	F:kinase activity; P:phosphorylation; P:N-glycan processing	-	16	0.027119	0.715	20	0.794	20	0.918	19	0.886	0.844	Y	0.45	SignalP-noTM
167	SS1G_00263T0	66	72	protein	Predicted protein	155	6	2.49683e-71	0.6517	0	-		4	0.025806	0.647	21	0.782	21	0.987	14	0.948	0.872	Y	0.45	SignalP-noTM
168	SS1G_09175T0	78	68	predicted protein	SSP	129	4	7.30195e-71	0.865	0	-		14	0.108527	0.156	53	0.273	19	0.759	11	0.629	0.465	Y	0.45	SignalP-noTM
169	SS1G_03420T0	81	80	class iii	CAZyme / Glycoside hydrolase	320	20	0	0.669	2	P:carbohydrate metabolic process; F:hydrolase activity, hydrolyzing O-glycosyl compounds	EC:3.2.1.0	1	0.003125	0.53	16	0.614	16	0.792	13	0.746	0.685	Y	0.45	SignalP-noTM
170	SS1G_11579T0	44	75	glycoside hydrolase family 76 protein	CAZyme / Glycoside hydrolase	441	20	0	0.68	2	F:mannan endo-1,6-alpha-mannosidase activity; P:carbohydrate catabolic process	EC:3.2.1.101	7	0.015873	0.249	21	0.426	21	0.871	9	0.718	0.584	Y	0.45	SignalP-noTM
171	SS1G_03721T0	47	55	hypothetical protein SS1G_03721	Predicted protein	196	20	1.4904e-113	0.5825	3	F:molecular_function; P:biological_process; C:cellular_component		4	0.020408	0.391	20	0.581	20	0.924	11	0.869	0.736	Y	0.45	SignalP-noTM
172	SS1G_09365T0	77	82	endo-beta-1,6-glucanase	CAZyme / Glycoside hydrolase	417	20	0	0.7295	3	F:glucan exo-1,3-beta-glucosidase activity; F:glucan endo-1,6-beta-glucosidase activity; P:glucan catabolic process	EC:3.2.1.58; EC:3.2.1.75	5	0.01199	0.566	19	0.668	19	0.875	3	0.778	0.727	Y	0.45	SignalP-noTM
173	SS1G_04823T0	82	85	serine threonine-protein kinase	Protein Kinase	1187	20	0	0.6635	5	P:protein phosphorylation; P:mRNA processing; F:ATP binding; F:ribonuclease activity; F:protein serine/threonine kinase activity	EC:2.7.11.0	11	0.009267	0.853	31	0.651	31	0.69	17	0.513	0.596	Y	0.5	SignalP-TM
174	SS1G_02781T0	41	92	glycoside hydrolase family 35 protein	CAZyme / Glycoside hydrolase	1008	20	0	0.7355	4	C:extracellular region; P:polysaccharide catabolic process; F:beta-galactosidase activity; P:lactose metabolic process	EC:3.2.1.23	7	0.006944	0.791	19	0.825	19	0.924	7	0.851	0.839	Y	0.45	SignalP-noTM
175	SS1G_09858T0	57	86	glycoside hydrolase family 55 protein	CAZyme / Glycoside hydrolase	783	20	0	0.761	1	F:hydrolase activity	-	12	0.015326	0.697	20	0.816	20	0.983	3	0.952	0.889	Y	0.45	SignalP-noTM
176	SS1G_03540T0	80	83	pectin lyase-like protein	CAZyme / Polysaccharide lyase	432	20	0	0.7145	3	C:extracellular region; F:polygalacturonase activity; P:carbohydrate catabolic process	EC:3.2.1.15	10	0.023148	0.268	19	0.413	19	0.699	6	0.633	0.532	Y	0.45	SignalP-noTM
177	SS1G_02967T0	33	92	protein disulfide isomerase	ER protein	531	20	0	0.85	6	F:electron carrier activity; P:cell redox homeostasis; P:glycerol ether metabolic process; F:isomerase activity; F:protein disulfide oxidoreductase activity; C:endoplasmic reticulum	-	7	0.013183	0.461	20	0.547	20	0.768	12	0.657	0.606	Y	0.45	SignalP-noTM
178	SS1G_10683T0	91	87	aldose 1-epimerase	Primary metabolism	425	20	0	0.8365	3	F:carbohydrate binding; P:hexose metabolic process; F:isomerase activity	-	4	0.009412	0.708	21	0.792	21	0.961	11	0.886	0.843	Y	0.45	SignalP-noTM
179	SS1G_10353T0	82	89	-beta-glucanosyltransferase gel1	CAZyme / Glycosyl transferase	457	20	0	0.831	7	C:anchored to membrane; P:carbohydrate metabolic process; F:1,3-beta-glucanosyltransferase activity; F:hydrolase activity; C:fungal-type cell wall; C:plasma membrane; P:fungal-type cell wall organization	-	6	0.013129	0.435	19	0.551	19	0.771	5	0.682	0.622	Y	0.45	SignalP-noTM
180	SS1G_09248T0	67	51	fungal hydrophobin	SSP	94	20	5.72505e-46	0.6905	1	C:extracellular region	-	8	0.085106	0.364	19	0.559	19	0.916	14	0.859	0.721	Y	0.45	SignalP-noTM
181	SS1G_09118T0	62	87	glycoside hydrolase family 16 protein	CAZyme / Glycoside hydrolase	314	20	0	0.7075	2	P:carbohydrate metabolic process; F:hydrolase activity, hydrolyzing O-glycosyl compounds	EC:3.2.1.0	8	0.025478	0.827	23	0.753	23	0.767	14	0.685	0.716	Y	0.45	SignalP-noTM
182	SS1G_00744T0	75	81	predicted protein	Predicted protein	211	3	2.83032e-156	0.8233	0	-		4	0.018957	0.63	20	0.715	20	0.874	3	0.808	0.765	Y	0.45	SignalP-noTM
183	SS1G_00265T0	72	82	chitin deacetylase	CAZyme / Carbohydrate esterase	617	20	0	0.6735	3	F:hydrolase activity, acting on carbon-nitrogen (but not peptide) bonds; P:carbohydrate metabolic process; F:chitin binding	-	38	0.061588	0.755	21	0.762	21	0.894	11	0.763	0.762	Y	0.45	SignalP-noTM
184	SS1G_00509T0	44	74	glycoside hydrolase family 10 protein	CAZyme / Glycoside hydrolase	365	20	0	0.81	4	F:cellulose binding; C:extracellular region; F:endo-1,4-beta-xylanase activity; P:xylan catabolic process	EC:3.2.1.8	4	0.010959	0.701	23	0.747	23	0.903	11	0.796	0.773	Y	0.45	SignalP-noTM
185	SS1G_04152T0	44	86	duf1237 domain-containing protein	Predicted protein	516	20	0	0.7945	2	F:catalytic activity; P:metabolic process	-	5	0.00969	0.804	22	0.706	22	0.745	21	0.623	0.661	Y	0.45	SignalP-noTM
186	SS1G_07749T0	51	90	glycoside hydrolase family 11 protein	CAZyme / Glycoside hydrolase	222	20	9.78472e-142	0.816	4	F:cellulose binding; C:extracellular region; F:endo-1,4-beta-xylanase activity; P:xylan catabolic process	EC:3.2.1.8	0	0	0.308	22	0.491	22	0.877	2	0.779	0.647	Y	0.45	SignalP-noTM
187	SS1G_03709T0	0	57	gpi anchored serine-threonine rich protein	SSP	197	20	5.11189e-67	0.664	0	-		8	0.040609	0.581	22	0.715	22	0.923	7	0.881	0.804	Y	0.45	SignalP-noTM
188	SS1G_09216T0	80	78	glycoside hydrolase family 55 protein	CAZyme / Glycoside hydrolase	828	20	0	0.7455	1	F:hydrolase activity	-	11	0.013285	0.656	23	0.769	23	0.967	12	0.9	0.839	Y	0.45	SignalP-noTM
189	SS1G_05368T0	82	86	glycoside hydrolase family 3 protein	CAZyme / Glycoside hydrolase	803	20	0	0.7455	2	F:hydrolase activity, hydrolyzing O-glycosyl compounds; P:carbohydrate metabolic process	EC:3.2.1.0	7	0.008717	0.667	21	0.684	21	0.828	5	0.693	0.689	Y	0.45	SignalP-noTM
190	SS1G_04473T0	83	81	extracellular serine-rich protein	Predicted protein	761	20	0	0.749	2	F:molecular_function; P:biological_process		8	0.010512	0.569	24	0.652	24	0.895	13	0.751	0.706	Y	0.45	SignalP-noTM
191	SS1G_07184T0	81	80	glycoside hydrolase family 32 protein	CAZyme / Glycoside hydrolase	551	20	0	0.764	2	P:carbohydrate metabolic process; F:hydrolase activity, hydrolyzing O-glycosyl compounds	EC:3.2.1.0	2	0.00363	0.343	19	0.558	19	0.938	10	0.912	0.749	Y	0.45	SignalP-noTM
192	SS1G_01384T0	84	0	hypothetical protein SS1G_01384	Predicted protein	541	20	0	0.772	2	F:molecular_function; P:biological_process		0	0	0.597	20	0.692	20	0.899	13	0.799	0.75	Y	0.45	SignalP-noTM
193	SS1G_03629T0	84	88	aspartyl protease	Protease	434	20	0	0.952	2	F:aspartic-type endopeptidase activity; P:proteolysis	EC:3.4.23.0	2	0.004608	0.884	20	0.881	20	0.934	19	0.877	0.879	Y	0.45	SignalP-noTM
194	SS1G_09866T0	80	86	glycoside hydrolase family 5 protein	CAZyme / Glycoside hydrolase	422	20	0	0.736	2	P:carbohydrate metabolic process; F:hydrolase activity, hydrolyzing O-glycosyl compounds	EC:3.2.1.0	5	0.011848	0.745	20	0.799	20	0.917	14	0.861	0.832	Y	0.45	SignalP-noTM
195	SS1G_01428T0	74	76	pan domain containing protein	Predicted protein	420	20	0	0.5885	8	C:endoplasmic reticulum membrane; P:autophagy; P:vesicle-mediated transport; C:membrane; C:endoplasmic reticulum; P:COPII vesicle coating; P:protein transport; P:transport		25	0.059524	0.653	26	0.769	26	0.964	15	0.907	0.844	Y	0.45	SignalP-noTM
196	SS1G_10867T0	72	70	glycosyl hydrolase	CAZyme / Glycoside hydrolase	405	20	0	0.602	2	P:metabolic process; F:hydrolase activity	-	4	0.009877	0.634	25	0.662	25	0.825	13	0.691	0.677	Y	0.45	SignalP-noTM
197	SS1G_05210T0	93	93	agmatinase 1	Primary metabolism	398	20	0	0.9295	2	F:metal ion binding; F:hydrolase activity, acting on carbon-nitrogen (but not peptide) bonds, in linear amidines	EC:3.5.3.0	3	0.007538	0.651	18	0.687	18	0.779	16	0.715	0.702	Y	0.45	SignalP-noTM
198	SS1G_01329T0	89	86	hypothetical protein SS1G_01329	Predicted protein	397	20	0	0.66	3	F:molecular_function; P:biological_process; C:cellular_component		0	0	0.28	23	0.472	23	0.886	16	0.794	0.646	Y	0.45	SignalP-noTM
199	SS1G_07942T0	71	83	polysaccharide lyase family 1 protein	CAZyme / Polysaccharide lyase	392	20	0	0.661	1	F:lyase activity	-	6	0.015306	0.7	20	0.808	20	0.968	4	0.934	0.876	Y	0.45	SignalP-noTM
200	SS1G_14321T0	41	86	gpi anchored	Predicted protein	385	20	0	0.7865	4	F:ferric iron binding; P:cellular aromatic compound metabolic process; F:oxidoreductase activity, acting on single donors with incorporation of molecular oxygen, incorporation of two atoms of oxygen; P:oxidation-reduction process	EC:1.13.11.0	4	0.01039	0.469	22	0.536	22	0.748	9	0.607	0.575	Y	0.45	SignalP-noTM
201	SS1G_00173T0	83	73	gas1-like protein	Cell cycle protein	379	20	0	0.8135	0	-		8	0.021108	0.505	18	0.618	18	0.846	15	0.766	0.698	Y	0.45	SignalP-noTM
202	SS1G_11412T0	0	0	quercetin -dioxygenase	Oxidation/Reduction	370	20	0	0.711	1	F:oxidoreductase activity, acting on single donors with incorporation of molecular oxygen, incorporation of two atoms of oxygen	EC:1.13.11.0	1	0.002703	0.239	19	0.401	19	0.791	16	0.655	0.538	Y	0.45	SignalP-noTM
203	SS1G_07416T0	44	42	surface protein sp1	Membrane protein	366	17	2.70823e-45	0.7106	3	F:molecular_function; P:biological_process; C:cellular_component		7	0.019126	0.377	18	0.563	18	0.894	14	0.833	0.709	Y	0.45	SignalP-noTM
204	SS1G_08858T0	86	83	deuterolysin metalloprotease	Protease	354	20	0	0.6585	3	F:metal ion binding; F:metalloendopeptidase activity; P:proteolysis	EC:3.4.24.0	8	0.022599	0.239	18	0.424	18	0.842	6	0.742	0.596	Y	0.45	SignalP-noTM
205	SS1G_13922T0	86	89	tripeptidyl peptidase protein	Protease	611	20	0	0.693	2	F:serine-type endopeptidase activity; P:proteolysis	EC:3.4.21.0	6	0.00982	0.713	20	0.799	20	0.93	11	0.893	0.85	Y	0.45	SignalP-noTM
206	SS1G_06890T0	69	42	predicted protein	Predicted protein	284	4	1.60192e-37	0.8725	0	-		0	0	0.674	23	0.728	23	0.866	3	0.786	0.759	Y	0.45	SignalP-noTM
207	SS1G_02522T0	88	88	small secreted protein	Predicted protein	282	20	4.37345e-155	0.5625	5	F:phospholipase A2 activity; F:calcium ion binding; P:lipid catabolic process; C:extracellular region; P:cellular metabolic process		28	0.099291	0.676	18	0.804	18	0.982	13	0.958	0.887	Y	0.45	SignalP-noTM
208	SS1G_03618T0	67	88	glycoside hydrolase family 11 protein	CAZyme / Glycoside hydrolase	281	20	2.24536e-133	0.7845	5	F:cellulose binding; P:D-xylose metabolic process; C:extracellular region; F:endo-1,4-beta-xylanase activity; P:xylan catabolic process	EC:3.2.1.8	6	0.021352	0.649	20	0.731	20	0.876	13	0.832	0.786	Y	0.45	SignalP-noTM
209	SS1G_07554T0	50	67	endo- -beta-xylanase	CAZyme / Carbohydrate binding module	280	18	5.13622e-88	0.7667	4	F:hydrolase activity, hydrolyzing O-glycosyl compounds; F:cellulose binding; C:extracellular region; P:xylan catabolic process	EC:3.2.1.0	6	0.021429	0.721	20	0.663	20	0.757	1	0.586	0.621	Y	0.45	SignalP-noTM
210	SS1G_05037T0	88	87	fmn-binding split barrel-related protein	Oxidation/Reduction	272	20	4.85059e-180	0.706	3	F:oxidoreductase activity; P:oxidation-reduction process; F:FMN binding	-	2	0.007353	0.726	23	0.783	23	0.908	15	0.844	0.816	Y	0.45	SignalP-noTM
211	SS1G_08912T0	0	0	2og-fe oxygenase family	Oxidation/Reduction	272	20	0	0.7205	4	F:L-ascorbic acid binding; F:iron ion binding; F:oxidoreductase activity, acting on paired donors, with incorporation or reduction of molecular oxygen, 2-oxoglutarate as one donor, and incorporation of one atom each of oxygen into both donors; P:oxidation-reduction process	EC:1.14.11.0	2	0.007353	0.168	19	0.39	19	0.946	1	0.892	0.661	Y	0.45	SignalP-noTM
212	SS1G_06534T0	59	89	trypsin-like protease	Protease	271	20	3.65472e-163	0.78	2	P:proteolysis; F:serine-type endopeptidase activity	EC:3.4.21.0	6	0.02214	0.382	20	0.598	20	0.967	5	0.938	0.781	Y	0.45	SignalP-noTM
213	SS1G_02845T0	67	80	cytosolic cu zn superoxide dismutase	Oxidation/Reduction	261	20	3.83084e-176	0.724	3	F:metal ion binding; P:superoxide metabolic process; P:oxidation-reduction process	-	5	0.019157	0.733	21	0.729	21	0.801	8	0.725	0.727	Y	0.45	SignalP-noTM
214	SS1G_13470T0	81	31	cytochrome p450 alkane hydroxylase	Oxidation/Reduction	522	20	0	0.6765	5	F:heme binding; F:oxidoreductase activity, acting on paired donors, with incorporation or reduction of molecular oxygen, reduced flavin or flavoprotein as one donor, and incorporation of one atom of oxygen; F:iron ion binding; F:electron carrier activity; P:oxidation-reduction process	EC:1.14.14.0	8	0.015326	0.478	27	0.555	27	0.839	11	0.667	0.616	Y	0.45	SignalP-noTM
215	SS1G_11413T0	63	77	ephrin type-a receptor 8-like protein	Protein Kinase	254	20	5.12825e-62	0.7015	7	P:organic substance metabolic process; P:neuron development; C:membrane; F:protein tyrosine kinase activity; P:phosphorylation; P:signal transduction; P:primary metabolic process	EC:2.7.10.0	0	0	0.437	19	0.533	19	0.776	15	0.644	0.593	Y	0.45	SignalP-noTM
216	SS1G_02025T0	76	85	candidate effector 5 protein	Putative effector	252	20	9.31487e-166	0.6685	1	P:interaction with host via protein secreted by type II secretion system	-	8	0.031746	0.469	21	0.649	21	0.929	18	0.896	0.782	Y	0.45	SignalP-noTM
217	SS1G_06742T0	87	70	scp-like extracellular protein	Predicted protein	249	20	6.40495e-171	0.703	1	C:extracellular region	-	4	0.016064	0.721	18	0.828	18	0.973	4	0.946	0.891	Y	0.45	SignalP-noTM
218	SS1G_11468T0	85	85	cas1 appressorium specific protein	Appressorial protein	248	20	1.26312e-139	0.7475	0	-		2	0.008065	0.542	17	0.589	17	0.875	15	0.646	0.62	Y	0.45	SignalP-noTM
219	SS1G_01851T0	57	66	extracellular matrix protein	Predicted protein	241	20	1.39921e-50	0.7095	3	F:molecular_function; P:biological_process; C:cellular_component		0	0	0.522	19	0.671	19	0.922	4	0.856	0.771	Y	0.45	SignalP-noTM
220	SS1G_08814T0	87	87	oxalate decarboxylase	Secondary metabolism	455	20	0	0.791	3	F:nutrient reservoir activity; P:oxalate metabolic process; F:oxalate decarboxylase activity	EC:4.1.1.2	1	0.002198	0.813	23	0.825	23	0.882	14	0.838	0.832	Y	0.45	SignalP-noTM
221	SS1G_14041T0	68	76	ppe family protein	Predicted protein	225	8	7.52774e-102	0.735	0	-		1	0.004444	0.762	19	0.84	19	0.957	2	0.923	0.885	Y	0.45	SignalP-noTM
222	SS1G_11499T0	0	63	glycoside hydrolase family 16 protein	CAZyme / Glycoside hydrolase	224	20	3.72901e-142	0.5945	2	P:carbohydrate metabolic process; F:hydrolase activity, hydrolyzing O-glycosyl compounds	EC:3.2.1.0	2	0.008929	0.666	28	0.6	28	0.734	2	0.555	0.576	Y	0.45	SignalP-noTM
223	SS1G_07295T0	57	59	cfem domain-containing protein	Predicted protein	223	20	4.73789e-33	0.685	0	-		8	0.035874	0.6	18	0.737	18	0.948	12	0.91	0.831	Y	0.45	SignalP-noTM
224	SS1G_05337T0	43	69	malate dehydrogenase protein	Primary metabolism	223	20	3.02086e-137	0.5745	0	-		4	0.017937	0.721	18	0.824	18	0.97	12	0.943	0.888	Y	0.45	SignalP-noTM
225	SS1G_08566T0	78	83	hypothetical protein SS1G_08566	Predicted protein	221	15	4.41064e-142	0.5707	4	F:molecular_function; P:biological_process; C:cellular_component; F:heme binding		4	0.0181	0.248	18	0.478	18	0.964	13	0.928	0.721	Y	0.45	SignalP-noTM
226	SS1G_04247T0	50	0	predicted protein	Predicted protein	208	4	1.68087e-44	0.7375	0	-		2	0.009615	0.695	19	0.775	19	0.912	15	0.87	0.826	Y	0.45	SignalP-noTM
227	SS1G_09844T0	83	89	predicted protein	Predicted protein	208	10	3.27567e-136	0.634	0	-		4	0.019231	0.77	20	0.812	20	0.9	15	0.855	0.835	Y	0.45	SignalP-noTM
228	SS1G_05775T0	81	26	glycoside hydrolase family 5 protein	CAZyme / Glycoside hydrolase	414	20	0	0.7475	2	P:carbohydrate metabolic process; F:hydrolase activity, hydrolyzing O-glycosyl compounds	EC:3.2.1.0	5	0.012077	0.258	19	0.4	19	0.691	3	0.61	0.513	Y	0.45	SignalP-noTM
229	SS1G_13809T0	76	81	glucoamylase p	CAZyme / Glycoside hydrolase	622	20	0	0.7605	4	F:glucan 1,4-alpha-glucosidase activity; C:extracellular region; P:polysaccharide catabolic process; F:starch binding	EC:3.2.1.3	12	0.019293	0.593	20	0.704	20	0.898	11	0.84	0.778	Y	0.45	SignalP-noTM
230	SS1G_03656T0	76	83	secreted protein	Predicted protein	204	20	6.36655e-121	0.869	2	F:molecular_function; P:biological_process		4	0.019608	0.522	19	0.701	19	0.98	11	0.942	0.831	Y	0.45	SignalP-noTM
231	SS1G_10572T0	77	81	gpi-anchored cell wall organization protein ecm33	Predicted protein	406	20	0	0.699	1	C:membrane		4	0.009852	0.364	19	0.562	19	0.92	13	0.873	0.73	Y	0.45	SignalP-noTM
232	SS1G_13012T0	87	94	peptidylprolyl isomerase	Primary metabolism	200	20	2.46483e-104	0.758	4	P:protein folding; P:protein peptidyl-prolyl isomerization; C:endoplasmic reticulum; F:peptidyl-prolyl cis-trans isomerase activity	EC:5.2.1.8	2	0.01	0.604	18	0.731	18	0.913	12	0.884	0.814	Y	0.45	SignalP-noTM
233	SS1G_13668T0	0	85	gas2 domain-containing protein	Appressorial protein	195	20	1.25053e-115	0.6	3	F:molecular_function; P:biological_process; C:cellular_component		4	0.020513	0.749	19	0.809	19	0.918	12	0.871	0.843	Y	0.45	SignalP-noTM
234	SS1G_03084T0	32	85	hypothetical protein SS1G_03084	Predicted protein	190	20	6.01826e-127	0.5935	4	F:molecular_function; P:biological_process; C:extracellular region; F:metal ion binding		2	0.010526	0.651	21	0.745	21	0.898	20	0.857	0.806	Y	0.45	SignalP-noTM
235	SS1G_08110T0	0	69	Ige-binding protein	Predicted protein	188	20	1.4212e-114	0.589	3	F:molecular_function; P:biological_process; C:cellular_component		4	0.021277	0.44	23	0.591	18	0.883	2	0.813	0.711	Y	0.45	SignalP-noTM
236	SS1G_11108T0	81	76	ribosomal protein s17 protein	Ribosomal protein	373	20	3.62791e-152	0.812	3	C:ribosome; F:structural constituent of ribosome; P:translation	-	4	0.010724	0.48	19	0.604	19	0.856	16	0.769	0.693	Y	0.45	SignalP-noTM
237	SS1G_05461T0	82	0	capsule polysaccharide biosynthesis protein	Membrane protein	369	20	0	0.6765	0	-		5	0.01355	0.211	24	0.36	24	0.784	20	0.618	0.499	Y	0.45	SignalP-noTM
238	SS1G_04881T0	74	73	protein	Transport	368	20	0	0.5615	3	F:molecular_function; P:biological_process; C:cellular_component		0	0	0.361	21	0.43	21	0.683	2	0.508	0.472	Y	0.45	SignalP-noTM
239	SS1G_05457T0	77	82	gpi anchored cell wall protein	Predicted protein	360	20	0	0.594	3	F:molecular_function; P:biological_process; C:cellular_component		10	0.027778	0.231	17	0.441	17	0.879	7	0.847	0.66	Y	0.45	SignalP-noTM
240	SS1G_00468T0	75	78	pectin methylesterase	CAZyme / Carbohydrate esterase	350	20	0	0.691	6	F:pectinesterase activity; P:cell wall modification; F:hydrolase activity, acting on glycosyl bonds; P:metabolic process; F:aspartyl esterase activity; C:cell wall	EC:3.1.1.11	1	0.002857	0.869	20	0.878	20	0.938	4	0.884	0.881	Y	0.45	SignalP-noTM
241	SS1G_07027T0	79	87	hypothetical protein SS1G_07027	Predicted protein	174	2	4.81182e-126	0.96	0	-		6	0.034483	0.687	20	0.742	20	0.89	10	0.804	0.776	Y	0.45	SignalP-noTM
242	SS1G_02068T0	49	55	predicted protein	SSP	163	4	7.82267e-106	0.745	0	-		8	0.04908	0.437	18	0.632	18	0.956	10	0.909	0.781	Y	0.45	SignalP-noTM
243	SS1G_04551T0	38	81	carbohydrate esterase family 8 protein	CAZyme / Carbohydrate esterase	332	20	0	0.735	5	P:cell wall modification; C:cell wall; F:pectinesterase activity; F:aspartyl esterase activity; P:pectin catabolic process	EC:3.1.1.11	5	0.01506	0.53	24	0.672	24	0.935	15	0.852	0.769	Y	0.45	SignalP-noTM
244	SS1G_13872T0	82	84	glycoside hydrolase family 16 protein	CAZyme / Glycoside hydrolase	331	20	0	0.745	2	P:carbohydrate metabolic process; F:hydrolase activity, hydrolyzing O-glycosyl compounds	EC:3.2.1.0	8	0.024169	0.434	23	0.621	23	0.958	15	0.888	0.765	Y	0.45	SignalP-noTM
245	SS1G_00238T0	70	87	pectate lyase a	CAZyme / Polysaccharide lyase	329	20	0	0.8165	5	C:extracellular region; F:metal ion binding; F:pectate lyase activity; F:fibrinogen binding; P:pectin catabolic process	EC:4.2.2.2	1	0.00304	0.246	18	0.468	18	0.929	11	0.888	0.694	Y	0.45	SignalP-noTM
246	SS1G_11922T0	75	86	glycoside hydrolase family 43 protein	CAZyme / Glycoside hydrolase	321	20	0	0.7575	4	P:hemicellulose catabolic process; C:extracellular region; P:arabinan catabolic process; F:arabinan endo-1,5-alpha-L-arabinosidase activity	EC:3.2.1.99	4	0.012461	0.778	20	0.865	20	0.986	13	0.963	0.918	Y	0.45	SignalP-noTM
247	SS1G_11535T0	0	82	glycoside hydrolase family 95 protein	CAZyme / Glycoside hydrolase	796	20	0	0.7195	2	P:xyloglucan metabolic process; F:alpha-L-fucosidase activity	EC:3.2.1.51	7	0.008794	0.731	22	0.797	22	0.926	20	0.868	0.835	Y	0.45	SignalP-noTM
248	SS1G_08104T0	84	86	acetyl xylan esterase	CAZyme / Carbohydrate esterase	300	20	0	0.7765	5	F:hydrolase activity, hydrolyzing O-glycosyl compounds; F:cellulose binding; C:extracellular region; P:polysaccharide catabolic process; F:carboxylic ester hydrolase activity	EC:3.2.1.0; EC:3.1.1.0	14	0.046667	0.791	21	0.825	21	0.937	14	0.863	0.846	Y	0.45	SignalP-noTM
249	SS1G_10178T0	80	85	acid phosphatase	Phosphatase	296	20	0	0.7385	1	F:hydrolase activity	-	6	0.02027	0.631	18	0.74	18	0.914	15	0.864	0.807	Y	0.45	SignalP-noTM
250	SS1G_12609T0	33	80	sterigmatocystin biosynthesis peroxidase stcc protein	Oxidation/Reduction	276	20	0	0.7165	1	F:peroxidase activity	EC:1.11.1.7	1	0.003623	0.333	20	0.496	20	0.837	10	0.745	0.631	Y	0.45	SignalP-noTM
251	SS1G_12048T0	69	78	carbohydrate esterase family 12 protein	CAZyme / Carbohydrate esterase	273	20	0	0.6835	1	F:hydrolase activity	-	0	0	0.538	24	0.602	24	0.883	8	0.672	0.64	Y	0.45	SignalP-noTM
252	SS1G_01838T0	90	86	glycoside hydrolase family 61 protein	CAZyme / Glycoside hydrolase	269	20	0	0.6815	1	F:hydrolase activity, acting on glycosyl bonds	-	4	0.01487	0.437	18	0.532	18	0.775	14	0.661	0.602	Y	0.45	SignalP-noTM
253	SS1G_08706T0	73	88	protein related to plant expansins	Predicted protein	134	20	8.44037e-93	0.68	0	-		4	0.029851	0.483	22	0.654	22	0.934	6	0.886	0.779	Y	0.45	SignalP-noTM
254	SS1G_11818T0	89	88	vacuolar protease a	Protease	396	20	0	0.8875	2	F:aspartic-type endopeptidase activity; P:proteolysis	EC:3.4.23.0	5	0.012626	0.392	18	0.472	18	0.669	16	0.543	0.51	Y	0.45	SignalP-noTM
255	SS1G_09379T0	0	82	hypothetical protein SS1G_09379	Predicted protein	262	20	0	0.7125	0	-		2	0.007634	0.28	22	0.468	22	0.878	8	0.784	0.639	Y	0.45	SignalP-noTM
256	SS1G_11673T0	67	65	predicted protein	SSP	129	5	1.20776e-90	0.718	0	-		7	0.054264	0.884	22	0.797	22	0.819	21	0.723	0.757	Y	0.45	SignalP-noTM
257	SS1G_02155T0	54	74	extracellular serine-rich protein	Predicted protein	252	20	2.16665e-102	0.5975	2	F:electron carrier activity; F:copper ion binding		2	0.007937	0.343	18	0.525	18	0.873	8	0.815	0.681	Y	0.45	SignalP-noTM
258	SS1G_05102T0	47	62	celp0028 effector like protein	Putative effector	248	20	3.95193e-163	0.593	0	-		4	0.016129	0.541	20	0.696	20	0.941	2	0.891	0.801	Y	0.45	SignalP-noTM
259	SS1G_03080T0	42	82	necrosis and ethylene inducing peptide 1 precursor	Putative effector	246	20	7.28239e-179	0.889	0	-		3	0.012195	0.31	26	0.463	21	0.898	11	0.726	0.605	Y	0.45	SignalP-noTM
260	SS1G_11057T0	71	85	polygalacturonase partial	CAZyme / Glycoside hydrolase	370	20	0	0.9325	7	F:pectinesterase activity; P:carbohydrate metabolic process; P:cell wall modification; C:extracellular region; F:polygalacturonase activity; F:aspartyl esterase activity; C:cell wall	EC:3.1.1.11; EC:3.2.1.15	9	0.024324	0.426	22	0.614	22	0.941	7	0.884	0.76	Y	0.45	SignalP-noTM
261	SS1G_03362T0	90	95	protein disulfide-isomerase erp38	ER protein	366	20	0	0.835	6	F:electron carrier activity; P:cell redox homeostasis; P:glycerol ether metabolic process; F:isomerase activity; F:protein disulfide oxidoreductase activity; C:endoplasmic reticulum	-	4	0.010929	0.559	19	0.707	19	0.956	9	0.889	0.806	Y	0.45	SignalP-noTM
262	SS1G_12907T0	57	77	cutinase	CAZyme / Carbohydrate esterase	246	20	6.86614e-135	0.6915	3	C:extracellular region; P:metabolic process; F:cutinase activity	EC:3.1.1.74	4	0.01626	0.66	18	0.787	18	0.973	12	0.941	0.87	Y	0.45	SignalP-noTM
263	SS1G_04934T0	81	81	cas1 appressorium specific protein	Appressorial protein	242	20	9.73376e-171	0.722	0	-		4	0.016529	0.727	20	0.792	20	0.925	19	0.86	0.829	Y	0.45	SignalP-noTM
264	SS1G_00474T0	84	85	gpi anchored protein	Predicted protein	239	20	8.12607e-144	0.847	0	-		4	0.016736	0.528	21	0.696	21	0.965	13	0.916	0.815	Y	0.45	SignalP-noTM
265	SS1G_13255T0	86	44	glycoside hydrolase family 3 protein	CAZyme / Glycoside hydrolase	841	20	0	0.7835	2	P:carbohydrate metabolic process; F:hydrolase activity, hydrolyzing O-glycosyl compounds	EC:3.2.1.0	6	0.007134	0.769	20	0.802	20	0.88	10	0.836	0.821	Y	0.45	SignalP-noTM
266	SS1G_05917T0	83	83	carbohydrate-binding -like protein	Predicted protein	352	20	0	0.598	0	-		11	0.03125	0.495	17	0.649	17	0.888	1	0.837	0.751	Y	0.45	SignalP-noTM
267	SS1G_02212T0	47	77	fad binding domain protein	Oxidation/Reduction	587	20	0	0.717	3	F:flavin adenine dinucleotide binding; F:UDP-N-acetylmuramate dehydrogenase activity; P:oxidation-reduction process	EC:1.1.1.158	7	0.011925	0.339	24	0.501	24	0.833	7	0.737	0.628	Y	0.45	SignalP-noTM
268	SS1G_03535T0	82	83	peptidoglycan-binding lysin subgroup protein	Predicted protein	228	20	3.56434e-164	0.636	1	P:cell wall macromolecule catabolic process	-	8	0.035088	0.43	20	0.457	20	0.623	7	0.5	0.48	Y	0.45	SignalP-noTM
269	SS1G_10092T0	76	61	glycoside hydrolase family 11 protein	CAZyme / Glycoside hydrolase	226	20	3.70724e-132	0.836	3	C:extracellular region; F:endo-1,4-beta-xylanase activity; P:xylan catabolic process	EC:3.2.1.8	0	0	0.302	20	0.504	20	0.909	19	0.859	0.696	Y	0.45	SignalP-noTM
270	SS1G_11700T0	60	74	glycoside hydrolase family 18 protein	CAZyme / Glycoside hydrolase	437	20	0	0.769	3	P:carbohydrate metabolic process; F:chitinase activity; P:chitin catabolic process	EC:3.2.1.14	2	0.004577	0.602	24	0.703	24	0.932	14	0.821	0.767	Y	0.45	SignalP-noTM
271	SS1G_01422T0	77	81	glycoside hydrolase family 16 protein	CAZyme / Glycoside hydrolase	323	20	0	0.692	2	P:carbohydrate metabolic process; F:hydrolase activity, hydrolyzing O-glycosyl compounds	EC:3.2.1.0	8	0.024768	0.599	24	0.633	24	0.776	6	0.673	0.655	Y	0.45	SignalP-noTM
272	SS1G_09130T0	37	88	twin-arginine translocation pathway signal	Transport	317	20	0	0.7535	3	F:oxidoreductase activity; P:oxidation-reduction process; F:transition metal ion binding	-	4	0.012618	0.315	21	0.477	21	0.821	5	0.717	0.607	Y	0.45	SignalP-noTM
273	SS1G_00762T0	95	95	hypothetical protein SS1G_00762	Predicted protein	205	20	7.3632e-152	0.686	3	F:molecular_function; P:biological_process; C:cellular_component		3	0.014634	0.663	21	0.67	21	0.851	8	0.67	0.67	Y	0.45	SignalP-noTM
274	SS1G_07661T0	54	81	carbohydrate esterase family 5 protein	CAZyme / Carbohydrate esterase	202	20	5.7866e-103	0.7785	4	C:extracellular region; P:metabolic process; F:carboxylesterase activity; F:cutinase activity	EC:3.1.1.1; EC:3.1.1.74	4	0.019802	0.747	21	0.829	21	0.959	15	0.924	0.88	Y	0.45	SignalP-noTM
275	SS1G_04490T0	68	71	extracellular lipase	Lipase	506	20	0	0.628	2	P:lipid metabolic process; F:triglyceride lipase activity	EC:3.1.1.3	8	0.01581	0.774	24	0.77	24	0.886	6	0.768	0.769	Y	0.45	SignalP-noTM
276	SS1G_13881T0	39	72	chlorogenic acid esterase precursor	Secondary metabolism	198	20	1.45671e-122	0.733	1	F:carboxylic ester hydrolase activity	EC:3.1.1.0	3	0.015152	0.36	20	0.538	20	0.888	1	0.788	0.673	Y	0.45	SignalP-noTM
277	SS1G_13110T0	75	82	amidohydrolase 3	Secondary metabolism	593	20	0	0.6145	2	F:hydrolase activity; F:hydrolase activity, acting on carbon-nitrogen (but not peptide) bonds		6	0.010118	0.46	19	0.651	19	0.961	16	0.93	0.802	Y	0.45	SignalP-noTM
278	SS1G_07320T0	99	99	small monomeric gtpase	Transport	189	20	2.40024e-135	0.969	7	P:vesicle-mediated transport; C:ER to Golgi transport vesicle membrane; C:Golgi membrane; P:intracellular protein transport; F:hydrolase activity; C:endoplasmic reticulum membrane; F:GTP binding	-	1	0.005291	0.143	22	0.303	13	0.721	8	0.651	0.491	Y	0.45	SignalP-noTM
279	SS1G_08621T0	73	73	nuclease s1 protein	Nucleic acid modification	283	20	0	0.6995	3	F:endonuclease activity; P:DNA catabolic process; F:nucleic acid binding	-	4	0.014134	0.794	21	0.811	21	0.881	14	0.829	0.82	Y	0.45	SignalP-noTM
[truncated: 398 more rows]
