# Supplementary material for: Conservation and expansion of a necrosis‐inducing small secreted protein family from host‐variable phytopathogens of the Sclerotiniaceae
Source: Mol Plant Pathol. 2020 Feb 15;21(4):512–26. doi: 10.1111/mpp.12913 (PMC7060139; doi:10.1111/mpp.12913)
Supplement: Supplementary file 8 — TABLE S2 Primers used in this study [file MPP-21-512-s008.xlsx]

## Sheet: Table S2
Primers used in this study.
Gene	Target organism	Amplicon length (bp)	Melting Temp (°C)	Sequence
Actin (forward)	Camellia ‘Nicky Crisp’	96	61	CCTTCACCATTCCAGTTCCAT
Actin (reverse)	Camellia ‘Nicky Crisp’	96	61	CGTCTTCTCCGTCTCCTCACT
Tubulin (forward)	Ciborinia camelliae	141	61	CGGTATGGGTACGCTTTTGAT
Tubulin (reverse)	Ciborinia camelliae	141	61	AACTGATGGACGGAGAGGGTA
NAD (forward)	Ciborinia camelliae	138	61	AATACTGGGGCATTGTGAAGG
NAD (reverse)	Ciborinia camelliae	138	61	TCTGCGAACCATAGAAGACGA
Primers used for cDNA amplification of Housekeeping genes
Gene	Target organism	Amplicon length (bp)	Melting Temp (°C)	Sequence
GADPH (forward)	Camellia ‘Nicky Crisp’	119	61	GTGTCAACCGACTTTATTGGTGA
GADPH (reverse)	Camellia ‘Nicky Crisp’	119	61	CTGTAACCCCATTCGTTGTCATA
Actin (forward)	Camellia ‘Nicky Crisp’	136	61	CCAGAATCCAGCACAATACCA
Actin (reverse)	Camellia ‘Nicky Crisp’	136	61	ACCCCAAAGCAAACAGAGAAA
NAD (forward)	Ciborinia camelliae	165	60	AATGGAAGCAATATGAAGAAGCTC
NAD (reverse)	Ciborinia camelliae	165	60	CATCACCGCAAACATAGAAGTAAG
Tubulin (forward)	Ciborinia camelliae	90	60	ACAAATGTACGACCCCAAGAAC
Tubulin (reverse)	Ciborinia camelliae	90	60	ACCTTACCACGGAAGATAGCAG
Primers used for cDNA amplification of genes of interest
Gene	Target organism	Amplicon length (bp)	Melting Temp (°C)	Sequence
CcSSP33 (forward)	Pathogen	144	61	CCTCCACACTCATTTTGAATCG
CcSSP33 (reverse)	Pathogen	144	61	GTCCTGGAATACACAGCAATGG
CcSSP41 (forward)	Pathogen	101	61	CCTCAGGACTCTGCTGTCGTTAT
CcSSP41 (reverse)	Pathogen	101	61	CCCTCCAGATATACGCCATTTAC
CcSSP43 (forward)	Pathogen	151	60	GTTACACCGACTCAGACCTCAAC
CcSSP43 (reverse)	Pathogen	151	60	TAACACATTGAAAATTGCCTCCT
CcSSP37 (forward)	Pathogen	109	61	ATTCATCTCCCTCGCTTTATTTGT
CcSSP37 (reverse)	Pathogen	109	61	GCTCGAATATACACAACAATGTGC
CcSSP31 (forward)	Pathogen	101	60	CCGTCTTATACCTCAAGTGTCGAT
CcSSP31 (reverse)	Pathogen	101	60	CATTTATAATTTCCACCCCCATT
CcSSP36 (forward)	Pathogen	104	61	AGCCTTTTTCCTCATCGCTACTAT
CcSSP36 (reverse)	Pathogen	104	61	TACCGATCTTGGTTGGAGTTACAC
Primers used in the construction of the bcssp2 knock-out strain.
Primer ID	Target organism	Amplicon length (bp)	Melting Temp (°C)	Sequence
BcUP_F	Botrytis cinerea	1001	63	GGGGACAGCTTTCTTGTACAAAGTGGAAAGGTCAATAAGGTTTTCAATGGAG
BcUP_R	Botrytis cinerea	1001	63	GGGGACTGCTTTTTTGTACAAACTTGTGATAATGTTTTGGATGTTGTTGGA
BcDW_F	Botrytis cinerea	999	63	GGGGACAACTTTGTATAGAAAAGTTGTTGAGGAATATCAGAAGAATCGTTGC
BcDW_R	Botrytis cinerea	999	63	GGGGACAACTTTGTATAATAAAGTTGTACATCAAAACCAGCATGTAAAGAG
Hyg_F	Construct	2139	55	GCCGATGCAAAGTGCCGATAAACA
Hyg-R	Construct	1600	55	AGAGCTTGGTTGACGGCAATTTCG
OSC_F	Construct	1600	55	CGCCAATATATCCTGTCAAACACT
OSC_R	Construct	2139	55	CTAGAGGCGCGCCGATATCCT
