# Supplementary material for: Conservation and expansion of a necrosis‐inducing small secreted protein family from host‐variable phytopathogens of the Sclerotiniaceae
Source: Mol Plant Pathol. 2020 Feb 15;21(4):512–26. doi: 10.1111/mpp.12913 (PMC7060139; doi:10.1111/mpp.12913)
Supplement: Supplementary file 9 — TABLE S3 Ciborinia camelliae‐like small secreted proteins [file MPP-21-512-s009.xlsx]

## Sheet: Table S3
Ciborinia camelliae-like small secreted proteins
Name	Sectretome ID	Verified protein sequence (derived from cds)	Protein length (including stop)	CDS sequence (as determined from genome and based on protein back translation including stop codon)	CDS length (including stop)	Intron length	Intron/Exon boundary		Relative EST abundance (based on RNAseq homolog)	N-terminal signal peptide cleavage position SignalP	No signal peptide		Db_state	Db_conf	Db_bond1	Db_bond2	Db_bond3	Db_bond4	Db_bond5	Confidence of connectivity	Db_bond1 connectivity partner	Db_bond2 connectivity partner	Db_bond3 connectivity partner	Db_bond4 connectivity partner	Db_bond5 connectivity partner	Db_bond position 1 prediction (0= low, 9 = high)	Db_bond position 2 prediction (0= low, 9 = high)	Db_bond position 3 prediction (0= low, 9 = high)	Db_bond position 4 prediction (0= low, 9 = high)	Db_bond position 5 prediction (0= low, 9 = high)	Db_bond position 6 prediction (0= low, 9 = high)	Db_bond position 7 prediction (0= low, 9 = high)	Db_bond position 8 prediction (0= low, 9 = high)	Db_bond position 9 prediction (0= low, 9 = high)	Db_bond position 10 prediction (0= low, 9 = high)
CcSSP1	mak2003	MVKFSSIALLLIAAVSVQACTYCQCLTGDGSHCCLARIEKVGNLNCIAVCIAAYKKDGTGCAAVGGAGNYKCATSLQSHYREKCGRINI	90	ATGGTTAAATTCTCATCCATCGCCTTACTCCTCATCGCCGCTGTCAGTGTACAAGCTTGTACATATTGCCAATGTTTAACCGGTGATGGCAGCCATTGTTGTTTAGCCAGGATCGAAAAAGTCGGTAACCTTAATTGTATCGCCGTTTGCATAGCAGCCTATAAAAAAGATGGTACGGGCTGTGCTGCTGTAGGTGGTGCAGGGAACTATAAATGTGCTACTTCTCTTCAATCTCATTACCGTGAGAAGTGTGGGAGGATCAATATATAG	270	145	R/A	37/38	0.574861	19,20	CTYCQCLTGDGSHCCLARIEKVGNLNCIAVCIAAYKKDGTGCAAVGGAGNYKCATSLQSHYREKCGRINI		1111111111	7888888887	1,6	4,14	15,27	31,42	53,65	0.263522	1,3	2,4	5,6	7,8	9,10	7	8	8	8	8	8	8	8	8	7
CcSSP3	mak1579	MKFSALALVFIVSAISVEACKYCQCLFPDGSHCCLAKDTRVKNQDCGVVCAKSRRKDEAWVTPNQQGTPCDSKGTYQCATYFEQGGRARCV	92	ATGAAATTCTCCGCCCTTGCTTTAGTTTTCATCGTTAGCGCTATCAGTGTTGAAGCCTGCAAGTATTGCCAGTGCCTATTCCCAGATGGTTCTCACTGTTGTCTAGCCAAGGACACTCGAGTCAAGAACCAAGATTGTGGTGTCGTTTGCGCAAAATCCAGGCGTAAGGATGAGGCGTGGGTGACTCCAAACCAACAGGGTACTCCTTGTGATAGCAAGGGAACATATCAGTGTGCTACTTATTTCGAACAAGGGGGTCGCGCGAGATGTGTGTAG	276	114	K/D	37/38	0.239295	19,20	CKYCQCLFPDGSHCCLAKDTRVKNQDCGVVCAKSRRKDEAWVTPNQQGTPCDSKGTYQCATYFEQGGRARCV		1111111111	6788888887	1,6	4,14	15,27	31,51	59,71	0.255509	1,3	2,4	5,6	7,8	9,10	6	7	8	8	8	8	8	8	8	7
CcSSP4	comp14952_c0_seq1_len=508	MKFSIVALYLLATVISVEACKFCQCTFKGGAHCCVKANVAADDCNFYCKEARRDDGISSTFNGVVALGTACDNDGGYVCATAFNHGNRAQCK	93	ATGAAATTCTCTATTGTTGCTTTGTATCTCCTTGCCACTGTTATCAGTGTGGAAGCCTGCAAGTTTTGCCAATGTACATTCAAAGGTGGCGCTCATTGTTGCGTTAAAGCGAACGTTGCGGCCGACGATTGTAACTTTTATTGCAAAGAGGCTCGTCGTGATGATGGCATATCATCAACATTCAATGGTGTAGTCGCCCTCGGCACTGCTTGCGACAATGACGGCGGATACGTATGCGCTACTGCTTTCAACCATGGGAATCGTGCTCAATGCAAATAA	279	61	A/N	37/38	0.757874	19,20	CKFCQCTFKGGAHCCVKANVAADDCNFYCKEARRDDGISSTFNGVVALGTACDNDGGYVCATAFNHGNRAQCK		1111111111	7788888887	1,6	4,14	15,25	29,52	60,72	0.254931	1,3	2,4	5,6	7,8	9,10	7	7	8	8	8	8	8	8	8	7
CcSSP5	comp16930_c0_seq1_len=419	MVKFSAISLFLIAAVTVQACTYCQCLFSDGGHCCLYRNPKIGNLDCGTVCGSARRKDGTSTTKDGITTYGTACTSNYKCASLFQYMHRTQCY	93	ATGGTTAAATTCTCTGCCATTAGCTTATTTCTTATCGCCGCTGTAACTGTACAAGCGTGTACTTATTGCCAATGCCTATTTTCGGATGGCGGTCATTGCTGTCTTTACAGGAACCCTAAAATCGGCAACCTCGATTGCGGAACAGTTTGTGGAAGCGCGCGTCGCAAGGATGGTACATCAACGACGAAAGATGGTATAACGACATATGGCACTGCTTGTACTTCAAATTACAAATGTGCTTCTCTTTTCCAGTACATGCATCGTACTCAGTGCTACTAG	279	108	R/N	37/38	0.264916	19,20	CTYCQCLFSDGGHCCLYRNPKIGNLDCGTVCGSARRKDGTSTTKDGITTYGTACTSNYKCASLFQYMHRTQCY		1111111111	6788888887	1,6	4,14	15,27	31,54	62,72	0.254721	1,3	2,4	5,6	7,8	9,10	6	7	8	8	8	8	8	8	8	7
CcSSP6	comp18051_c0_seq2_len=620	MVKFSSIALFLIASAVGIEACNYCQCKFRGGRGDCCVITQTRTSIGQTVDCHALCSNASRNDGRAGGTPCKAGGEYQCISALDFDGRVKCIV	93	ATGGTTAAATTCTCCTCCATCGCTTTATTCCTTATCGCTAGCGCGGTCGGTATTGAAGCTTGCAACTATTGTCAATGCAAATTTCGAGGTGGTCGGGGCGATTGTTGTGTGATAACACAGACTAGGACATCAATTGGCCAAACTGTCGATTGTCACGCCCTATGTTCCAACGCTTCTCGTAATGATGGTAGAGCAGGAGGTACTCCCTGCAAAGCAGGTGGAGAATATCAATGTATTTCTGCTCTCGATTTCGATGGAAGGGTTAAGTGCATTGTGTAA	279	149	R/T	42/43	0.506452	20,21	CNYCQCKFRGGRGDCCVITQTRTSIGQTVDCHALCSNASRNDGRAGGTPCKAGGEYQCISALDFDGRVKCIV		1111111111	6788888887	1,6	4,15	16,31	35,50	58,70	0.265173	1,3	2,4	5,6	7,8	9,10	6	7	8	8	8	8	8	8	8	7
CcSSP7	au2398	MVKFSAITLILVAAAGVQAACNYCQCTFSDGSNCCITENVNNDCTTVCSNAHRDDNAKLRLPNGITVYGTSCDNSGGYQCATPFNHKFRVHCK	94	ATGGTTAAATTCTCTGCCATTACCTTAATCCTCGTCGCCGCTGCTGGTGTCCAAGCCGCATGCAATTATTGCCAATGTACATTCTCCGATGGCTCTAATTGTTGTATTACTGAGAACGTAAACAATGATTGTACCACTGTTTGCTCAAATGCGCATCGTGACGATAACGCAAAATTGAGATTGCCCAATGGAATTACCGTATATGGAACTTCTTGCGACAACTCAGGCGGATACCAATGCGCTACTCCTTTCAACCACAAATTTCGTGTTCACTGCAAATAG	282	107	E/N	38/39	2.00745	19,20	ACNYCQCTFSDGSNCCITENVNNDCTTVCSNAHRDDNAKLRLPNGITVYGTSCDNSGGYQCATPFNHKFRVHCK		1111111111	7788888887	2,7	5,15	16,25	29,53	61,73	0.234233	1,3	2,4	5,6	7,8	9,10	7	7	8	8	8	8	8	8	8	7
CcSSP8	comp21766_c0_seq1_len=457	MVKFSAIALLLISAITVQACTYCQCLFTNGQHCCIFEDQEIGNLDCNKICSSAHRRDGTTSTVNGKIEYGTACAASGSYRCASGLESAHRTKCY	95	ATGGTCAAATTCTCTGCCATCGCTTTGCTTCTCATCAGCGCTATCACTGTACAAGCTTGTACCTACTGTCAATGTCTATTCACCAATGGCCAGCATTGTTGTATATTTGAGGACCAGGAGATCGGCAACCTCGATTGTAATAAGATTTGCTCCAGTGCTCATCGTAGGGATGGCACTACGTCGACTGTAAATGGCAAAATCGAATATGGCACTGCCTGTGCAGCTTCAGGAAGTTACAGATGCGCTAGTGGTCTCGAATCTGCTCATCGTACCAAGTGTTACTAG	285	110	E/D	37/38	0.789934	19,20	CTYCQCLFTNGQHCCIFEDQEIGNLDCNKICSSAHRRDGTTSTVNGKIEYGTACAASGSYRCASGLESAHRTKCY		1111111111	6788888887	1,6	4,14	15,27	31,54	62,74	0.256897	1,3	2,4	5,6	7,8	9,10	6	7	8	8	8	8	8	8	8	7
CcSSP9	comp23882_c0_seq1_len=482	MVKFTSIVLFLITGIAVQACTYCQCLFDDNTHCCIFEDHKVGNLDCRSVCTYARRRDDSTQLVIGKVAYGAGCMAGGNYKCATRFQASGRVKCF	95	ATGGTTAAATTCACGTCCATCGTCTTGTTCCTCATCACTGGTATCGCTGTACAAGCTTGTACATATTGTCAATGTTTATTCGACGATAACACTCACTGTTGTATATTCGAGGATCACAAAGTCGGCAACCTAGACTGCCGCTCCGTATGCACGTATGCGCGTCGCCGAGACGACTCCACCCAGCTAGTCATTGGGAAGGTTGCGTATGGAGCGGGCTGTATGGCCGGGGGAAATTATAAGTGCGCAACGAGGTTTCAGGCGTCGGGCCGGGTTAAGTGTTTTTAG	285	104	E/D	37/38	0.172199	19,20	CTYCQCLFDDNTHCCIFEDHKVGNLDCRSVCTYARRRDDSTQLVIGKVAYGAGCMAGGNYKCATRFQASGRVKCF		1111111111	6788888887	1,6	4,14	15,27	31,54	62,74	0.256897	1,3	2,4	5,6	7,8	9,10	6	7	8	8	8	8	8	8	8	7
CcSSP10	comp41951_c0_seq1_len=524	MVKLSSIFFFLIATAVSVEACKYCQCLFPNGDHCCLAKDTRVNDQDCTAVCGKARRKDNDWTLIDGVRIEGTDCRSSHYKCASYFEQKRRARCV	95	ATGGTCAAACTCTCCTCCATTTTTTTCTTTCTCATCGCCACCGCTGTCAGTGTGGAAGCTTGCAAGTATTGCCAGTGCCTATTTCCAAATGGTGACCACTGTTGTCTAGCCAAGGACACTCGGGTCAATGACCAAGATTGTACAGCTGTTTGCGGAAAAGCCCGTCGTAAGGATAACGATTGGACTTTGATCGATGGAGTTAGGATAGAGGGTACGGATTGTAGATCCAGTCACTACAAGTGTGCTTCTTATTTCGAACAAAAGAGGCGTGCCAGGTGTGTCTAG	285	153	K/D	38/39	1.98473	20,21	CKYCQCLFPNGDHCCLAKDTRVNDQDCTAVCGKARRKDNDWTLIDGVRIEGTDCRSSHYKCASYFEQKRRARCV		1111111111	6888888877	1,6	4,14	15,27	31,54	61,73	0.25581	1,3	2,4	5,6	7,8	9,10	6	8	8	8	8	8	8	8	7	7
CcSSP11	mak4423	MKLYTIVLFLVASAITAEACKYCQCLFPSGRHCCLAKDTRVKNQDCVKVCKTAARSDGSWRWEDNVRVYGTRCYTGGTYKCATVFEQAGRARCV	95	ATGAAACTCTATACCATTGTTCTATTTCTCGTCGCAAGCGCTATCACCGCAGAAGCCTGCAAGTATTGTCAATGCTTGTTCCCAAGTGGAAGACATTGCTGTCTCGCCAAGGATACGCGAGTTAAAAACCAAGATTGTGTCAAAGTTTGCAAAACAGCTGCTCGTAGCGATGGGAGTTGGCGCTGGGAAGATAATGTTAGGGTTTATGGTACTCGATGTTATACTGGAGGCACTTATAAATGTGCTACCGTGTTTGAACAAGCTGGTCGTGCTAGATGTGTTTAG	285	59	K/D	37/38	0.48398	19,20	CKYCQCLFPSGRHCCLAKDTRVKNQDCVKVCKTAARSDGSWRWEDNVRVYGTRCYTGGTYKCATVFEQAGRARCV		1111111111	6888888887	1,6	4,14	15,27	31,54	62,74	0.256897	1,3	2,4	5,6	7,8	9,10	6	8	8	8	8	8	8	8	8	7
CcSSP13	comp47944_c0_seq1_len=651	MKFSAIALFFIVSAISVEACKYCQCLFKDGSHCCLAKDTRVDNQDCSYACTNARRKDGTSVTTKEGLVIEGTYCFAGGSYKCATWFQQSNRARCV	96	ATGAAATTCTCTGCCATAGCATTGTTTTTCATCGTCAGCGCTATCAGTGTAGAAGCCTGCAAGTATTGCCAATGCTTATTCAAAGATGGCAGTCACTGTTGTTTAGCTAAAGACACTCGAGTCGATAACCAAGATTGTTCATACGCTTGCACAAACGCCCGTCGTAAGGATGGAACTTCGGTTACTACCAAGGAAGGGCTTGTTATTGAGGGTACTTATTGTTTCGCCGGAGGAAGCTACAAGTGTGCTACTTGGTTTCAACAATCGAATCGTGCCAGATGTGTCTGA	288	51	K/D	37/38	0.857143	19,20	CKYCQCLFKDGSHCCLAKDTRVDNQDCSYACTNARRKDGTSVTTKEGLVIEGTYCFAGGSYKCATWFQQSNRARCV		1111111111	6788888887	1,6	4,14	15,27	31,55	63,75	0.25738	1,3	2,4	5,6	7,8	9,10	6	7	8	8	8	8	8	8	8	7
CcSSP14	mak2687	MVNFLTIAFFFLINALTIQAACSYCQCKFASGQNCCVYSSGRFGSQDCATVCAKAHRADGKGNEIGPPGTACGTGAGTQCLTFWNSLNRVPCYVL	96	ATGGTTAACTTCCTCACCATCGCCTTTTTCTTCCTCATCAACGCCCTCACCATCCAAGCCGCCTGCAGTTACTGCCAATGTAAATTCGCTAGTGGTCAAAACTGCTGTGTTTATTCGAGCGGTCGATTCGGCAGCCAAGACTGCGCAACCGTTTGTGCCAAAGCCCATCGTGCGGATGGCAAGGGCAATGAGATTGGCCCCCCAGGAACTGCTTGTGGCACTGGAGCAGGAACCCAGTGTCTCACCTTTTGGAACTCTCTTAATCGCGTTCCGTGCTATGTGTTGTAG	288	72	S/G	40/41	0.983271	20,21	ACSYCQCKFASGQNCCVYSSGRFGSQDCATVCAKAHRADGKGNEIGPPGTACGTGAGTQCLTFWNSLNRVPCYVL		1111111111	6788888887	2,7	5,15	16,28	32,52	60,72	0.242025	1,3	2,4	5,6	7,8	9,10	6	7	8	8	8	8	8	8	8	7
CcSSP15	mak4673	MVKFTSIALLLLAAVNSVQACTYCQCLFADNSHCCIYRNAHIGNLDCTDVCSKARRSDGSVSMVNDVVKYGTACNASGKYKCATIFQQAKRTLCE	96	ATGGTTAAATTCACCTCCATCGCTCTCCTCCTCCTTGCCGCCGTCAACAGCGTACAAGCTTGCACATATTGTCAATGTCTCTTCGCAGATAACTCTCATTGTTGTATATACCGGAACGCTCATATCGGCAACCTCGATTGTACCGACGTTTGCTCGAAAGCCCGTCGTAGCGATGGTTCAGTATCGATGGTTAACGATGTGGTTAAATATGGAACGGCTTGTAACGCAAGTGGAAAATATAAATGTGCGACTATTTTCCAACAAGCGAAGCGTACTCTTTGTGAATAG	288	97	R/N	38/39	2.78372	20,21	CTYCQCLFADNSHCCIYRNAHIGNLDCTDVCSKARRSDGSVSMVNDVVKYGTACNASGKYKCATIFQQAKRTLCE		1111111111	6788888887	1,6	4,14	15,27	31,54	62,74	0.256897	1,3	2,4	5,6	7,8	9,10	6	7	8	8	8	8	8	8	8	7
CcSSP16	au1105	MVKFSTIALFLITSAISVQACTYCQCLFSNGDHCCLTQDPNVGDLDCKSVCSNVRRKDGTSQTFAGGFVKYGTPCGSSGNYKCASMFEAENRARCA	97	ATGGTCAAATTCTCTACCATCGCTTTGTTTCTCATCACTAGCGCCATCAGTGTGCAAGCTTGTACTTATTGCCAATGCCTATTCAGCAATGGCGACCATTGTTGTCTGACCCAGGACCCTAATGTCGGCGACCTCGATTGTAAATCCGTTTGTTCCAATGTCCGTCGTAAGGATGGTACATCTCAAACATTCGCAGGAGGTTTTGTCAAATATGGTACTCCTTGTGGGTCTAGTGGAAATTACAAGTGTGCTAGTATGTTCGAAGCCGAGAATCGTGCTAGATGTGCTTAG	291	76	T/Q	37/38	2.07792	20,21	CTYCQCLFSNGDHCCLTQDPNVGDLDCKSVCSNVRRKDGTSQTFAGGFVKYGTPCGSSGNYKCASMFEAENRARCA		1111111111	6788988887	1,6	4,14	15,27	31,55	63,75	0.25738	1,3	2,4	5,6	7,8	9,10	6	7	8	8	9	8	8	8	8	7
CcSSP17	comp14335_c0_seq1_len=476	MVKFISIALFLISAVTVQACVYCQCLFKDKSHCCLYQDSRIGKLDCGSICAKARRRDGTTWISPDHAVDFGTPCDASAGYQCSSWLAAPKRAKCNN	97	ATGGTTAAATTCATCTCCATCGCTCTATTCCTTATTTCCGCCGTCACCGTGCAAGCTTGCGTTTATTGTCAATGCTTGTTTAAAGACAAATCACATTGTTGTCTATATCAGGATTCTCGTATAGGCAAGCTCGATTGTGGTAGCATCTGCGCCAAAGCCCGTCGTAGAGATGGCACTACATGGATTTCCCCTGATCATGCCGTCGATTTTGGTACTCCTTGTGACGCGAGCGCTGGATACCAGTGTTCTAGTTGGCTCGCAGCCCCGAAACGTGCTAAATGTAACAACTAA	291	52	Q/D	37/38	0.794118	19,20	CVYCQCLFKDKSHCCLYQDSRIGKLDCGSICAKARRRDGTTWISPDHAVDFGTPCDASAGYQCSSWLAAPKRAKCNN		1111111111	6788888887	1,6	4,14	15,27	31,55	63,75	0.263994	1,3	2,4	5,6	7,8	9,10	6	7	8	8	8	8	8	8	8	7
CcSSP18	comp40184_c0_seq1_len=670	MVKFTSIALFLIAAVSVHACTYCQCLFNNGGHCCVYHDPNVGNVDCTEKCKTARRHDSSVTDLPGGGHAYGTLCAAAGRYKCATIFQADHRALCNL	97	ATGGTCAAATTCACCTCTATCGCTTTGTTTCTGATTGCTGCTGTCAGCGTACACGCTTGCACCTATTGCCAATGTCTGTTCAACAATGGCGGACATTGTTGTGTGTATCATGACCCTAATGTTGGCAACGTCGATTGTACTGAGAAATGCAAAACCGCTCGTCGTCATGATAGCTCAGTAACTGATTTACCCGGAGGTGGACATGCATACGGTACTCTCTGTGCGGCTGCAGGAAGATACAAGTGTGCTACTATTTTCCAAGCCGATCATCGCGCTCTATGTAACTTGTAA	291	60	H/D	37/38	9.13881	19,20	CTYCQCLFNNGGHCCVYHDPNVGNVDCTEKCKTARRHDSSVTDLPGGGHAYGTLCAAAGRYKCATIFQADHRALCNL		1111111111	6888988887	1,6	4,14	15,27	31,55	63,75	0.263994	1,3	2,4	5,6	7,8	9,10	6	8	8	8	9	8	8	8	8	7
CcSSP19	comp42441_c0_seq1_len=724	MVKFTSIALFLIAAVSVQACTYCQCQFANGAHCCVAQDYSLGNIDCVAACKNARRDDGRKYMEGVTMKEGTACGADGKYKCATVFESDNRAKCRLS	97	ATGGTCAAGTTTACCTCCATCGCTCTATTCCTCATTGCCGCCGTTAGCGTCCAAGCATGTACATATTGTCAATGCCAATTTGCAAATGGTGCGCATTGTTGTGTAGCTCAGGACTACAGTCTCGGCAACATTGATTGTGTCGCCGCTTGCAAAAATGCCCGTCGCGACGATGGAAGAAAATATATGGAAGGCGTTACAATGAAGGAAGGAACTGCTTGTGGGGCTGATGGAAAATATAAGTGTGCTACGGTTTTCGAATCCGACAATCGTGCTAAGTGTCGTTTGTCGTAA	291	204	Q/D	37/38	2.12155	19,20	CTYCQCQFANGAHCCVAQDYSLGNIDCVAACKNARRDDGRKYMEGVTMKEGTACGADGKYKCATVFESDNRAKCRLS		1111111111	6788888887	1,6	4,14	15,27	31,54	62,74	0.264212	1,3	2,4	5,6	7,8	9,10	6	7	8	8	8	8	8	8	8	7
CcSSP20	au2507	MVKFSAIASFLIAAVGVQAACDYCQCEYRGGQNCCVSPTKPALDGMDCHAYCLQANRDDGTSFGTPCRGNGNYKCATPVQMEGAVKCKPTGIASGGK	98	ATGGTTAAATTCTCTGCTATCGCCTCCTTCCTCATCGCCGCTGTTGGTGTACAAGCTGCTTGTGATTATTGCCAATGCGAGTATCGAGGTGGCCAGAATTGCTGTGTATCACCGACCAAGCCCGCACTTGACGGAATGGATTGTCACGCCTATTGTCTTCAAGCCAATCGTGATGATGGCACATCATTTGGTACTCCTTGTAGAGGGAATGGAAATTATAAATGCGCTACTCCTGTTCAAATGGAGGGAGCAGTTAAGTGTAAGCCTACTGGGATTGCCAGTGGTGGCAAATGA	294	73	K/P	40/41	1.64242	19,20	ACDYCQCEYRGGQNCCVSPTKPALDGMDCHAYCLQANRDDGTSFGTPCRGNGNYKCATPVQMEGAVKCKPTGIASGGK		1111111111	7888888887	2,7	5,15	16,29	33,48	56,68	0.24529	1,3	2,4	5,6	7,8	9,10	7	8	8	8	8	8	8	8	8	7
CcSSP21	comp21066_c0_seq1_len=534	MKFSAIAFFFIASAISAEACKYCQCLFKDGSHCCLAKDAQSNNLDCAAVCKTSRRADGTFWSKPNDVWVNHGGTECGADGKYQCASYFQYKGRSRCA	98	ATGAAATTCTCTGCTATAGCATTCTTTTTCATCGCCAGCGCTATCAGTGCAGAAGCTTGCAAATATTGTCAATGCTTATTCAAAGATGGTTCCCATTGTTGTTTAGCAAAGGATGCTCAAAGCAACAATCTAGATTGTGCCGCCGTTTGCAAAACATCCCGTCGTGCGGATGGAACCTTTTGGTCCAAACCCAATGACGTTTGGGTCAACCATGGAGGTACTGAGTGTGGTGCCGATGGAAAATATCAATGTGCTTCGTATTTTCAATACAAGGGTCGTTCTAGGTGTGCTTGA	294	75	K/D	37/38	1.36142	19,20	CKYCQCLFKDGSHCCLAKDAQSNNLDCAAVCKTSRRADGTFWSKPNDVWVNHGGTECGADGKYQCASYFQYKGRSRCA		1111111111	6788888887	1,6	4,14	15,27	31,57	65,77	0.258375	1,3	2,4	5,6	7,8	9,10	6	7	8	8	8	8	8	8	8	7
CcSSP22	comp47092_c0_seq1_len=892	MVKFFSIALLLISAVSVQACIYCQCLFDNGEHCCVYQNSVTGNLDCNAVCKDAVRKDNTMYTVDPVTHEKTYGTPCKGNGKYKCASIFESGRRTKCN	98	ATGGTTAAATTCTTCTCCATCGCCCTGTTGCTCATTTCCGCTGTCAGCGTGCAAGCTTGCATCTATTGTCAATGCCTGTTTGACAATGGCGAGCATTGTTGTGTTTATCAGAACTCTGTTACCGGCAACCTCGATTGTAATGCTGTCTGCAAAGACGCCGTTCGTAAAGATAACACGATGTATACTGTTGACCCCGTTACTCACGAGAAGACATATGGTACTCCTTGTAAGGGTAACGGAAAATACAAGTGTGCTAGCATTTTCGAATCCGGCCGTCGTACTAAATGTAACTAG	294	80	Q/N	37/38	0.853139	19,20	CIYCQCLFDNGEHCCVYQNSVTGNLDCNAVCKDAVRKDNTMYTVDPVTHEKTYGTPCKGNGKYKCASIFESGRRTKCN		1111111111	6788888887	1,6	4,14	15,27	31,57	65,77	0.258375	1,3	2,4	5,6	7,8	9,10	6	7	8	8	8	8	8	8	8	7
CcSSP23	mak1730	MVKFTSSIALLLIAAVSSVQACSYCQCLFQDGSHCCLAQDSHKGNLDCTAVCSGARRQDSTSTVTPDHKLVFGTACNASGNYKCLTIFNVDGHVKCF	98	ATGGTTAAATTCACCTCCTCCATCGCTCTACTCCTCATTGCGGCTGTCAGCAGTGTACAAGCTTGTAGCTATTGCCAATGCCTCTTTCAAGATGGCTCGCATTGTTGTCTCGCCCAGGACTCTCATAAAGGCAATCTCGATTGTACAGCCGTCTGCTCCGGAGCCCGTCGTCAGGATAGCACATCGACTGTTACCCCTGATCACAAACTTGTATTTGGTACTGCTTGTAATGCTAGTGGAAATTACAAGTGTCTTACTATTTTCAACGTCGATGGTCATGTTAAGTGTTTTTAG	294	87	Q/D	39/40	2.39665	21,22	CSYCQCLFQDGSHCCLAQDSHKGNLDCTAVCSGARRQDSTSTVTPDHKLVFGTACNASGNYKCLTIFNVDGHVKCF		1111111111	6788888887	1,6	4,14	15,27	31,55	63,75	0.25738	1,3	2,4	5,6	7,8	9,10	6	7	8	8	8	8	8	8	8	7
CcSSP24	mak1915	MKFSAIVLFSIISVISVEACKYCQCLFPDGSHCCLAKDTRVSNQDCAAVCKESRRDDGMTTWWWPSGVNGNKGTRCDLSGLYKCATFFQQKHRARCV	98	ATGAAATTTTCCGCCATTGTTTTGTTCTCCATCATTAGCGTTATTAGTGTTGAAGCTTGCAAGTATTGCCAATGTTTGTTCCCAGATGGTTCTCATTGTTGTTTGGCTAAGGATACTCGAGTCAGCAATCAAGATTGTGCTGCTGTTTGCAAAGAATCCCGTCGTGATGATGGCATGACGACGTGGTGGTGGCCAAGCGGTGTCAACGGGAACAAGGGTACACGTTGTGATCTCAGTGGGTTATACAAGTGTGCTACTTTTTTCCAACAAAAGCATCGTGCTAGATGTGTCTAG	294	113	K/D	37/38	0.550495	19,20	CKYCQCLFPDGSHCCLAKDTRVSNQDCAAVCKESRRDDGMTTWWWPSGVNGNKGTRCDLSGLYKCATFFQQKHRARCV		1111111111	6788888877	1,6	4,14	15,27	31,57	65,77	0.258375	1,3	2,4	5,6	7,8	9,10	6	7	8	8	8	8	8	8	7	7
CcSSP25	mak4180	MVKFTSIALFLIASVVSVQACTYCQCLFPNGKHCCVYQNSKIGNLDCTTWCRKARRADGTQVNINNVIHWGTACDTKGSYKCASFFASGVRAPCYDM	98	ATGGTTAAATTCACTTCCATCGCCTTATTCCTCATCGCTAGCGTTGTTAGTGTACAAGCTTGCACCTATTGCCAGTGCTTGTTCCCAAATGGAAAGCATTGTTGTGTATACCAGAACTCTAAGATCGGCAACCTCGACTGTACTACTTGGTGCCGTAAAGCCCGTCGTGCTGATGGTACACAAGTGAACATAAACAATGTTATTCATTGGGGTACTGCTTGTGATACCAAAGGAAGTTACAAATGTGCCTCTTTTTTCGCAAGTGGTGTACGTGCTCCTTGTTATGATATGTAG	294	64	Q/N	38/39	0.0721925	20,21	CTYCQCLFPNGKHCCVYQNSKIGNLDCTTWCRKARRADGTQVNINNVIHWGTACDTKGSYKCASFFASGVRAPCYDM		1111111111	6788888887	1,6	4,14	15,27	31,54	62,74	0.264212	1,3	2,4	5,6	7,8	9,10	6	7	8	8	8	8	8	8	8	7
CcSSP26	comp18051_c0_seq1_len=651	MVKFSSIALFLIAGISVQACTYCQCLFSDGSHCCVTPPKTSNVPDINCHMICSGAYRDDGHGGKTACDASGSFQCANLFEMEARAKCVYPNPPAPSPK	99	ATGGTCAAATTCTCCTCCATCGCTTTATTCCTTATCGCTGGTATCAGTGTACAAGCTTGTACTTATTGTCAATGCCTATTTTCAGATGGTTCACATTGTTGTGTAACACCCCCCAAGACCTCAAATGTTCCCGATATCAACTGTCACATGATATGTTCCGGCGCTTATCGTGATGACGGTCACGGAGGTAAAACTGCTTGTGATGCAAGTGGAAGTTTTCAATGTGCCAATCTTTTTGAAATGGAGGCTAGGGCTAAATGTGTTTACCCCAACCCACCGGCGCCAAGTCCAAAATAA	297	62	K/T	39/40	0.497696	19,20	CTYCQCLFSDGSHCCVTPPKTSNVPDINCHMICSGAYRDDGHGGKTACDASGSFQCANLFEMEARAKCVYPNPPAPSPK		1111111111	6788888887	1,6	4,14	15,29	33,48	56,68	0.268001	1,3	2,4	5,6	7,8	9,10	6	7	8	8	8	8	8	8	8	7
CcSSP27	comp27977_c0_seq1_len=888	MVKFTSIALFLIAAVSVHACSYCQCLFTDGSHCCVYQDSRSGNIDCSLYCSQARRADGTKWDINHIVKYGTACAAGGSYKCTTIFAADNRAPCYRIGN	99	ATGGTTAAATTCACCTCTATCGCTCTGTTCCTCATTGCCGCTGTCAGCGTGCACGCTTGTAGCTATTGTCAATGCCTTTTCACAGATGGCTCGCATTGTTGTGTATATCAGGACTCTAGGTCCGGCAATATCGATTGCAGTTTGTATTGCAGCCAAGCCCGTCGTGCGGATGGCACAAAGTGGGATATCAACCATATTGTCAAATATGGTACTGCTTGTGCAGCTGGAGGAAGTTACAAGTGTACTACTATTTTCGCCGCCGACAACCGTGCTCCGTGTTACCGTATCGGGAATTAG	297	66	Q/D	38/39	1.625	19,20	CSYCQCLFTDGSHCCVYQDSRSGNIDCSLYCSQARRADGTKWDINHIVKYGTACAAGGSYKCTTIFAADNRAPCYRIGN		1111111111	6788888887	1,6	4,14	15,27	31,54	62,74	0.265654	1,3	2,4	5,6	7,8	9,10	6	7	8	8	8	8	8	8	8	7
CcSSP28	mak2546	MVKFTSIALFLVAIVNVNACTYCQCLFDDGKHCCLAKDSKVGNLDCTYVCSNSRRDDGTIHNYPGGVVKYGTFCKAGGNYKCASWFEAKHRAKCRPNT	99	ATGGTTAAATTCACCTCTATCGCTCTATTCCTCGTTGCTATCGTTAACGTCAACGCTTGCACCTATTGTCAATGCCTGTTCGATGATGGTAAGCATTGTTGCCTGGCTAAGGACTCTAAGGTTGGCAACCTCGATTGTACTTACGTCTGTTCCAACTCTCGACGCGATGATGGTACAATACATAATTATCCGGGAGGGGTAGTTAAATATGGTACTTTTTGTAAGGCGGGTGGAAATTATAAGTGTGCTAGTTGGTTTGAGGCCAAGCATCGTGCAAAATGTCGACCTAATACGTAA	297	54	K/D	37/38	0.112245	19,20	CTYCQCLFDDGKHCCLAKDSKVGNLDCTYVCSNSRRDDGTIHNYPGGVVKYGTFCKAGGNYKCASWFEAKHRAKCRPNT		1111111111	6788888887	1,6	4,14	15,27	31,55	63,75	0.265439	1,3	2,4	5,6	7,8	9,10	6	7	8	8	8	8	8	8	8	7
CcSSP29	mak48	MVKFSSIALFLIASALSVEAGCTYCQCMFPNNEHCCVTPIKTSNVPNIDCTAICRDARRNDGSHWVEAGVPKLGTSCNAQGAHECANVFEMEARRKCY	99	ATGGTTAAATTCTCCTCCATCGCTTTATTCCTCATCGCTAGCGCTCTTAGTGTAGAAGCAGGATGCACTTATTGCCAATGCATGTTTCCAAATAATGAACATTGTTGTGTAACTCCAATCAAGACCTCTAATGTCCCCAACATCGATTGTACAGCCATTTGCAGAGACGCCCGTCGTAACGATGGCTCACACTGGGTCGAAGCAGGGGTACCTAAATTGGGTACTTCTTGTAATGCCCAAGGAGCCCATGAATGTGCCAATGTTTTCGAAATGGAGGCTCGTAGGAAGTGTTATTAA	297	78	K/T	41/42	0.141234	20,21	GCTYCQCMFPNNEHCCVTPIKTSNVPNIDCTAICRDARRNDGSHWVEAGVPKLGTSCNAQGAHECANVFEMEARRKCY		1111111111	6788888877	2,7	5,15	16,30	34,57	65,77	0.238336	1,3	2,4	5,6	7,8	9,10	6	7	8	8	8	8	8	8	7	7
CcSSP30	au6410	MVKFISIALLLISAVSVQACVYCQCLFHDGSHCCVYQDPNVGNLDCPTVCGKAVRNDNTMYTVDPDGKNKVYGTPCHLNGDAGYKCASIFEAEHRARCH	100	ATGGTTAAATTCATTTCCATCGCTCTGCTCCTCATTTCCGCCGTCAGCGTCCAAGCTTGCGTTTATTGTCAATGTCTATTCCACGATGGATCGCATTGCTGTGTATATCAGGACCCTAATGTCGGCAACCTCGACTGTCCTACCGTCTGCGGCAAAGCCGTTCGCAACGATAATACTATGTACACTGTTGACCCTGATGGAAAAAATAAAGTATACGGGACGCCGTGTCACTTGAATGGTGATGCGGGATACAAGTGTGCTAGCATTTTCGAAGCGGAGCATCGTGCGAGATGTCATTAG	300	131	Y/Q	36/37	0.12766	19,20	CVYCQCLFHDGSHCCVYQDPNVGNLDCPTVCGKAVRNDNTMYTVDPDGKNKVYGTPCHLNGDAGYKCASIFEAEHRARCH		1111111111	6788888877	1,6	4,14	15,27	31,57	67,79	0.260554	1,3	2,4	5,6	7,8	9,10	6	7	8	8	8	8	8	8	7	7
CcSSP31	comp24332_c0_seq1_len=610	MVKLTSVAVFLIAAVSVQACNYCQCQYRGGQNCCVTPSYTSSVDLDCHAVCLQASTVSGTHCNGGGNYKCATWAEMSAGIKCVATPIASPSPSPTPSPK	100	ATGGTTAAACTCACCTCCGTCGCTGTCTTCCTTATCGCAGCTGTCAGTGTACAAGCTTGCAATTATTGCCAATGTCAATATCGAGGTGGTCAAAATTGCTGTGTAACACCGTCTTATACCTCAAGTGTCGATCTCGATTGTCACGCCGTTTGTCTCCAAGCCAGTACTGTTAGTGGTACTCATTGTAATGGGGGTGGAAATTATAAATGTGCCACATGGGCCGAAATGTCGGCGGGGATTAAGTGTGTTGCTACTCCGATTGCTAGCCCGTCCCCTAGCCCAACTCCAAGTCCCAAGTAG	300	79	Y/T	39/40	0.877049	19,20	CNYCQCQYRGGQNCCVTPSYTSSVDLDCHAVCLQASTVSGTHCNGGGNYKCATWAEMSAGIKCVATPIASPSPSPTPSPK		1111111111	7888988887	1,6	4,14	15,28	32,43	51,63	0.269393	1,3	2,4	5,6	7,8	9,10	7	8	8	8	9	8	8	8	8	7
CcSSP32	au6255	MVKFTSVALFLVAAVSVQACTYCTCLFTNGQHCCTYQDSRVGNLDCNAICKRTTQRDGKIWNFNGKHYVGTPCDANGSYKCATYFEAGSRSPCSGDLTPA	101	ATGGTTAAATTCACCTCCGTCGCCTTATTCCTCGTCGCCGCCGTCAGTGTACAGGCTTGCACTTACTGCACATGCTTATTCACCAATGGCCAACATTGTTGTACATACCAGGACAGTCGTGTTGGCAACCTTGATTGTAACGCGATTTGCAAGAGAACGACTCAACGTGATGGCAAGATCTGGAATTTCAACGGAAAACACTACGTCGGTACTCCTTGTGATGCCAATGGAAGTTACAAGTGCGCTACTTATTTCGAGGCCGGTAGCCGTTCTCCATGCAGCGGGGACTTGACCCCCGCATAG	303	87	Q/D	37/38	0.596859	19,20	CTYCTCLFTNGQHCCTYQDSRVGNLDCNAICKRTTQRDGKIWNFNGKHYVGTPCDANGSYKCATYFEAGSRSPCSGDLTPA		1111111111	6888888887	1,6	4,14	15,27	31,54	62,74	0.267118	1,3	2,4	5,6	7,8	9,10	6	8	8	8	8	8	8	8	8	7
CcSSP33	comp16636_c0_seq1_len=699	MVKLSTIALFLLTSALSVEACTYCQCLFKDGSHCCVFQDYHIGNLDCNASCGGARRNDGMVFTENNEKRYGTACAANGAYKCASFFHGGHRVQCYGVFRN	101	ATGGTCAAACTCTCTACCATCGCTTTATTTCTCCTCACTAGCGCTCTCAGTGTAGAAGCTTGTACATATTGCCAATGTCTATTCAAAGATGGCTCCCATTGCTGTGTATTCCAGGACTATCATATCGGCAACCTAGATTGCAACGCCTCTTGCGGTGGGGCTCGTCGTAACGACGGCATGGTGTTTACTGAAAACAACGAAAAGAGATATGGTACTGCTTGTGCAGCTAATGGAGCATACAAGTGTGCTAGCTTTTTCCACGGGGGGCATCGTGTTCAGTGTTACGGTGTTTTCAGAAACTAG	303	66	Q/D	38/39	6.05579	20,21	CTYCQCLFKDGSHCCVFQDYHIGNLDCNASCGGARRNDGMVFTENNEKRYGTACAANGAYKCASFFHGGHRVQCYGVFRN		1111111111	6788888887	1,6	4,14	15,27	31,54	62,74	0.266384	1,3	2,4	5,6	7,8	9,10	6	7	8	8	8	8	8	8	8	7
CcSSP34	comp42653_c0_seq1_len=665	MVKLTFVALFLLANVISAQSGCTYCQCLFANGDHCCVTPTWTSDVPNIDCKLICSTARRNDKTQYGTNCDRSGKYQCANLFEMQVRAPCYFNSAAPSPHPHP	103	ATGGTTAAACTTACCTTCGTCGCTTTGTTCCTTCTCGCCAATGTTATTAGTGCACAATCGGGTTGCACTTACTGTCAATGTCTCTTTGCTAATGGTGATCATTGTTGTGTAACACCAACTTGGACCTCCGATGTCCCCAACATCGATTGCAAGTTGATTTGTTCGACCGCCCGTCGCAACGACAAAACGCAATACGGAACCAACTGCGATCGATCGGGAAAATACCAATGCGCCAATCTTTTTGAAATGCAGGTTAGGGCTCCATGTTACTTTAATTCGGCGGCACCTAGTCCCCACCCTCACCCTTAG	309	131	W/T	41/42	2.18496	18,19	QSGCTYCQCLFANGDHCCVTPTWTSDVPNIDCKLICSTARRNDKTQYGTNCDRSGKYQCANLFEMQVRAPCYFNSAAPSPHPHP		1111111111	6788888887	4,9	7,17	18,32	36,51	59,71	0.229881	1,3	2,4	5,6	7,8	9,10	6	7	8	8	8	8	8	8	8	7
CcSSP35	au2647	MVKFSIIALYLLASAISVQACTYCQCLFHDTGKHCCVYEDANASQTGNLDCNAVCASARRRDHTEWTVNGEKRYGTACGTSGDYKCVNWWEANNRVQCAHAWD	104	ATGGTCAAATTCTCCATCATCGCCCTATATCTCCTCGCTAGCGCCATCAGTGTGCAAGCTTGCACATATTGTCAGTGCTTATTCCACGACACCGGCAAACATTGCTGTGTATACGAGGACGCCAATGCCAGCCAAACTGGCAACCTTGATTGCAACGCCGTCTGCGCCTCCGCTCGTCGTAGGGATCATACCGAGTGGACTGTCAATGGCGAAAAAAGATATGGAACTGCTTGTGGTACTTCGGGAGACTACAAGTGTGTTAACTGGTGGGAGGCGAACAACCGTGTTCAGTGTGCCCATGCTTGGGATTAG	312	69	E/D	39/40	0.778022	20,21	CTYCQCLFHDTGKHCCVYEDANASQTGNLDCNAVCASARRRDHTEWTVNGEKRYGTACGTSGDYKCVNWWEANNRVQCAHAWD		1111111111	6788888887	1,6	4,15	16,31	35,58	66,78	0.270864	1,3	2,4	5,6	7,8	9,10	6	7	8	8	8	8	8	8	8	7
CcSSP36	comp24332_c1_seq2_len=535	MVKFSSIAFFLIATISVQACNYCQCNDTHGNACCVTPTKIGSIADIDCHKRCTSARRADGKWELDAIGHKQLGSACKGWGGDSKCITWPEAKAFPMKCVDRNW	104	ATGGTTAAATTCAGTTCTATAGCCTTTTTCCTCATCGCTACTATTAGTGTACAAGCTTGCAATTATTGTCAATGCAACGATACACATGGTAACGCATGTTGTGTAACTCCAACCAAGATCGGTAGCATTGCCGATATAGATTGTCATAAGCGTTGTACAAGTGCTCGTAGAGCAGATGGGAAATGGGAGTTGGATGCAATTGGTCATAAGCAATTGGGTTCTGCTTGTAAAGGTTGGGGAGGAGATAGTAAATGTATTACTTGGCCGGAAGCTAAAGCCTTTCCCATGAAATGCGTTGATCGAAATTGGTAA	312	56	K/I	39/40	0.398131	19,20	CNYCQCNDTHGNACCVTPTKIGSIADIDCHKRCTSARRADGKWELDAIGHKQLGSACKGWGGDSKCITWPEAKAFPMKCVDRNW		1111111111	6788888887	1,6	4,14	15,29	33,57	66,79	0.269072	1,3	2,4	5,6	7,8	9,10	6	7	8	8	8	8	8	8	8	7
CcSSP37	au8732	MVKFISLALFVIASAVAVQACTFCQCEFSDGAHCCVYSSTAFDQINCKDVCSKAHRADGKSYGTGAPGTACSAGGKYQCTNAWTSLDRTPCYRMDEPFSPNSPQP	106	ATGGTTAAATTCATCTCCCTCGCTTTATTTGTCATCGCCAGCGCCGTTGCCGTGCAAGCATGCACCTTTTGCCAGTGCGAGTTTTCAGATGGAGCACATTGTTGTGTATATTCGAGCACTGCATTCGACCAAATCAACTGTAAGGACGTATGCAGCAAGGCGCATCGAGCCGATGGCAAAAGTTATGGAACAGGTGCCCCTGGTACCGCTTGTTCTGCCGGAGGCAAATATCAGTGCACCAATGCTTGGACTTCCCTTGATCGTACTCCCTGCTACAGAATGGATGAGCCATTCAGTCCAAACTCCCCCCAGCCATAG	318	76	S/S	38/39	0.105769	20,21	CTFCQCEFSDGAHCCVYSSTAFDQINCKDVCSKAHRADGKSYGTGAPGTACSAGGKYQCTNAWTSLDRTPCYRMDEPFSPNSPQP		1111111111	6788888887	1,6	4,14	15,27	31,51	59,71	0.270744	1,3	2,4	5,6	7,8	9,10	6	7	8	8	8	8	8	8	8	7
CcSSP38	comp25497_c0_seq1_len=637	MVKFPSIALLVVASALSVQACIYCQCLYRGGQDCCVTPDALSYGDSDCASLCAIRHRQNGTPLGSPCNGGGAYKCITEAQMMTRVKCVNPPHDTTIPYIGPPRRV	106	ATGGTCAAATTCCCTTCCATCGCTTTACTCGTCGTCGCCAGCGCGCTTAGTGTACAGGCTTGCATCTATTGTCAATGCCTCTATCGTGGTGGTCAAGATTGTTGTGTGACACCTGATGCGCTTTCATACGGCGACAGTGATTGTGCATCTTTATGTGCAATTAGGCATCGTCAAAACGGCACACCCCTTGGGTCTCCTTGCAATGGAGGTGGAGCTTATAAATGTATTACTGAAGCCCAAATGATGACAAGGGTTAAATGTGTTAATCCTCCTCATGACACTACAATTCCATATATTGGTCCTCCTCGCAGGGTTTGA	318	62	A/L	40/41	0.390895	20,21	CIYCQCLYRGGQDCCVTPDALSYGDSDCASLCAIRHRQNGTPLGSPCNGGGAYKCITEAQMMTRVKCVNPPHDTTIPYIGPPRRV		1111111111	6788888887	1,6	4,14	15,28	32,47	55,67	0.272099	1,3	2,4	5,6	7,8	9,10	6	7	8	8	8	8	8	8	8	7
CcSSP39	au1104	MVKLSIIALSLISAVGVQACTYCQCLFDNGNHCCLYKDSDIGNLDCKAICSTARRHDGTVFVTEPGPVVKYGTACSTNGNYKCATVFQYKKRVRCG	97	ATGGTTAAACTCTCTATTATCGCTTTATCCCTGATTTCCGCTGTTGGCGTACAAGCTTGCACTTATTGCCAATGTCTATTCGATAATGGCAATCATTGTTGTCTATATAAGGACTCTGATATCGGCAATCTCGATTGTAAAGCCATTTGCTCTACAGCCCGACGTCATGATGGCACAGTGTTTGTTACAGAGCCGGGACCTGTAGTTAAATATGGTACTGCTTGTTCCACCAATGGAAATTACAAGTGTGCTACTGTTTTCCAATACAAGAAGCGGGTTAGATGCGGCTAG	291	54	K/D	37/38	N/A	19,20	CTYCQCLFDNGNHCCLYKDSDIGNLDCKAICSTARRHDGTVFVTEPGPVVKYGTACSTNGNYKCATVFQYKKRVRCG		1111111111	6788888886	1,6	4,14	15,27	31,56	64,76	0.257873	1,3	2,4	5,6	7,8	9,10	6	7	8	8	8	8	8	8	8	6
CcSSP40	au772	MVKFSTIALFFITSAISVQAACTYCQCQYRGGQPCCVTPTKEEPDVTIDCHALCETAYKYDGTWHYEGGKVVEGTRCNGGGNYKCITRVQMEASPVQCVQPSGTRSVV	109	ATGGTTAAATTCTCTACCATTGCTTTGTTTTTCATCACTAGTGCTATCAGTGTCCAAGCAGCTTGCACTTATTGCCAATGCCAATATCGAGGTGGTCAACCTTGTTGTGTCACTCCCACTAAGGAGGAGCCTGATGTAACCATCGATTGTCACGCCCTTTGCGAAACAGCTTATAAATATGATGGTACATGGCATTATGAAGGGGGGAAGGTTGTAGAGGGTACCCGTTGTAACGGCGGAGGAAACTACAAATGTATCACTCGTGTTCAAATGGAGGCTTCTCCCGTTCAATGTGTTCAGCCTAGTGGAACTCGTTCAGTCGTTTGA	327	52	K/E	41/42	0.0282258	20,21	ACTYCQCQYRGGQPCCVTPTKEEPDVTIDCHALCETAYKYDGTWHYEGGKVVEGTRCNGGGNYKCITRVQMEASPVQCVQPSGTRSVV		1111111111	6888888887	2,7	5,15	16,30	34,57	65,78	0.249824	1,3	2,4	5,6	7,8	9,10	6	8	8	8	8	8	8	8	8	7
CcSSP41	comp40945_c0_seq1_len=502	MVKFTSIALFLIASAVSVQAGCNYCECQYRGGQPCCVTPPQDSAVVIDCHEVCLQARKIDGTATIVNGVYLEGSFCNGGGNNKCINKAQMLASPTKCATPTNTGSPIGQ	110	ATGGTCAAATTCACCTCCATCGCCTTATTCCTCATCGCCAGCGCTGTTAGTGTGCAAGCAGGCTGCAATTATTGTGAATGCCAATATCGAGGTGGCCAGCCTTGTTGTGTAACTCCGCCTCAGGACTCTGCTGTCGTTATCGATTGTCATGAAGTGTGCTTACAAGCCCGTAAAATTGATGGCACAGCTACGATCGTAAATGGCGTATATCTGGAGGGTAGCTTTTGTAATGGTGGAGGAAACAATAAATGTATCAATAAGGCCCAAATGTTGGCGTCTCCTACTAAGTGTGCTACACCTACTAATACTGGGTCACCCATTGGTCAGTAG	330	73	Q/D	41/42	4.09163	20,21	GCNYCECQYRGGQPCCVTPPQDSAVVIDCHEVCLQARKIDGTATIVNGVYLEGSFCNGGGNNKCINKAQMLASPTKCATPTNTGSPIGQ		1111111111	6888888887	2,7	5,15	16,29	33,56	64,77	0.250304	1,3	2,4	5,6	7,8	9,10	6	8	8	8	8	8	8	8	8	7
CcSSP42	mak505	MVKFTSIALFLFAAISVQACTYCQCEFPNGGHCCVTPTKTSNVPNIDCHAICSNARRADNTYAVVGDVVLEGTPCNAGGRFQCANLFEMEGRAKCVQPSNSPQAPGGGR	110	ATGGTCAAATTTACCTCAATCGCTTTATTCCTCTTCGCCGCTATCAGCGTACAAGCTTGCACTTATTGCCAATGCGAGTTCCCAAACGGAGGACATTGTTGCGTAACTCCAACTAAGACCTCTAATGTTCCCAACATCGATTGCCATGCCATTTGCTCAAACGCACGTCGTGCCGATAATACATATGCGGTCGTAGGAGATGTGGTTCTAGAGGGCACCCCTTGTAATGCTGGAGGAAGATTTCAATGTGCCAATCTTTTCGAGATGGAGGGGAGGGCTAAGTGTGTTCAACCTAGCAATAGTCCTCAAGCTCCAGGTGGTGGAAGATAA	330	82	K/T	39/40	0.479393	19,20	CTYCQCEFPNGGHCCVTPTKTSNVPNIDCHAICSNARRADNTYAVVGDVVLEGTPCNAGGRFQCANLFEMEGRAKCVQPSNSPQAPGGGR		1111111111	6788888887	1,6	4,14	15,29	33,56	64,76	0.274405	1,3	2,4	5,6	7,8	9,10	6	7	8	8	8	8	8	8	8	7
CcSSP43	comp20384_c0_seq1_len=477	MVKFSSIALFIIASVVSVQAACTYCQCKFRGGQDCCVTPTQTSTDNNIDCRAACADARRDDGTEWVKGQVTDHGTRCNGGGNFQCVNQLQMEMRVKCVDAIKTVSLPGPSPMPK	115	ATGGTTAAATTCTCCTCCATCGCCTTATTCATTATCGCCAGCGTGGTTAGTGTACAAGCTGCTTGCACTTATTGTCAGTGTAAATTTCGTGGTGGTCAAGATTGTTGTGTTACACCGACTCAGACCTCAACCGACAACAACATCGACTGTCGCGCCGCTTGTGCCGATGCCCGTCGTGATGATGGCACAGAATGGGTGAAAGGTCAAGTGACTGATCATGGTACGCGTTGCAATGGAGGAGGCAATTTTCAATGTGTTAATCAGTTGCAAATGGAGATGAGGGTTAAATGTGTGGATGCTATTAAGACTGTTAGTCTCCCTGGTCCGAGTCCTATGCCTAAGTAG	345	136	Q/T	41/42	0.213836	20,21	ACTYCQCKFRGGQDCCVTPTQTSTDNNIDCRAACADARRDDGTEWVEGQVTDHGTRCNGGGNFQCVNQLQMEMRVKCVDAIKTVSLPGPSPMPK		1111111111	6788888876	2,7	5,15	16,30	34,57	65,77	0.254956	1,3	2,4	5,6	7,8	9,10	6	7	8	8	8	8	8	8	7	6
CcSSP45	au9602	MVKFSSIALFLIGVVSVQACTYCQCQFANGAHCCVTPTTTSNVPNIDCQSICSEARRADGTTWVIGTKIYSGTRCHAGGKYQCANVFEMEVRAKCDLSAPKASPAPKPFPSPKSS	116	ATGGTTAAATTCTCCTCTATCGCGTTATTCCTCATCGGTGTTGTCAGTGTACAAGCTTGTACTTATTGTCAATGCCAGTTTGCAAACGGTGCTCATTGTTGTGTAACACCAACTACGACCTCCAACGTTCCAAACATTGATTGTCAATCTATATGTTCCGAAGCCCGTCGTGCTGATGGTACAACGTGGGTTATCGGAACAAAGATTTATTCTGGTACTCGTTGTCATGCGGGTGGAAAATATCAATGTGCGAATGTTTTCGAAATGGAGGTGAGGGCTAAGTGTGATCTCTCTGCTCCAAAGGCTAGTCCGGCTCCTAAGCCATTCCCAAGTCCTAAATCTAGTTAG	348	106	T/T	39/40	0.407658	19,20	CTYCQCQFANGAHCCVTPTTTSNVPNIDCQSICSEARRADGTTWVIGTKIYSGTRCHAGGKYQCANVFEMEVRAKCDLSAPKASPAPKPFPSPKSS		1111111111	6788888887	1,6	4,14	15,29	33,56	64,76	0.279084	1,3	2,4	5,6	7,8	9,10	6	7	8	8	8	8	8	8	8	7
CcSSP46	comp42418_c0_seq1_len=866	MVKFTSIALFLAATASVQAVSSQAPTATVVAACNYCQCHDAAGSPCCVTPNHVSHSAMDCQAFCKKAYRLDGGYELDPAGYIVEGTSCHAGDSRTNFQCITWAQVEAAPWKCVAQ	116	ATGGTTAAATTCACCTCGATCGCTTTATTCCTCGCCGCGACTGCTAGCGTGCAAGCAGTATCCAGTCAAGCACCAACCGCCACCGTAGTTGCAGCTTGCAATTACTGCCAATGCCACGATGCAGCCGGCAGCCCATGTTGCGTAACACCCAACCATGTATCCCACAGCGCAATGGATTGCCAAGCCTTCTGCAAAAAGGCGTACCGCCTCGACGGGGGTTACGAACTAGATCCCGCGGGGTACATTGTCGAGGGAACATCGTGCCACGCCGGGGATTCCAGAACGAACTTTCAATGTATTACATGGGCACAAGTGGAGGCCGCTCCATGGAAGTGTGTTGCTCAGTAG	348	Unknown	V/S	53/54	1.5739	19,20	VSSQAPTATVVAACNYCQCHDAAGSPCCVTPNHVSHSAMDCQAFCKKAYRLDGGYELDPAGYIVEGTSCHAGDSRTNFQCITWAQVEAAPWKCVAQ		1111111111	6788888877	14,19	17,27	28,41	45,69	80,93	0.238757	1,3	2,4	5,6	7,8	9,10	6	7	8	8	8	8	8	8	7	7
CcSSP47	au9292	MVKFSSIALFLIATVGVQACTYCQCEFRGGQPCCVTPITPNNNVDMDCHAICLTARRDDGTKWLEDLTTVYGTRCNGAGNYQCINQFQMQGRVKCVNPNAPIASPAPKPSPTPIHQ	117	ATGGTCAAATTCTCCTCCATCGCCTTATTCCTCATCGCCACTGTTGGTGTACAAGCTTGCACTTATTGCCAATGCGAATTTCGAGGTGGTCAGCCTTGCTGTGTAACACCAATTACACCCAACAATAATGTCGATATGGATTGCCACGCCATTTGTCTCACAGCTCGTCGTGATGATGGCACAAAATGGCTTGAAGATCTAACGACCGTGTACGGTACTCGTTGTAATGGGGCTGGAAATTATCAATGTATCAATCAATTCCAAATGCAAGGGAGGGTTAAGTGTGTTAACCCTAATGCTCCTATTGCTAGTCCGGCTCCTAAGCCGTCTCCTACTCCTATCCATCAGTAG	351	74	T/P	39/40	0.493927	19,20	CTYCQCEFRGGQPCCVTPITPNNNVDMDCHAICLTARRDDGTKWLEDLTTVYGTRCNGAGNYQCINQFQMQGRVKCVNPNAPIASPAPKPSPTPIHQ		1111111111	6788888887	1,6	4,14	15,29	33,56	64,76	0.279876	1,3	2,4	5,6	7,8	9,10	6	7	8	8	8	8	8	8	8	7
CcSSP51	au3397	MVKFSSIALFLIASAVSVQACTYCECKFRGGQTCCVTPRKANTEDLNCQQICSSARRDDGTQWVEGLIHTIGTPCHGGGNYQCVTFAEMQAGGMKCVDPIIPLNAAPSPSPHP	114	ATGGTTAAATTCTCCTCCATCGCTTTATTCCTCATCGCCAGCGCGGTCAGTGTACAAGCTTGTACCTATTGTGAATGCAAATTTCGTGGTGGACAGACATGTTGCGTTACACCTCGAAAGGCCAACACCGAAGACCTGAACTGCCAGCAAATCTGTTCCAGCGCCCGTCGAGACGACGGCACGCAATGGGTTGAAGGTCTCATCCATACCATTGGCACCCCGTGTCATGGAGGGGGAAATTATCAATGTGTTACTTTTGCGGAAATGCAAGCCGGGGGGATGAAATGTGTGGATCCCATCATTCCGTTGAATGCGGCGCCTAGTCCGTCGCCTCACCCTTAG	342	87	K/A	40/41	0.0886792	20,21	CTYCECKFRGGQTCCVTPRKANTEDLNCQQICSSARRDDGTQWVEGLIHTIGTPCHGGGNYQCVTFAEMQAGGMKCVDPIIPLNAAPSPSPHP		1111111111	6788888887	1,6	4,14	15,28	32,55	63,76	0.275619	1,3	2,4	5,6	7,8	9,10	6	7	8	8	8	8	8	8	8	7
CcSSP53	au3732	MKFSAIALFVIASAIGAEACKYCQCLFPDGGNCCLAKDSRYDSLDCTAICAKSRRDDGTTTETPDGRLTLHGTACAPNGSYKCATVFQQKHRTGCVY	98	ATGAAATTCTCCGCCATTGCTTTGTTTGTCATCGCTAGCGCCATCGGCGCTGAAGCTTGCAAGTATTGCCAATGCTTGTTCCCAGATGGAGGTAACTGCTGTCTCGCCAAGGACAGTAGATACGACAGCCTAGATTGTACCGCCATTTGCGCAAAGTCCCGTCGTGATGATGGTACGACTACGGAGACTCCCGATGGGCGTCTCACACTACACGGTACTGCTTGTGCCCCCAATGGAAGCTACAAGTGTGCTACTGTGTTTCAACAAAAGCATCGTACCGGTTGTGTGTATTGA	294	60	K/D	37/38	2.77273	19,20	CKYCQCLFPDGGNCCLAKDSRYDSLDCTAICAKSRRDDGTTTETPDGRLTLHGTACAPNGSYKCATVFQQKHRTGCVY		1111111111	6788888887	1,6	4,14	15,27	31,56	64,76	0.2645	1,3	2,4	5,6	7,8	9,10	6	7	8	8	8	8	8	8	8	7
CcSSP75	>comp13851_c0_seq1_len=548	MVKFSAIALLLIATVSVQACTYCQCLFSDGKHCCLYENASAGNVNCNDACKWARRNDGTTWKEGPYTRQGTGCKAGGSYKCASYFESSHRAKCN	95	ATGGTTAAATTCTCTGCCATTGCCTTGTTGCTCATCGCAACTGTTAGTGTACAAGCTTGTACTTATTGTCAATGTCTATTCTCAGATGGCAAACATTGTTGTCTGTATGAGAACGCGAGCGCAGGCAACGTCAATTGTAATGATGCTTGCAAATGGGCCCGTCGTAATGATGGCACAACATGGAAGGAAGGGCCATACACCAGGCAGGGTACTGGCTGCAAGGCCGGAGGAAGCTACAAATGTGCTAGTTATTTCGAATCCAGTCACCGTGCTAAGTGTAATTAG	285	113	E/N	37/38	0.220803	19,20	CTYCQCLFSDGKHCCLYENASAGNVNCNDACKWARRNDGTTWKEGPYTRQGTGCKAGGSYKCASYFESSHRAKCN		1111111111	6788888887	1,6	4,14	15,27	31,54	62,74	0.256897	1,3	2,4	5,6	7,8	9,10	6	7	8	8	8	8	8	8	8	7
CcSSP76	>comp14687_c0_seq1_len=516	MVKFYSIVLFLIASAVSVQACTYCQCLFEDGSHCCLHKDHKIGNLDCTSYCNRARRNDGFVHSEENEIVHGTACRSQGVYKCATFFQYKHRTKCH	96	ATGGTCAAATTCTACTCCATCGTTCTGTTTCTCATCGCCAGCGCTGTTAGTGTGCAAGCTTGCACTTATTGTCAATGCCTTTTTGAAGATGGCTCACATTGTTGTCTGCACAAGGATCATAAAATCGGCAACCTAGATTGTACATCTTATTGCAATCGAGCCCGTCGTAATGATGGGTTTGTGCATTCTGAAGAGAATGAAATCGTGCATGGTACAGCCTGCAGATCTCAGGGAGTTTATAAGTGTGCTACTTTTTTTCAATACAAGCATCGTACGAAGTGTCATTAG	288	155	K/D	38/39	0.315891	20,21	CTYCQCLFEDGSHCCLHKDHKIGNLDCTSYCNRARRNDGFVHSEENEIVHGTACRSQGVYKCATFFQYKHRTKCH		1111111111	6788888876	1,6	4,14	15,27	31,54	62,74	0.256897	1,3	2,4	5,6	7,8	9,10	6	7	8	8	8	8	8	8	7	6
CcSSP77	>comp14835_c0_seq1_len=587	MVKFSAVALFLIGAISVQACTYCQCLFQDRSHCCVYQIEDAGNIDCNKVCGQARRADSFVTDAEGDNHRIKIGTPCNAQGIYKCATWWQSGNRTPCYKNK	101	ATGGTCAAATTCTCTGCCGTCGCTTTGTTTCTCATTGGCGCCATCAGTGTGCAAGCTTGCACTTATTGCCAATGCCTCTTCCAAGATAGGTCTCATTGTTGTGTATATCAAATCGAGGATGCTGGCAACATCGATTGCAATAAGGTTTGCGGCCAAGCTCGTCGTGCTGATAGCTTTGTTACGGATGCCGAAGGGGACAACCATAGAATCAAAATCGGTACTCCTTGCAATGCTCAAGGAATATACAAGTGTGCTACTTGGTGGCAAAGTGGAAATCGCACTCCATGTTACAAAAACAAGTAG	303	68	Q/I	37/38	0.819421	19,20	CTYCQCLFQDRSHCCVYQIEDAGNIDCNKVCGQARRADSFVTDAEGDNHRIKIGTPCNAQGIYKCATWWQSGNRTPCYKNK		1111111111	6788888887	1,6	4,14	15,27	31,57	67,77	0.266483	1,3	2,4	5,6	7,8	9,10	6	7	8	8	8	8	8	8	8	7
CcSSP78	>comp14858_c0_seq1_len=723	MVKFISFALFLFAAVAVQACTYCQCLNADGKHCCMAVDKHIGNLNCESVCQVVKQKSGSSCTGGGAYQCATWAESGHRDQCQ	83	ATGGTTAAATTCATCTCCTTCGCCTTGTTCCTCTTCGCTGCTGTCGCTGTGCAAGCTTGCACTTATTGCCAATGTTTAAACGCAGATGGTAAACATTGTTGTATGGCCGTGGACAAACATATCGGCAACCTCAACTGCGAATCCGTGTGCCAAGTCGTCAAGCAAAAATCCGGTTCCAGCTGTACCGGTGGCGGCGCATACCAATGTGCTACTTGGGCGGAATCTGGCCATCGCGATCAGTGTCAGTAG	249	100	V/D	37/38	0.594744	19,20	CTYCQCLNADGKHCCMAVDKHIGNLNCESVCQVVKQKSGSSCTGGGAYQCATWAESGHRDQCQ		1111111111	6788888887	1,6	4,14	15,27	31,42	50,62	0.252014	1,3	2,4	5,6	7,8	9,10	6	7	8	8	8	8	8	8	8	7
CcSSP79	>comp15660_c0_seq1_len=704	MVKFSAIALFLIASAISVQACSYCQCLYKSGDHCCMVVGDSKQDCGETCKIAIRHDGTSCYADGSHRCATIIESDYREKCRKW	84	ATGGTTAAATTCTCCGCCATCGCTCTATTCCTCATCGCCAGCGCAATCAGCGTACAAGCTTGCAGCTATTGCCAATGTCTATACAAAAGTGGTGATCATTGTTGTATGGTCGTGGGTGATAGCAAGCAAGATTGCGGTGAAACTTGCAAAATTGCCATTCGTCATGATGGCACTAGCTGTTATGCTGATGGATCACACAGATGTGCTACTATCATTGAATCCGATTATCGCGAGAAGTGTCGCAAGTGGTAG	252	65	V/G	38/39	0.669034	20,21	CSYCQCLYKSGDHCCMVVGDSKQDCGETCKIAIRHDGTSCYADGSHRCATIIESDYREKCRKW		1111111111	6888888887	1,6	4,14	15,25	29,40	48,60	0.257166	1,3	2,4	5,6	7,8	9,10	6	8	8	8	8	8	8	8	8	7
CcSSP80	>comp15719_c0_seq1_len=538	MKFSAIVILFIIGAINIEACKYCQCLFDDGSHCCLAKDTRVKNQDCGAVCAKAHRLDYSWKFPLEDHRHYDGRACSTAGKYTCATIFQQAHRKRCADLG	100	ATGAAATTCTCCGCCATTGTCATATTATTCATCATTGGAGCCATCAACATTGAAGCATGCAAATATTGTCAATGTTTATTCGACGATGGATCCCACTGTTGTTTAGCCAAGGATACTCGCGTCAAGAATCAAGATTGTGGCGCCGTTTGCGCCAAAGCCCATCGTTTAGATTACTCGTGGAAATTTCCCCTCGAAGACCATCGTCATTATGATGGTCGTGCGTGTAGCACGGCGGGAAAATACACGTGCGCGACGATTTTTCAACAGGCGCATCGGAAAAGATGCGCGGATCTGGGGTGA	300	91	K/D	37/38	0.156134	19,20	CKYCQCLFDDGSHCCLAKDTRVKNQDCGAVCAKAHRLDYSWKFPLEDHRHYDGRACSTAGKYTCATIFQQAHRKRCADLG		1111111111	6788888887	1,6	4,14	15,27	31,56	64,76	0.265956	1,3	2,4	5,6	7,8	9,10	6	7	8	8	8	8	8	8	8	7
CcSSP81	>comp17532_c0_seq1_len=643	MVKISSIALFLIASAVSVQACSYCSCLYRGGQECCVTPDQVNWDTKTDCHAECLGKNRQDGTKLGSPCNGGGAWKCITQSQMESRVKCVNPPRNTAAPGYSGIDTPIPPSWGKHGAE	118	ATGGTTAAAATCTCCTCCATCGCTTTATTCCTCATCGCTAGCGCAGTCAGCGTACAAGCTTGTTCTTATTGCTCATGTCTATATCGTGGTGGTCAAGAATGTTGTGTTACACCTGATCAGGTCAACTGGGACACCAAGACGGATTGTCATGCCGAATGTTTGGGAAAGAATCGCCAGGACGGTACCAAACTTGGGTCTCCTTGTAATGGAGGTGGAGCTTGGAAATGTATTACTCAATCCCAAATGGAGTCGAGGGTCAAGTGTGTTAACCCTCCTCGTAACACTGCTGCTCCCGGATATAGCGGTATTGACACACCCATCCCACCCTCGTGGGGAAAGCATGGGGCAGAATGA	354	56	V/N	41/42	2.69984	20,21	CSYCSCLYRGGQECCVTPDQVNWDTKTDCHAECLGKNRQDGTKLGSPCNGGGAWKCITQSQMESRVKCVNPPRNTAAPGYSGIDTPIPPSWGKHGAE		1111111111	6788888887	1,6	4,14	15,29	33,48	56,68	0.281511	1,3	2,4	5,6	7,8	9,10	6	7	8	8	8	8	8	8	8	7
CcSSP82	>comp17756_c0_seq1_len=599	MVKFTSIALFLIAAVSVQACTYCQCLYENGNHCCMTTNDSNQDCTYACKQVRRWDGTGCVANGKYKCVSAWDSDFRERCQKL	83	ATGGTTAAATTCACCTCCATCGCTCTATTCCTCATCGCCGCTGTCAGTGTACAAGCTTGCACCTACTGTCAATGTCTATACGAAAACGGCAACCACTGTTGCATGACCACGAACGATAGCAACCAAGATTGCACGTACGCTTGCAAACAAGTCCGTCGTTGGGATGGCACGGGCTGTGTTGCGAATGGAAAATACAAGTGTGTTAGTGCGTGGGATTCGGACTTCCGTGAGAGATGCCAGAAACTTTAG	249	107	T/N	37/38	2.39399	19,20	CTYCQCLYENGNHCCMTTNDSNQDCTYACKQVRRWDGTGCVANGKYKCVSAWDSDFRERCQKL		1111111111	7888988887	1,6	4,14	15,25	29,40	48,60	0.257166	1,3	2,4	5,6	7,8	9,10	7	8	8	8	9	8	8	8	8	7
CcSSP83	>comp17773_c0_seq1_len=422	MVKFTSIALLLITSALSVQACTYCQCLFPNGDHCCMTSNGSNQDCTYACKQVRTFEGLGCVAGGAYKCATVFESDHRDKCQK	83	ATGGTTAAATTCACTTCCATCGCTTTACTCCTCATTACCAGTGCACTTAGTGTACAAGCTTGCACATATTGTCAATGTCTATTCCCAAATGGAGATCATTGTTGTATGACATCGAACGGTAGCAACCAAGATTGCACTTACGCTTGCAAACAAGTCCGAACTTTCGAGGGCCTTGGTTGCGTTGCTGGAGGAGCATACAAATGCGCTACTGTATTCGAATCCGACCATCGCGATAAGTGTCAAAAATAG	249	93	S/N	38/39	1.54502	20,21	CTYCQCLFPNGDHCCMTSNGSNQDCTYACKQVRTFEGLGCVAGGAYKCATVFESDHRDKCQK		1111111111	6888988887	1,6	4,14	15,25	29,40	48,60	0.25656	1,3	2,4	5,6	7,8	9,10	6	8	8	8	9	8	8	8	8	7
CcSSP84	>comp18623_c1_seq1_len=549	MKFSAIALFLIVSAISVEACKYCQCLFPDGSHCCLAKDSRVDDQDCKVACSKSRRKDGKYFQVNGILSLVEGTPCDTGGSYRCASFFEQKKRARCV	97	ATGAAATTCTCCGCCATTGCTTTGTTTTTGATTGTTAGCGCTATCAGTGTGGAAGCTTGCAAGTATTGCCAGTGCCTGTTTCCAGATGGTTCCCATTGTTGTCTAGCCAAGGACAGTCGAGTTGACGACCAAGATTGTAAGGTCGCTTGCTCAAAATCCCGTCGTAAGGATGGCAAATACTTTCAAGTAAACGGCATTTTGAGTCTGGTAGAGGGCACTCCTTGTGATACCGGAGGAAGTTACAGATGTGCTTCTTTTTTCGAGCAAAAGAAACGTGCCAGATGTGTGTGA	291	79	K/D	37/38	0.808743	19,20	CKYCQCLFPDGSHCCLAKDSRVDDQDCKVACSKSRRKDGKYFQVNGILSLVEGTPCDTGGSYRCASFFEQKKRARCV		1111111111	6788888877	1,6	4,14	15,27	31,56	64,76	0.257873	1,3	2,4	5,6	7,8	9,10	6	7	8	8	8	8	8	8	7	7
CcSSP85	>comp21660_c1_seq1_len=206	MKISAIALLFIGIIGVEACKYCQCLFEDGSHCCLARDTRVDNQDCGYVCGGSRRDDGTTFSTPGSIIVRHGTACNAQGKYKCATIFQLKHHAKCVSKQNFKMRL	105	ATGAAAATCTCGGCCATTGCTTTACTTTTTATCGGCATTATCGGTGTCGAAGCTTGCAAATATTGTCAATGCTTATTTGAAGACGGGTCTCATTGTTGCCTGGCTAGGGATACTCGAGTCGATAATCAAGATTGCGGCTACGTTTGCGGAGGATCCCGTCGTGATGATGGTACAACCTTTAGTACACCCGGTAGCATTATTGTAAGACATGGTACTGCCTGTAATGCCCAAGGAAAATACAAGTGTGCTACTATTTTCCAACTGAAGCACCATGCTAAGTGCGTTTCAAAACAAAACTTCAAAATGAGATTGTAG	315	90	R/D	36/37	0.135922	18,19	CKYCQCLFEDGSHCCLARDTRVDNQDCGYVCGGSRRDDGTTFSTPGSIIVRHGTACNAQGKYKCATIFQLKHHAKCVSKQNFKMRL		1111111111	6788888876	1,6	4,14	15,27	31,56	64,76	0.270442	1,3	2,4	5,6	7,8	9,10	6	7	8	8	8	8	8	8	7	6
CcSSP86	>comp22917_c2_seq1_len=376	MVKFSSIALFLIAAVSVQGCTYCQCLFADGSHCCLYMDGNKGNLDCSIYCDVAHRADHTQHDHNGYSSWGTACNASGSYKCATVFESHHRDKCYQI	97	ATGGTCAAATTCTCCTCCATCGCCTTATTCCTCATCGCTGCTGTCAGTGTACAAGGTTGCACTTATTGCCAATGCCTATTCGCAGATGGCTCTCACTGTTGTCTATATATGGACGGTAACAAAGGCAACCTCGATTGTTCGATCTATTGCGATGTAGCCCATCGTGCTGATCACACACAACACGACCACAACGGTTATAGCTCATGGGGTACGGCTTGTAATGCTTCGGGATCATATAAGTGTGCTACAGTTTTTGAATCCCATCACCGTGATAAATGTTACCAAATCTAA	291	75	M/D	37/38	0.619681	19,20	CTYCQCLFADGSHCCLYMDGNKGNLDCSIYCDVAHRADHTQHDHNGYSSWGTACNASGSYKCATVFESHHRDKCYQI		1111111111	6788888887	1,6	4,14	15,27	31,54	62,74	0.264212	1,3	2,4	5,6	7,8	9,10	6	7	8	8	8	8	8	8	8	7
CcSSP87	>comp23998_c0_seq1_len=1625	MKFSALALFCLVSAISVEACKYCQCLFPNGSHCCLAKDTRVKNQDCGAVCQNARRADGFEHYDNGVKVVGTWCWGGGEYTCASWFQQSHRAKCA	95	ATGAAGTTTTCAGCCCTCGCTTTATTTTGCCTTGTCAGCGCTATTAGTGTGGAAGCTTGCAAGTATTGCCAATGCTTGTTTCCAAATGGTAGTCATTGTTGTTTAGCTAAAGATACTCGAGTCAAAAACCAAGATTGTGGAGCCGTGTGTCAAAACGCCCGTCGTGCTGATGGCTTTGAGCATTACGATAATGGGGTTAAGGTAGTTGGTACTTGGTGTTGGGGCGGAGGAGAATACACGTGTGCTTCTTGGTTTCAACAATCGCATCGTGCGAAGTGTGCCTAA	285	60	K/D	37/38	0.854154	19,20	CKYCQCLFPNGSHCCLAKDTRVKNQDCGAVCQNARRADGFEHYDNGVKVVGTWCWGGGEYTCASWFQQSHRAKCA		1111111111	6888888887	1,6	4,14	15,27	31,54	62,74	0.256897	1,3	2,4	5,6	7,8	9,10	6	8	8	8	8	8	8	8	8	7
CcSSP88	>comp24584_c0_seq1_len=554	MVKFASIALFLLAAVSSVQACTYCQCLFEDGSHCCLHEDPKAGNLNCNDICNRAHRQDGTTLTLPNHKVVYGTSCDAKGKYICANVFQADHRVRCNV	98	ATGGTCAAATTCGCCTCCATCGCTCTATTCCTCCTTGCTGCTGTCAGCAGCGTACAAGCTTGTACCTACTGCCAATGTCTATTTGAAGATGGCTCACATTGTTGTCTACACGAGGATCCTAAAGCCGGCAACCTCAACTGTAATGACATCTGCAACAGAGCCCATCGTCAAGATGGCACCACGTTGACTCTCCCTAACCACAAGGTTGTCTACGGTACTTCCTGTGATGCTAAGGGAAAATACATCTGTGCCAATGTTTTCCAGGCCGATCACCGTGTCCGATGTAATGTTTAA	294	123	E/D	38/39	0.588448	20,21	CTYCQCLFEDGSHCCLHEDPKAGNLNCNDICNRAHRQDGTTLTLPNHKVVYGTSCDAKGKYICANVFQADHRVRCNV		1111111111	6788888876	1,6	4,14	15,27	31,55	63,75	0.263994	1,3	2,4	5,6	7,8	9,10	6	7	8	8	8	8	8	8	7	6
CcSSP89	>comp25193_c0_seq1_len=2330	MKLFTLASFLIIGIVNIEACKYCQCLFTDGSHCCLAKDTRVKNQDCATVCSKAERFDYTLWDPIHVKANEGGAACDSLGTYKCATVFQQKHRAKCAS	98	ATGAAACTTTTTACTCTCGCTTCATTTTTAATTATTGGAATTGTCAACATTGAAGCTTGCAAATATTGTCAATGTCTATTTACAGATGGTTCTCATTGTTGTTTGGCCAAGGATACTCGAGTCAAAAACCAAGATTGTGCAACCGTTTGCTCAAAGGCCGAACGTTTTGATTATACATTATGGGATCCAATACATGTCAAAGCCAACGAAGGCGGTGCTGCTTGTGATTCATTAGGAACATACAAGTGTGCTACTGTTTTCCAACAAAAGCATCGTGCAAAGTGTGCATCATAG	294		K/D	37/38	1.86652	19,20	CKYCQCLFTDGSHCCLAKDTRVKNQDCATVCSKAERFDYTLWDPIHVKANEGGAACDSLGTYKCATVFQQKHRAKCAS		1111111111	6788888877	1,6	4,14	15,27	31,56	64,76	0.2645	1,3	2,4	5,6	7,8	9,10	6	7	8	8	8	8	8	8	7	7
CcSSP90	>comp27640_c0_seq1_len=511	MVKFSSSIALFLFAAVSSARSCKYCQCLFPNGQNCCLWEDRAFSNIDCQAFCAQARRHDDTTSTLPNGHVVLGTACNASGSYKCSNLWHIDNHVTCYNKQS	102	ATGGTTAAATTCAGCTCCTCCATCGCCCTGTTCCTCTTTGCCGCCGTCAGCAGCGCACGCAGTTGTAAATATTGCCAATGCCTATTTCCAAATGGCCAGAATTGTTGTCTATGGGAGGACAGAGCTTTCAGCAACATCGATTGTCAAGCCTTTTGCGCCCAAGCCCGTCGTCACGATGATACAACCTCTACTCTCCCTAATGGCCATGTTGTACTTGGCACTGCTTGTAATGCTTCTGGAAGTTACAAGTGTTCAAATCTTTGGCATATCGATAATCATGTCACATGTTATAATAAGCAAAGCTAG	306	93	E/D	39/40	0.639922	19,20	RSCKYCQCLFPNGQNCCLWEDRAFSNIDCQAFCAQARRHDDTTSTLPNGHVVLGTACNASGSYKCSNLWHIDNHVTCYNKQS		1111111111	6888888887	3,8	6,16	17,29	33,57	65,77	0.226213	1,3	2,4	5,6	7,8	9,10	6	8	8	8	8	8	8	8	8	7
CcSSP91	>comp27977_c1_seq1_len=617	MVKFTSIALFIIAGISAGVQACTYCQCLFKDGSHCCLFEDQNIGNLDCRDVCTYGRRRDDFTELINGRTAYGTPCGAGGNYKCATGMESAHRSKCY	97	ATGGTTAAATTCACCTCCATCGCCTTGTTCATCATCGCTGGTATCAGTGCAGGTGTCCAAGCTTGCACTTACTGTCAATGTTTATTCAAAGACGGTAGTCACTGTTGTTTATTCGAGGATCAAAACATCGGCAACCTCGACTGTCGTGACGTATGCACTTACGGTCGTCGTAGAGATGATTTTACCGAGCTCATCAATGGAAGAACGGCATATGGTACCCCATGTGGGGCCGGTGGAAATTATAAGTGCGCGACGGGTATGGAATCCGCTCATCGATCCAAGTGTTACTAG	291	76	E/D	39/40	3.38736	21,22	CTYCQCLFKDGSHCCLFEDQNIGNLDCRDVCTYGRRRDDFTELINGRTAYGTPCGAGGNYKCATGMESAHRSKCY		1111111111	6788898887	1,6	4,14	15,27	31,54	62,74	0.256897	1,3	2,4	5,6	7,8	9,10	6	7	8	8	8	9	8	8	8	7
CcSSP92	>comp39954_c0_seq1_len=767	MVRLASIAMFLIASAISVQACTYCQCEFSTGKHCCVYSDDEIGNLDCTAKCAAAKRADGAASGGTACAASGEYKCATVFESLDRTPCYKE	91	ATGGTCCGCCTCGCATCCATCGCTATGTTCCTCATCGCCAGCGCCATCTCCGTGCAAGCATGCACCTACTGCCAGTGCGAGTTCTCCACTGGAAAGCACTGCTGTGTCTACTCCGATGATGAAATAGGAAACCTCGACTGCACCGCCAAGTGCGCCGCTGCCAAGCGTGCTGATGGTGCCGCTTCCGGTGGTACCGCTTGTGCAGCTTCAGGAGAATACAAGTGCGCTACCGTTTTCGAGTCTCTCGACCGTACTCCATGTTACAAGGAGTAA	273	66	S/D	38/39	8.47979	20,21	CTYCQCEFSTGKHCCVYSDDEIGNLDCTAKCAAAKRADGAASGGTACAASGEYKCATVFESLDRTPCYKE		1111111111	6888888887	1,6	4,14	15,27	31,47	55,67	0.260992	1,3	2,4	5,6	7,8	9,10	6	8	8	8	8	8	8	8	8	7
CcSSP93	>comp40902_c0_seq1_len=495	MVKFSSIALFLIAAVSVQACTYCQCLLSNGRHCCLYENSLMGNMDCTAMCKQAVRKDGSTCEAQGSYKCATVFEKDYRKKCRNTY	86	ATGGTTAAATTCTCCTCCATCGCTCTCTTCCTCATCGCTGCTGTCAGTGTACAAGCTTGCACTTATTGCCAATGTTTATTATCAAACGGCAGACATTGTTGTTTATATGAGAACTCTCTTATGGGCAACATGGACTGTACTGCTATGTGCAAACAAGCGGTTCGAAAAGATGGCTCTACTTGTGAAGCTCAAGGATCATACAAATGTGCGACTGTTTTTGAAAAAGACTATCGTAAGAAATGTCGAAACACTTATTAG	258	77	E/N	37/38	4.17172	19,20	CTYCQCLLSNGRHCCLYENSLMGNMDCTAMCKQAVRKDGSTCEAQGSYKCATVFEKDYRKKCRNTY		1111111111	6788888887	1,6	4,14	15,27	31,42	50,62	0.25969	1,3	2,4	5,6	7,8	9,10	6	7	8	8	8	8	8	8	8	7
CcSSP94	>comp41020_c0_seq1_len=804	MKFSAVALFFIATLGVQACQYCQCQFADGSNCCLARDDRVKNLDCTAVCSPARRSDGTRWPIQDSNAVDLGTACGAGGRYKCATVFQLVRTQCQSQGRGW	101	ATGAAGTTCTCTGCCGTTGCCTTGTTTTTCATCGCCACTCTCGGTGTACAAGCTTGCCAGTACTGCCAATGCCAGTTCGCAGATGGTTCCAACTGTTGTTTAGCCAGGGATGATAGAGTTAAGAACCTCGACTGTACTGCTGTTTGCTCACCTGCCCGCCGTTCGGATGGTACCAGATGGCCTATCCAAGATTCTAATGCCGTGGACCTTGGTACTGCTTGTGGTGCCGGTGGAAGATATAAGTGTGCTACTGTTTTCCAACTTGTCCGTACCCAATGCCAATCCCAAGGCAGAGGTTGGTAA	303	73	R/D	36/37	3.38806	18,19	CQYCQCQFADGSNCCLARDDRVKNLDCTAVCSPARRSDGTRWPIQDSNAVDLGTACGAGGRYKCATVFQLVRTQCQSQGRGW		1111111111	6788888887	1,6	4,14	15,27	31,56	64,75	0.268404	1,3	2,4	5,6	7,8	9,10	6	7	8	8	8	8	8	8	8	7
CcSSP95	>comp42795_c0_seq1_len=647	MVKISFIALSLLFNALAIQACDYCQCLFEDGSHCCLVKGPDCTAACKIARQADIPHWETKLLGKRCGLTGQYKCATWVEQQHRDKCQG	89	ATGGTCAAGATATCCTTCATCGCCCTATCCCTCCTCTTTAATGCTCTCGCCATTCAAGCGTGCGATTATTGCCAATGCCTATTCGAAGATGGTTCCCACTGTTGTCTAGTCAAGGGCCCTGATTGTACAGCCGCTTGCAAAATAGCCCGCCAGGCGGATATTCCGCATTGGGAGACAAAGTTGCTAGGAAAGCGATGTGGTCTTACAGGACAATATAAGTGTGCTACTTGGGTCGAACAGCAACATCGTGACAAATGTCAAGGGTAG	267	101	K/G	38/39	1.7357	20,21	CDYCQCLFEDGSHCCLVKGPDCTAACKIARQADIPHWETKLLGKRCGLTGQYKCATWVEQQHRDKCQG		1111111111	6788888887	1,6	4,14	15,22	26,46	54,66	0.257104	1,3	2,4	5,6	7,8	9,10	6	7	8	8	8	8	8	8	8	7
CcSSP96	>comp43033_c0_seq1_len=790	MVKFTSIALFLIAAIGSAQACTWCQCLFKDGSHCCLKQDDRIGNLDCTKACDGARRHDGTQTLDASGKVISEGTACNAAGKYKCLTIFNVNNHVNCH	98	ATGGTCAAATTCACCTCCATCGCTCTGTTCCTCATTGCCGCCATCGGCAGCGCGCAGGCTTGTACCTGGTGTCAATGCCTCTTCAAGGATGGCTCGCATTGTTGTCTCAAACAGGACGATCGTATTGGTAACCTCGATTGTACAAAGGCCTGCGACGGAGCCCGTCGTCACGATGGCACACAGACTCTTGACGCTAGTGGCAAGGTCATTAGTGAGGGTACCGCTTGTAATGCGGCTGGAAAATACAAGTGTCTTACTATTTTCAATGTCAACAATCATGTAAACTGTCATTAG	294	75	Q/D	38/39	1.82405	20,21	CTWCQCLFKDGSHCCLKQDDRIGNLDCTKACDGARRHDGTQTLDASGKVISEGTACNAAGKYKCLTIFNVNNHVNCH		1111111111	6788888887	1,6	4,14	15,27	31,56	64,76	0.257873	1,3	2,4	5,6	7,8	9,10	6	7	8	8	8	8	8	8	8	7
CcSSP97	>comp43677_c0_seq1_len=746	MVKFSSIVIFLLASAFSVEACKYCQCLFDDGSHCCLAKDDRVNDQDCTAVCAKMRRDDDTMWIIPGPIPYGKGVAILGTACSSSGKYKCVPWINSNGRAKCRVG	105	ATGGTCAAATTCTCATCCATTGTCATATTCCTTCTCGCCAGCGCTTTTAGTGTGGAAGCTTGCAAATATTGTCAATGTTTATTCGATGATGGATCACACTGTTGTCTAGCAAAGGACGATCGAGTCAATGACCAAGATTGTACTGCGGTTTGCGCAAAGATGCGTCGTGACGACGATACAATGTGGATTATACCCGGACCAATACCCTACGGAAAAGGCGTAGCAATACTTGGCACAGCTTGTTCGTCCTCGGGAAAATACAAGTGTGTTCCTTGGATTAATTCGAATGGTCGTGCGAAATGTAGAGTAGGATAG	315	95	K/D	38/39	1.46917	20,21	CKYCQCLFDDGSHCCLAKDDRVNDQDCTAVCAKMRRDDDTMWIIPGPIPYGKGVAILGTACSSSGKYKCVPWINSNGRAKCRVG		1111111111	6788888887	1,6	4,14	15,27	31,61	69,81	0.267914	1,3	2,4	5,6	7,8	9,10	6	7	8	8	8	8	8	8	8	7
CcSSP98	>comp44230_c0_seq1_len=545	MVKFSSIALLLIAAVSVQACKYCQCLYSNGNHCCLYKNSQVGDLDCTAICKDVVRKDNKACNGSGSYRCATVFQANFRETCQNTH	86	ATGGTTAAATTTTCCTCCATCGCACTACTCCTCATCGCCGCTGTCAGCGTACAAGCTTGCAAGTATTGCCAATGTTTATACTCCAATGGCAACCATTGCTGCTTGTATAAGAACTCTCAGGTTGGGGATCTTGATTGCACTGCCATTTGCAAAGACGTCGTTCGTAAAGATAACAAAGCATGTAATGGTTCGGGATCATACAGATGTGCTACTGTTTTTCAAGCCAACTTTCGTGAGACCTGTCAGAACACTCATTAA	258	64	K/N	37/38	1.16514	19,20	CKYCQCLYSNGNHCCLYKNSQVGDLDCTAICKDVVRKDNKACNGSGSYRCATVFQANFRETCQNTH		1111111111	7888988887	1,6	4,14	15,27	31,42	50,62	0.25969	1,3	2,4	5,6	7,8	9,10	7	8	8	8	9	8	8	8	8	7
CcSSP99	>comp45927_c0_seq1_len=579	MVKFSAIALLLITAVSVQACTFCQCLLSNGQHCCITGDPHTGNQDCSAACKDAHRDSDNTKCSAGGSYKCATILEVDGRAKCS	84	ATGGTTAAATTCTCTGCCATCGCCTTACTCCTTATCACCGCTGTTAGTGTGCAAGCTTGTACTTTCTGTCAATGCTTATTATCAAATGGCCAACATTGTTGCATTACTGGGGACCCTCATACCGGTAATCAAGATTGTAGTGCGGCTTGCAAGGATGCCCATCGTGACAGCGATAACACTAAATGTAGCGCCGGTGGAAGCTACAAATGTGCTACTATTCTCGAAGTCGATGGCCGTGCTAAGTGTTCCTAG	252	73	G/D	37/38	0.908463	19,20	CTFCQCLLSNGQHCCITGDPHTGNQDCSAACKDAHRDSDNTKCSAGGSYKCATILEVDGRAKCS		1111111111	6888988887	1,6	4,14	15,27	31,43	51,63	0.252345	1,3	2,4	5,6	7,8	9,10	6	8	8	8	9	8	8	8	8	7
CcSSP100	>comp46371_c0_seq1_len=510	MVKISAIVMFLIVTVGVQGCTYCQCLFKNGNHCCIYTSPLGGDADCTRACQTVEQMDGNKCEAGGAYRCATAFQQSNRSYCKRRIW	87	ATGGTTAAAATCTCCGCTATCGTCATGTTCCTCATAGTTACTGTGGGTGTACAAGGTTGTACATACTGTCAATGTCTATTCAAGAATGGGAACCATTGTTGTATTTATACGAGCCCTCTCGGTGGTGATGCTGATTGCACACGCGCCTGTCAAACTGTCGAACAAATGGATGGCAACAAATGTGAAGCTGGAGGAGCTTACCGATGTGCTACTGCTTTTCAACAGAGCAACCGTAGCTACTGTAAGCGTCGAATTTGGTAG	261	56	T/S	37/38	1.26863	19,20	CTYCQCLFKNGNHCCIYTSPLGGDADCTRACQTVEQMDGNKCEAGGAYRCATAFQQSNRSYCKRRIW		1111111111	6788998887	1,6	4,14	15,27	31,42	50,62	0.260318	1,3	2,4	5,6	7,8	9,10	6	7	8	8	9	9	8	8	8	7
CcSSP101	>comp57238_c0_seq1_len=590	MVKFSTIALFLMTAISVQACTYCQCLNANGGHCCLAQNPDVGNQDCHAVCQTIRTYEGKVCFGGGAYKCASIFEAEHRSRCDV	84	ATGGTTAAATTCAGCACCATCGCCTTATTCCTTATGACCGCTATCAGTGTACAAGCTTGTACCTATTGCCAATGTCTAAACGCTAATGGTGGGCATTGTTGTTTAGCCCAGAACCCTGATGTTGGCAATCAAGATTGTCACGCTGTATGCCAAACCATCCGTACATATGAAGGGAAAGTTTGTTTTGGTGGTGGTGCATACAAATGTGCATCTATTTTCGAAGCCGAGCATCGTTCTAGATGTGATGTTTAG	252	115	Q/N	37/38	0.466102	19,20	CTYCQCLNANGGHCCLAQNPDVGNQDCHAVCQTIRTYEGKVCFGGGAYKCASIFEAEHRSRCDV		1111111111	7888988887	1,6	4,14	15,27	31,42	50,62	0.25846	1,3	2,4	5,6	7,8	9,10	7	8	8	8	9	8	8	8	8	7
SsSSP3	SS1G_06068T0	MVRIASIALFFIASALSVQACTYCQCEFSNGGHCCVYSDAEIGNLDCNKYCANAHRADGTNGVGGPGTACAAGGAYKCATIPESLDRTPCYKQ	94	ATGGTCCGCATCGCCTCTATCGCCTTATTCTTCATCGCCAGCGCCCTTTCGGTGCAAGCTTGCACATACTGCCAGTGCGAGTTCTCAAACGGTGGTCACTGCTGTGTCTACTCAGATGCTGAGATTGGAAACCTCGATTGCAACAAGTACTGCGCTAATGCTCACCGCGCTGACGGTACCAACGGTGTCGGAGGTCCTGGAACTGCTTGCGCCGCTGGAGGAGCTTACAAGTGCGCCACCATCCCTGAGTCTCTTGACCGTACTCCATGCTACAAGCAGTAA	282	70	S/D	38/39	N/A	20,21	CTYCQCEFSNGGHCCVYSDAEIGNLDCNKYCANAHRADGTNGVGGPGTACAAGGAYKCATIPESLDRTPCYKQ		1111111111	6788888887	1,6	4,14	15,27	31,50	58,70	0.262305	1,3	2,4	5,6	7,8	9,10	6	7	8	8	8	8	8	8	8	7
BcSSP2	BC1G_01444	MVRISSIVMFFLASALSVQACTYCQCEFSNGDHCCVYSDAEIGNLDCPTYCANAHRADGAAGGGTACAAGGKYKCASAFTALDRTPCYKQ	91	ATGGTCCGCATCTCCTCCATCGTCATGTTCTTCCTTGCCAGCGCTTTATCAGTGCAAGCATGCACCTATTGCCAGTGCGAATTCTCAAACGGTGATCACTGCTGTGTCTATTCGGATGCTGAAATTGGCAACCTCGATTGCCCAACCTATTGCGCTAATGCTCATCGCGCAGATGGTGCAGCTGGTGGTGGAACTGCATGCGCAGCTGGAGGAAAATACAAGTGCGCGAGTGCTTTCACAGCTCTTGATCGTACCCCATGTTACAAGCAGTAA	273	71	S/D	39/39	N/A	20,21	CTYCQCEFSNGDHCCVYSDAEIGNLDCPTYCANAHRADGAAGGGTACAAGGKYKCASAFTALDRTPCYKQ		1111111111	6888898887	1,6	4,14	15,27	31,47	55,67	0.260992	1,3	2,4	5,6	7,8	9,10	6	7	8	8	8	8	8	8	8	7
																			1	2	4	5	6	7	8	10
